# Supplementary material for: mTORC2 and AMPK differentially regulate muscle triglyceride content via Perilipin 3
Source: Mol Metab. 2016 Jun 22;5(8):646–55. doi: 10.1016/j.molmet.2016.06.007 (PMC5021677; doi:10.1016/j.molmet.2016.06.007)
Supplement: Supplementary file 1 [file mmc1.xlsx]

## Sheet: Proteome Ric WT vs Ric mKO
Accession Groups	Proteins Description	logFC WT/mKO	unadjusted P-value	adjusted P-value	1	Replicate 1 Ric WT/Ric mKO	Replicate 2 Ric WT/Ric mKO	Replicate 3 Ric WT/Ric mKO	Replicate 4 Ric WT/Ric mKO	Replicate 5 Ric WT/Ric mKO	Replicate 6 Ric WT/Ric mKO	Replicate 7 Ric WT/Ric mKO	Replicate 8 Ric WT/Ric mKO	1	Unique Peptides for Replicate 1/2	Unique Peptides for Replicate 3/4	Unique Peptides for Replicate 5/6	Unique Peptides for Replicate 7/8
Accession Groups	Proteins Description	logFC WT/mKO	unadjusted P-value	adjusted P-value	1	Replicate 1 Ric WT/Ric mKO	Replicate 2 Ric WT/Ric mKO	Replicate 3 Ric WT/Ric mKO	Replicate 4 Ric WT/Ric mKO	Replicate 5 Ric WT/Ric mKO	Replicate 6 Ric WT/Ric mKO	Replicate 7 Ric WT/Ric mKO	Replicate 8 Ric WT/Ric mKO	1	Unique Peptides for Replicate 1/2	Unique Peptides for Replicate 3/4	Unique Peptides for Replicate 5/6	Unique Peptides for Replicate 7/8
A0JNY3	|A0JNY3|A0JNY3_MOUSE Gephyrin OS=Mus musculus GN=Gphn PE=2 SV=1	-0.023767	0.655225	0.844723		--	--	0.861057	0.877143	0.977683	0.977683	1.28019	0.928209		--	1	1	1
A2A4P5;A2A4P4;A2A4P3	|A2A4P5|A2A4P5_MOUSE Putative protein PTGES3L OS=Mus musculus GN=Ptges3l PE=2 SV=1;|A2A4P4|A2A4P4_MOUSE Uncharacterized protein OS=Mus musculus PE=2 SV=1;|A2A4P3|A2A4P3_MOUSE Uncharacterized protein OS=Mus musculus PE=2 SV=1	-0.366759	0.00139286	0.0908499		0.753172	0.607311	0.887149	0.893016	--	--	0.716049	0.796438		1	1	--	1
A2A5Y6	|A2A5Y6|A2A5Y6_MOUSE Microtubule-associated protein tau OS=Mus musculus GN=Mapt PE=2 SV=1	0.0186772	0.859759	0.942181		1.08766	1.0684	1.02642	1.08667	--	--	0.821526	0.987514		1	1	--	1
A2A8U2;A2A8U2-2;A2A8U2-3	|A2A8U2|TM201_MOUSE Transmembrane protein 201 OS=Mus musculus GN=Tmem201 PE=2 SV=1;|A2A8U2-2|TM201_MOUSE Isoform Samp1 of Transmembrane protein 201 OS=Mus musculus GN=Tmem201;|A2A8U2-3|TM201_MOUSE Isoform 3 of Transmembrane protein 201 OS=Mus musculus GN=Tmem201	0.0824894	0.273151	0.586941		1.09516	1.21698	--	--	1.02763	1.02763	0.89091	1.09475		1	--	1	1
A2AAJ9	|A2AAJ9|OBSCN_MOUSE Obscurin OS=Mus musculus GN=Obscn PE=2 SV=2	0.0264079	0.681855	0.855737		1.14302	1.34316	1.29941	1.31143	0.506908	0.506908	--	--		1	1	1	--
A2AAJ9;A2AAJ9-2;A2ASS6;A2ASS6-2;E9Q8N1;J9JIB2;E9QQ96;H7BX05;E9PU99;E9Q8K5	|A2AAJ9|OBSCN_MOUSE Obscurin OS=Mus musculus GN=Obscn PE=2 SV=2;|A2AAJ9-2|OBSCN_MOUSE Isoform 2 of Obscurin OS=Mus musculus GN=Obscn;|A2ASS6|TITIN_MOUSE Titin OS=Mus musculus GN=Ttn PE=1 SV=1;|A2ASS6-2|TITIN_MOUSE Isoform 2 of Titin OS=Mus musculus GN=Ttn;|E9Q8N1|E9Q8N1_MOUSE Titin OS=Mus musculus GN=Ttn PE=2 SV=1;|J9JIB2|J9JIB2_MOUSE Obscurin (Fragment) OS=Mus musculus GN=Obscn PE=4 SV=1;|E9QQ96…	-0.125144	0.156521	0.467042		0.975779	0.784198	0.821918	1.00667	--	--	0.739862	1.17305		1	1	--	1
A2AAJ9;A2AAJ9-2;E9QQ96;E9PU99	|A2AAJ9|OBSCN_MOUSE Obscurin OS=Mus musculus GN=Obscn PE=2 SV=2;|A2AAJ9-2|OBSCN_MOUSE Isoform 2 of Obscurin OS=Mus musculus GN=Obscn;|E9QQ96|E9QQ96_MOUSE Obscurin OS=Mus musculus GN=Obscn PE=2 SV=2;|E9PU99|E9PU99_MOUSE Obscurin OS=Mus musculus GN=Obscn PE=4 SV=2	0.0704013	0.14895	0.459245		1.06949	1.10584	1.02446	0.927619	1.08289	1.08289	0.990422	1.11646		10	11	4	6
A2AAJ9;A2AAJ9-2;E9QQ96;H7BX05;E9PU99;A2AAJ9;A2AAJ9-2;E9QQ96;H7BX05;E9PU99;A2AAJ9;A2AAJ9-2;E9QQ96;H7BX05	|A2AAJ9|OBSCN_MOUSE Obscurin OS=Mus musculus GN=Obscn PE=2 SV=2;|A2AAJ9-2|OBSCN_MOUSE Isoform 2 of Obscurin OS=Mus musculus GN=Obscn;|E9QQ96|E9QQ96_MOUSE Obscurin OS=Mus musculus GN=Obscn PE=2 SV=2;|H7BX05|H7BX05_MOUSE Obscurin OS=Mus musculus GN=Obscn PE=2 SV=2;|E9PU99|E9PU99_MOUSE Obscurin OS=Mus musculus GN=Obscn PE=4 SV=2	0.123435	0.115595	0.413986		1.04383	1.30307	1.05235	0.939048	1.09883	1.09883	--	--		1	1	1	--
A2AAJ9;A2AAJ9-2;E9QQ96;H7BX05;E9PU99;A2AAJ9;A2AAJ9-2;E9QQ96;H7BX05;E9PU99;A2AAJ9;A2AAJ9-2;E9QQ96;H7BX05;E9PU99;A2AAJ9;A2AAJ9-2;E9QQ96;H7BX05;E9PU99;A2AAJ9;A2AAJ9-2;E9QQ96	|A2AAJ9|OBSCN_MOUSE Obscurin OS=Mus musculus GN=Obscn PE=2 SV=2;|A2AAJ9-2|OBSCN_MOUSE Isoform 2 of Obscurin OS=Mus musculus GN=Obscn;|E9QQ96|E9QQ96_MOUSE Obscurin OS=Mus musculus GN=Obscn PE=2 SV=2;|H7BX05|H7BX05_MOUSE Obscurin OS=Mus musculus GN=Obscn PE=2 SV=2;|E9PU99|E9PU99_MOUSE Obscurin OS=Mus musculus GN=Obscn PE=4 SV=2	0.120837	0.187211	0.504642		1.07612	0.954009	1.09271	1.31095	1.21626	1.21626	1.03184	0.800772		1	2	2	2
A2AAJ9;A2AAJ9-2;E9QQ96;H7BX05;E9PU99;A2AAJ9;A2AAJ9-2;E9QQ96;H7BX05;E9PU99	|A2AAJ9|OBSCN_MOUSE Obscurin OS=Mus musculus GN=Obscn PE=2 SV=2;|A2AAJ9-2|OBSCN_MOUSE Isoform 2 of Obscurin OS=Mus musculus GN=Obscn;|E9QQ96|E9QQ96_MOUSE Obscurin OS=Mus musculus GN=Obscn PE=2 SV=2;|H7BX05|H7BX05_MOUSE Obscurin OS=Mus musculus GN=Obscn PE=2 SV=2;|E9PU99|E9PU99_MOUSE Obscurin OS=Mus musculus GN=Obscn PE=4 SV=2	0.0942945	0.212324	0.527641		1.13005	1.37736	0.905577	1.09429	1.02497	1.02497	0.983669	0.999463		2	2	1	2
A2AAJ9;A2AAJ9-2;E9QQ96;H7BX05	|A2AAJ9|OBSCN_MOUSE Obscurin OS=Mus musculus GN=Obscn PE=2 SV=2;|A2AAJ9-2|OBSCN_MOUSE Isoform 2 of Obscurin OS=Mus musculus GN=Obscn;|E9QQ96|E9QQ96_MOUSE Obscurin OS=Mus musculus GN=Obscn PE=2 SV=2;|H7BX05|H7BX05_MOUSE Obscurin OS=Mus musculus GN=Obscn PE=2 SV=2	0.0462739	0.271705	0.586331		1.00692	1.1139	0.966895	1.0219	1.04251	1.04251	1.00066	1.06546		60	70	45	51
A2AAJ9;A2AAJ9-2;E9QQ96;H7BX05;A2AAJ9;A2AAJ9-2;E9QQ96;H7BX05;A2AAJ9;A2AAJ9-2;E9QQ96;H7BX05;A2AAJ9;A2AAJ9-2;E9QQ96;H7BX05;A2AAJ9;A2AAJ9-2;E9QQ96;H7BX05;A2AAJ9;A2AAJ9-2;E9QQ96;H7BX05;A2AAJ9;A2AAJ9-2;E9QQ96;H7BX05;A2AAJ9;A2AAJ9-2;E9QQ96;H7BX05;A2AAJ9;A2AAJ9-2	|A2AAJ9|OBSCN_MOUSE Obscurin OS=Mus musculus GN=Obscn PE=2 SV=2;|A2AAJ9-2|OBSCN_MOUSE Isoform 2 of Obscurin OS=Mus musculus GN=Obscn;|E9QQ96|E9QQ96_MOUSE Obscurin OS=Mus musculus GN=Obscn PE=2 SV=2;|H7BX05|H7BX05_MOUSE Obscurin OS=Mus musculus GN=Obscn PE=2 SV=2	-0.0927481	0.32277	0.631426		0.823529	0.644458	0.817025	1.2854	--	--	0.881749	1.17425		1	1	--	1
A2AAJ9;A2AAJ9-2;E9QQ96;H7BX05;A2AAJ9;A2AAJ9-2;E9QQ96;H7BX05;A2AAJ9;A2AAJ9-2;E9QQ96;H7BX05;A2AAJ9;A2AAJ9-2;E9QQ96;H7BX05;A2AAJ9;A2AAJ9-2;E9QQ96;H7BX05;A2AAJ9;A2AAJ9-2;E9QQ96;H7BX05;A2AAJ9;A2AAJ9-2;E9QQ96;H7BX05;A2AAJ9;A2AAJ9-2	|A2AAJ9|OBSCN_MOUSE Obscurin OS=Mus musculus GN=Obscn PE=2 SV=2;|A2AAJ9-2|OBSCN_MOUSE Isoform 2 of Obscurin OS=Mus musculus GN=Obscn;|E9QQ96|E9QQ96_MOUSE Obscurin OS=Mus musculus GN=Obscn PE=2 SV=2;|H7BX05|H7BX05_MOUSE Obscurin OS=Mus musculus GN=Obscn PE=2 SV=2	0.0635468	0.4262	0.710997		1.0989	1.10613	0.895443	1.05143	1.0712	1.0712	1.24118	0.824766		1	3	1	1
A2AAJ9;A2AAJ9-2;E9QQ96;H7BX05;A2AAJ9;A2AAJ9-2;E9QQ96;H7BX05;A2AAJ9;A2AAJ9-2;E9QQ96;H7BX05;A2AAJ9;A2AAJ9-2;E9QQ96;H7BX05;A2AAJ9;A2AAJ9-2;E9QQ96;H7BX05;A2AAJ9;A2AAJ9-2;E9QQ96	|A2AAJ9|OBSCN_MOUSE Obscurin OS=Mus musculus GN=Obscn PE=2 SV=2;|A2AAJ9-2|OBSCN_MOUSE Isoform 2 of Obscurin OS=Mus musculus GN=Obscn;|E9QQ96|E9QQ96_MOUSE Obscurin OS=Mus musculus GN=Obscn PE=2 SV=2;|H7BX05|H7BX05_MOUSE Obscurin OS=Mus musculus GN=Obscn PE=2 SV=2	-0.0230492	0.624682	0.829986		1.21223	0.989387	1.04012	0.990952	1.03985	1.03985	0.576159	0.984659		3	3	2	1
A2AAJ9;A2AAJ9-2;E9QQ96;H7BX05;A2AAJ9;A2AAJ9-2;E9QQ96	|A2AAJ9|OBSCN_MOUSE Obscurin OS=Mus musculus GN=Obscn PE=2 SV=2;|A2AAJ9-2|OBSCN_MOUSE Isoform 2 of Obscurin OS=Mus musculus GN=Obscn;|E9QQ96|E9QQ96_MOUSE Obscurin OS=Mus musculus GN=Obscn PE=2 SV=2;|H7BX05|H7BX05_MOUSE Obscurin OS=Mus musculus GN=Obscn PE=2 SV=2	0.100541	0.787284	0.91125		1.03691	0.931997	--	--	1.48459	1.48459	0.737177	0.757789		1	--	1	1
A2AAJ9;A2AAJ9-2;E9QQ96;H7BX05;E9PU99	|A2AAJ9|OBSCN_MOUSE Obscurin OS=Mus musculus GN=Obscn PE=2 SV=2;|A2AAJ9-2|OBSCN_MOUSE Isoform 2 of Obscurin OS=Mus musculus GN=Obscn;|E9QQ96|E9QQ96_MOUSE Obscurin OS=Mus musculus GN=Obscn PE=2 SV=2;|H7BX05|H7BX05_MOUSE Obscurin OS=Mus musculus GN=Obscn PE=2 SV=2;|E9PU99|E9PU99_MOUSE Obscurin OS=Mus musculus GN=Obscn PE=4 SV=2	0.00159331	0.984616	0.994478		1.03576	1.02948	0.958415	1.01964	0.977683	0.977683	0.959548	1.05063		63	62	39	39
A2AAJ9;A2AAJ9-2;F6TJX7;E9QQ96;H7BX05;F7DCJ0;E9PU99	|A2AAJ9|OBSCN_MOUSE Obscurin OS=Mus musculus GN=Obscn PE=2 SV=2;|A2AAJ9-2|OBSCN_MOUSE Isoform 2 of Obscurin OS=Mus musculus GN=Obscn;|F6TJX7|F6TJX7_MOUSE Obscurin (Fragment) OS=Mus musculus GN=Obscn PE=4 SV=1;|E9QQ96|E9QQ96_MOUSE Obscurin OS=Mus musculus GN=Obscn PE=2 SV=2;|H7BX05|H7BX05_MOUSE Obscurin OS=Mus musculus GN=Obscn PE=2 SV=2;|F7DCJ0|F7DCJ0_MOUSE Obscurin (Fragment) OS=Mus musculus GN=…	0.21147	0.0395481	0.289812		0.989235	0.985849	0.988258	0.971429	1.45377	1.45377	1.20392	1.2167		3	5	1	1
A2AAJ9;A2AAJ9-2;F6TJX7;E9QQ96;H7BX05;E9PU99	|A2AAJ9|OBSCN_MOUSE Obscurin OS=Mus musculus GN=Obscn PE=2 SV=2;|A2AAJ9-2|OBSCN_MOUSE Isoform 2 of Obscurin OS=Mus musculus GN=Obscn;|F6TJX7|F6TJX7_MOUSE Obscurin (Fragment) OS=Mus musculus GN=Obscn PE=4 SV=1;|E9QQ96|E9QQ96_MOUSE Obscurin OS=Mus musculus GN=Obscn PE=2 SV=2;|H7BX05|H7BX05_MOUSE Obscurin OS=Mus musculus GN=Obscn PE=2 SV=2;|E9PU99|E9PU99_MOUSE Obscurin OS=Mus musculus GN=Obscn PE=4 …	-0.0296271	0.495257	0.753461		0.934256	0.9602	0.897586	1.14857	0.994598	0.994598	0.910452	0.997126		10	13	4	9
A2AAJ9;A2AAJ9-2;F6TJX7;F6X8F4;E9QQ96;H7BX05;E9PU99	|A2AAJ9|OBSCN_MOUSE Obscurin OS=Mus musculus GN=Obscn PE=2 SV=2;|A2AAJ9-2|OBSCN_MOUSE Isoform 2 of Obscurin OS=Mus musculus GN=Obscn;|F6TJX7|F6TJX7_MOUSE Obscurin (Fragment) OS=Mus musculus GN=Obscn PE=4 SV=1;|F6X8F4|F6X8F4_MOUSE Obscurin (Fragment) OS=Mus musculus GN=Obscn PE=4 SV=1;|E9QQ96|E9QQ96_MOUSE Obscurin OS=Mus musculus GN=Obscn PE=2 SV=2;|H7BX05|H7BX05_MOUSE Obscurin OS=Mus musculus GN=…	0.0422452	0.39082	0.683493		1.03979	1.04461	0.965264	1.09833	0.971838	0.971838	1.15524	0.990801		14	14	4	7
A2AAJ9;A2AAJ9-2;J9JIB2;E9QQ96;H7BX05	|A2AAJ9|OBSCN_MOUSE Obscurin OS=Mus musculus GN=Obscn PE=2 SV=2;|A2AAJ9-2|OBSCN_MOUSE Isoform 2 of Obscurin OS=Mus musculus GN=Obscn;|J9JIB2|J9JIB2_MOUSE Obscurin (Fragment) OS=Mus musculus GN=Obscn PE=4 SV=1;|E9QQ96|E9QQ96_MOUSE Obscurin OS=Mus musculus GN=Obscn PE=2 SV=2;|H7BX05|H7BX05_MOUSE Obscurin OS=Mus musculus GN=Obscn PE=2 SV=2	0.0642863	0.139686	0.445847		1.05998	1.08844	0.950587	1.00841	1.08183	1.08183	1.05015	1.04331		23	22	13	12
A2AAJ9;A2AAJ9-2;J9JIB2;E9QQ96;H7BX05;E9PU99	|A2AAJ9|OBSCN_MOUSE Obscurin OS=Mus musculus GN=Obscn PE=2 SV=2;|A2AAJ9-2|OBSCN_MOUSE Isoform 2 of Obscurin OS=Mus musculus GN=Obscn;|J9JIB2|J9JIB2_MOUSE Obscurin (Fragment) OS=Mus musculus GN=Obscn PE=4 SV=1;|E9QQ96|E9QQ96_MOUSE Obscurin OS=Mus musculus GN=Obscn PE=2 SV=2;|H7BX05|H7BX05_MOUSE Obscurin OS=Mus musculus GN=Obscn PE=2 SV=2;|E9PU99|E9PU99_MOUSE Obscurin OS=Mus musculus GN=Obscn PE=4 …	0.00746503	0.866874	0.945566		1.01922	1.00531	0.958048	1.0275	0.976089	0.976089	0.996174	1.08307		17	18	12	15
A2AAJ9;A2AAJ9-3;F6TJX7;H7BX05	|A2AAJ9|OBSCN_MOUSE Obscurin OS=Mus musculus GN=Obscn PE=2 SV=2;|A2AAJ9-3|OBSCN_MOUSE Isoform 3 of Obscurin OS=Mus musculus GN=Obscn;|F6TJX7|F6TJX7_MOUSE Obscurin (Fragment) OS=Mus musculus GN=Obscn PE=4 SV=1;|H7BX05|H7BX05_MOUSE Obscurin OS=Mus musculus GN=Obscn PE=2 SV=2	-0.0241809	0.597582	0.815141		1.00346	0.978774	0.98092	1.03762	0.827843	0.827843	1.12763	1.08295		19	24	10	13
A2ABU4	|A2ABU4|MYOM3_MOUSE Myomesin-3 OS=Mus musculus GN=Myom3 PE=1 SV=1	-0.0970045	0.199166	0.517005		0.910611	1.26415	0.825342	0.884762	0.739639	0.739639	0.992741	1.12289		31	34	15	25
A2AE91;Q8R5I6	|A2AE91|A2AE91_MOUSE Protein Gstm4 OS=Mus musculus GN=Gstm4 PE=3 SV=1;|Q8R5I6|Q8R5I6_MOUSE Glutathione S-transferase mu 4 OS=Mus musculus GN=Gstm4 PE=2 SV=1	-0.169967	0.0712624	0.34462		0.986159	0.964033	1.11252	0.689524	0.672689	0.672689	0.88633	1.12696		2	2	1	2
A2AEX8;A2AEX7	|A2AEX8|A2AEX8_MOUSE Four and a half LIM domains 1, isoform CRA_b OS=Mus musculus GN=Fhl1 PE=4 SV=1;|A2AEX7|A2AEX7_MOUSE Four and a half LIM domains protein 1 OS=Mus musculus GN=Fhl1 PE=2 SV=1	-0.123601	0.266927	0.582338		--	--	0.932485	0.782381	0.606093	0.606093	1.49197	1.08834		--	1	1	1
A2AEX8;A2AEX7;A2AEX6	|A2AEX8|A2AEX8_MOUSE Four and a half LIM domains 1;isoform CRA_b OS=Mus musculus GN=Fhl1 PE=4 SV=1;|A2AEX7|A2AEX7_MOUSE Four and a half LIM domains protein 1 OS=Mus musculus GN=Fhl1 PE=2 SV=1;|A2AEX6|A2AEX6_MOUSE Four and a half LIM domains protein 1 OS=Mus musculus GN=Fhl1 PE=2 SV=1	0.00583728	0.945643	0.976747		1.08189	0.899764	0.925147	0.85381	--	--	1.22848	1.03523		1	1	--	1
A2AGT5;A2AGT5-2;A2AGT5-3;K3W4R5	|A2AGT5|CKAP5_MOUSE Cytoskeleton-associated protein 5 OS=Mus musculus GN=Ckap5 PE=2 SV=1;|A2AGT5-2|CKAP5_MOUSE Isoform 2 of Cytoskeleton-associated protein 5 OS=Mus musculus GN=Ckap5;|A2AGT5-3|CKAP5_MOUSE Isoform 3 of Cytoskeleton-associated protein 5 OS=Mus musculus GN=Ckap5;|K3W4R5|K3W4R5_MOUSE Cytoskeleton-associated protein 5 OS=Mus musculus GN=Ckap5 PE=4 SV=1	-0.327483	0.0538933	0.309338		1.12111	1.17335	--	--	0.484591	0.484591	0.676592	0.841323		1	--	2	2
A2AIL4	|A2AIL4|NDUF6_MOUSE NADH dehydrogenase (ubiquinone) complex I;assembly factor 6 OS=Mus musculus GN=Ndufaf6 PE=1 SV=1	-0.204693	0.0205568	0.230923		0.726644	0.617925	1.00196	1.0619	0.915515	0.915515	0.84067	0.861656		1	3	1	2
A2AIX1;E9QAT4	|A2AIX1|A2AIX1_MOUSE Protein Sec16a OS=Mus musculus GN=Sec16a PE=2 SV=1;|E9QAT4|E9QAT4_MOUSE Protein Sec16a OS=Mus musculus GN=Sec16a PE=2 SV=1	-0.308406	0.013504	0.211274		--	--	0.750489	1.14762	0.652497	0.652497	0.768294	0.873803		--	1	1	1
A2AKD7	|A2AKD7|A2AKD7_MOUSE Alpha-1-syntrophin OS=Mus musculus GN=Snta1 PE=2 SV=1	0.515814	0.00258358	0.113948		1.15686	1.43514	1.60665	1.61048	0.964931	0.964931	1.89672	1.80269		1	1	1	1
A2AMM0	|A2AMM0|MURC_MOUSE Muscle-related coiled-coil protein OS=Mus musculus GN=Murc PE=2 SV=1	-0.158643	0.00446861	0.144714		0.845732	0.814269	0.866601	0.858095	0.97237	0.97237	0.942288	0.895214		8	14	6	11
A2AN08;A2AN08-2;A2AN08-3;A2AN08-5	|A2AN08|UBR4_MOUSE E3 ubiquitin-protein ligase UBR4 OS=Mus musculus GN=Ubr4 PE=1 SV=1;|A2AN08-2|UBR4_MOUSE Isoform 2 of E3 ubiquitin-protein ligase UBR4 OS=Mus musculus GN=Ubr4;|A2AN08-3|UBR4_MOUSE Isoform 3 of E3 ubiquitin-protein ligase UBR4 OS=Mus musculus GN=Ubr4;|A2AN08-5|UBR4_MOUSE Isoform 5 of E3 ubiquitin-protein ligase UBR4 OS=Mus musculus GN=Ubr4	0.186259	0.009138	0.185606		1.09112	1.1763	0.981409	1.07667	1.30553	1.30553	1.02583	1.1401		4	6	2	4
A2AN08;A2AN08-3;A2AN08-4;A2AN08-5	|A2AN08|UBR4_MOUSE E3 ubiquitin-protein ligase UBR4 OS=Mus musculus GN=Ubr4 PE=1 SV=1;|A2AN08-3|UBR4_MOUSE Isoform 3 of E3 ubiquitin-protein ligase UBR4 OS=Mus musculus GN=Ubr4;|A2AN08-4|UBR4_MOUSE Isoform 4 of E3 ubiquitin-protein ligase UBR4 OS=Mus musculus GN=Ubr4;|A2AN08-5|UBR4_MOUSE Isoform 5 of E3 ubiquitin-protein ligase UBR4 OS=Mus musculus GN=Ubr4	0.0664877	0.341809	0.647146		0.965398	0.903302	1.06507	1.11333	--	--	1.14071	1.09518		1	2	--	1
A2AN08;A2AN08-3;A2AN08-5	|A2AN08|UBR4_MOUSE E3 ubiquitin-protein ligase UBR4 OS=Mus musculus GN=Ubr4 PE=1 SV=1;|A2AN08-3|UBR4_MOUSE Isoform 3 of E3 ubiquitin-protein ligase UBR4 OS=Mus musculus GN=Ubr4;|A2AN08-5|UBR4_MOUSE Isoform 5 of E3 ubiquitin-protein ligase UBR4 OS=Mus musculus GN=Ubr4	0.25036	0.0592028	0.324425		--	--	0.883072	1.17857	1.36769	1.36769	1.39708	0.942912		--	4	1	2
A2AN08;A2AN08-3;A2AN08-5;F6SSP6	|A2AN08|UBR4_MOUSE E3 ubiquitin-protein ligase UBR4 OS=Mus musculus GN=Ubr4 PE=1 SV=1;|A2AN08-3|UBR4_MOUSE Isoform 3 of E3 ubiquitin-protein ligase UBR4 OS=Mus musculus GN=Ubr4;|A2AN08-5|UBR4_MOUSE Isoform 5 of E3 ubiquitin-protein ligase UBR4 OS=Mus musculus GN=Ubr4;|F6SSP6|F6SSP6_MOUSE E3 ubiquitin-protein ligase UBR4 (Fragment) OS=Mus musculus GN=Ubr4 PE=4 SV=1	0.0477485	0.748273	0.893567		1.04614	1.27358	1.04305	1.03905	0.827311	0.827311	0.891168	1.32159		5	7	4	3
A2APY7;A2APY7-2	|A2APY7|NDUF5_MOUSE NADH dehydrogenase [ubiquinone] 1 alpha subcomplex assembly factor 5 OS=Mus musculus GN=Ndufaf5 PE=2 SV=1;|A2APY7-2|NDUF5_MOUSE Isoform 2 of NADH dehydrogenase [ubiquinone] 1 alpha subcomplex assembly factor 5 OS=Mus musculus GN=Ndufaf5	-0.113959	0.189211	0.507082		0.937716	1.01297	1.18004	0.788571	0.734325	0.734325	0.68592	1.31852		1	1	1	1
A2AQ07;Q7TMM9;Q9CWF2;P68372;P99024;Q922F4;J3QNR5	|A2AQ07|TBB1_MOUSE Tubulin beta-1 chain OS=Mus musculus GN=Tubb1 PE=1 SV=1;|Q7TMM9|TBB2A_MOUSE Tubulin beta-2A chain OS=Mus musculus GN=Tubb2a PE=1 SV=1;|Q9CWF2|TBB2B_MOUSE Tubulin beta-2B chain OS=Mus musculus GN=Tubb2b PE=1 SV=1;|P68372|TBB4B_MOUSE Tubulin beta-4B chain OS=Mus musculus GN=Tubb4b PE=1 SV=1;|P99024|TBB5_MOUSE Tubulin beta-5 chain OS=Mus musculus GN=Tubb5 PE=1 SV=1;|Q922F4|TBB6_MO…	0.0203311	0.828551	0.929736		1.06613	1.17296	1.05651	0.979286	0.865037	0.865037	1.10442	1.00416		1	1	1	1
A2AQ07;Q7TMM9;Q9CWF2;Q9ERD7;Q9D6F9;P68372;P99024;Q922F4;J3QNR5	|A2AQ07|TBB1_MOUSE Tubulin beta-1 chain OS=Mus musculus GN=Tubb1 PE=1 SV=1;|Q7TMM9|TBB2A_MOUSE Tubulin beta-2A chain OS=Mus musculus GN=Tubb2a PE=1 SV=1;|Q9CWF2|TBB2B_MOUSE Tubulin beta-2B chain OS=Mus musculus GN=Tubb2b PE=1 SV=1;|Q9ERD7|TBB3_MOUSE Tubulin beta-3 chain OS=Mus musculus GN=Tubb3 PE=1 SV=1;|Q9D6F9|TBB4A_MOUSE Tubulin beta-4A chain OS=Mus musculus GN=Tubb4a PE=1 SV=3;|P68372|TBB4B_M…	0.121576	0.0399162	0.289812		0.989619	1.12647	1.03021	1.07167	1.22383	1.22383	0.997507	1.04024		2	2	2	2
A2AQ53	|A2AQ53|A2AQ53_MOUSE Fibrillin-1 OS=Mus musculus GN=Fbn1 PE=4 SV=1	0.0519229	0.608845	0.82203		1.01038	1.37264	0.992564	0.864762	0.988151	0.988151	1.17332	0.903196		9	5	2	3
A2AQA9;E9Q1W3;A2AQA9;E9Q1W3	|A2AQA9|A2AQA9_MOUSE Protein Neb OS=Mus musculus GN=Neb PE=2 SV=1;|E9Q1W3|E9Q1W3_MOUSE Protein Neb OS=Mus musculus GN=Neb PE=2 SV=1	-0.0385788	0.401117	0.69416		1.07238	0.84434	1.06768	0.994921	0.944474	0.944474	1.01541	0.905232		11	13	10	7
A2AQA9;E9Q1W3;A2AQA9	|A2AQA9|A2AQA9_MOUSE Protein Neb OS=Mus musculus GN=Neb PE=2 SV=1;|E9Q1W3|E9Q1W3_MOUSE Protein Neb OS=Mus musculus GN=Neb PE=2 SV=1	0.0552959	0.725472	0.880568		0.822376	1.18396	0.887476	0.894286	1.22317	1.22317	--	--		1	1	1	--
A2AQA9;E9Q1W3;A2AQA9;E9Q1W3;A2AQA9;E9Q1W3	|A2AQA9|A2AQA9_MOUSE Protein Neb OS=Mus musculus GN=Neb PE=2 SV=1;|E9Q1W3|E9Q1W3_MOUSE Protein Neb OS=Mus musculus GN=Neb PE=2 SV=1	-0.00676508	0.830938	0.931638		1.10081	0.974057	1.04941	1.05143	0.966484	0.966484	0.988801	0.865099		5	5	5	4
A2AQA9;E9Q1W3	|A2AQA9|A2AQA9_MOUSE Protein Neb OS=Mus musculus GN=Neb PE=2 SV=1;|E9Q1W3|E9Q1W3_MOUSE Protein Neb OS=Mus musculus GN=Neb PE=2 SV=1	0.00578273	0.897509	0.958571		1.03936	0.959906	1.04883	1.01905	1.0175	1.0175	0.977375	0.952618		200	212	172	171
A2AQA9;E9Q1W3;F6X9B6	|A2AQA9|A2AQA9_MOUSE Protein Neb OS=Mus musculus GN=Neb PE=2 SV=1;|E9Q1W3|E9Q1W3_MOUSE Protein Neb OS=Mus musculus GN=Neb PE=2 SV=1;|F6X9B6|F6X9B6_MOUSE Protein Neb (Fragment) OS=Mus musculus GN=Neb PE=4 SV=1	0.0166027	0.87378	0.946987		1.02768	1.20637	1.02544	0.935714	1.06642	1.06642	0.896602	0.867954		5	5	4	2
A2AQB2	|A2AQB2|A2AQB2_MOUSE Protein Neb OS=Mus musculus GN=Neb PE=2 SV=1	0.0382398	0.345928	0.649498		1.06646	0.993809	1.05145	1.04196	1.05035	1.05035	1.00481	0.9557		16	16	14	15
A2AQB2;A2AQA9;E9Q1W3;A2AQB2;A2AQA9;E9Q1W3;A2AQB2;A2AQA9;E9Q1W3;A2AQB2	|A2AQB2|A2AQB2_MOUSE Protein Neb OS=Mus musculus GN=Neb PE=2 SV=1;|A2AQA9|A2AQA9_MOUSE Protein Neb OS=Mus musculus GN=Neb PE=2 SV=1;|E9Q1W3|E9Q1W3_MOUSE Protein Neb OS=Mus musculus GN=Neb PE=2 SV=1	0.118502	0.225083	0.542049		0.93887	1.25708	1.18395	1.40286	0.892667	0.892667	1.06692	1.04985		1	1	1	1
A2AQB2;A2AQA9;E9Q1W3;A2AQB2;A2AQA9;E9Q1W3;A2AQB2	|A2AQB2|A2AQB2_MOUSE Protein Neb OS=Mus musculus GN=Neb PE=2 SV=1;|A2AQA9|A2AQA9_MOUSE Protein Neb OS=Mus musculus GN=Neb PE=2 SV=1;|E9Q1W3|E9Q1W3_MOUSE Protein Neb OS=Mus musculus GN=Neb PE=2 SV=1	-0.0711557	0.303957	0.613076		0.785659	1.02358	0.838699	1.00419	1.0008	1.0008	1.26329	0.697988		2	2	2	2
A2AQB2;A2AQA9;E9Q1W3	|A2AQB2|A2AQB2_MOUSE Protein Neb OS=Mus musculus GN=Neb PE=2 SV=1;|A2AQA9|A2AQA9_MOUSE Protein Neb OS=Mus musculus GN=Neb PE=2 SV=1;|E9Q1W3|E9Q1W3_MOUSE Protein Neb OS=Mus musculus GN=Neb PE=2 SV=1	0.00949535	0.817838	0.926584		1.04614	1.01965	1.0536	1.01159	0.966348	0.966348	1.01165	0.977497		119	130	98	104
A2AQB2;A2AQA9;E9Q1W3;F6X9B6	|A2AQB2|A2AQB2_MOUSE Protein Neb OS=Mus musculus GN=Neb PE=2 SV=1;|A2AQA9|A2AQA9_MOUSE Protein Neb OS=Mus musculus GN=Neb PE=2 SV=1;|E9Q1W3|E9Q1W3_MOUSE Protein Neb OS=Mus musculus GN=Neb PE=2 SV=1;|F6X9B6|F6X9B6_MOUSE Protein Neb (Fragment) OS=Mus musculus GN=Neb PE=4 SV=1	0.00527128	0.923386	0.968575		1.05306	0.993514	1.06524	1.01422	1.01036	1.01036	0.960816	0.921715		46	54	40	37
A2AQB2;F6RDH3	|A2AQB2|A2AQB2_MOUSE Protein Neb OS=Mus musculus GN=Neb PE=2 SV=1;|F6RDH3|F6RDH3_MOUSE Protein Neb (Fragment) OS=Mus musculus GN=Neb PE=4 SV=1	0.0977	0.188697	0.507082		1.17455	1.01336	1.05153	1.03714	0.943677	0.943677	1.3674	1.02918		1	1	1	1
A2AQB2;F6RDH3;A2AQA9;E9Q1W3;A2AQB2;F6RDH3	|A2AQB2|A2AQB2_MOUSE Protein Neb OS=Mus musculus GN=Neb PE=2 SV=1;|F6RDH3|F6RDH3_MOUSE Protein Neb (Fragment) OS=Mus musculus GN=Neb PE=4 SV=1;|A2AQA9|A2AQA9_MOUSE Protein Neb OS=Mus musculus GN=Neb PE=2 SV=1;|E9Q1W3|E9Q1W3_MOUSE Protein Neb OS=Mus musculus GN=Neb PE=2 SV=1	0.0441877	0.55537	0.789334		1.3218	1.02241	1.01614	1.05476	0.962097	0.962097	0.909127	1.00039		1	1	1	1
A2AQP0	|A2AQP0|MYH7B_MOUSE Myosin-7B OS=Mus musculus GN=Myh7b PE=3 SV=1	0.0411058	0.967193	0.987949		0.989994	1.12889	1.1635	1.35838	0.659936	0.659936	1.29576	0.974813		2	2	1	3
A2ARZ3;Q9D823;F6ZQI5;A2AF73	|A2ARZ3|FSIP2_MOUSE Fibrous sheath-interacting protein 2 OS=Mus musculus GN=Fsip2 PE=1 SV=3;|Q9D823|RL37_MOUSE 60S ribosomal protein L37 OS=Mus musculus GN=Rpl37 PE=2 SV=3;|F6ZQI5|F6ZQI5_MOUSE Fibrous sheath-interacting protein 2 (Fragment) OS=Mus musculus GN=Fsip2 PE=2 SV=1;|A2AF73|A2AF73_MOUSE Protein Gm595 OS=Mus musculus GN=Gm595 PE=4 SV=1	-0.0195092	0.687467	0.857898		0.933103	1.16156	0.902153	1.24571	--	--	0.764994	0.91189		1	1	--	1
A2ASQ1;A2ASQ1-2;A2ASQ1-3;M0QWP1	|A2ASQ1|AGRIN_MOUSE Agrin OS=Mus musculus GN=Agrn PE=1 SV=1;|A2ASQ1-2|AGRIN_MOUSE Isoform 2 of Agrin OS=Mus musculus GN=Agrn;|A2ASQ1-3|AGRIN_MOUSE Isoform 3 of Agrin OS=Mus musculus GN=Agrn;|M0QWP1|M0QWP1_MOUSE Agrin OS=Mus musculus GN=Agrn PE=4 SV=1	0.0203141	0.955787	0.981212		--	--	1.23092	1.15429	0.768332	0.768332	0.993449	1.16976		--	1	1	1
A2ASS6;A2ASS6-2	|A2ASS6|TITIN_MOUSE Titin OS=Mus musculus GN=Ttn PE=1 SV=1;|A2ASS6-2|TITIN_MOUSE Isoform 2 of Titin OS=Mus musculus GN=Ttn	0.0291286	0.910966	0.965153		1.23875	0.714623	0.901663	0.972857	1.36096	1.36096	0.872362	0.740979		1	1	1	1
A2ASS6;A2ASS6-2;A2ASS6-3;E9Q8N1;E9Q8K5	|A2ASS6|TITIN_MOUSE Titin OS=Mus musculus GN=Ttn PE=1 SV=1;|A2ASS6-2|TITIN_MOUSE Isoform 2 of Titin OS=Mus musculus GN=Ttn;|A2ASS6-3|TITIN_MOUSE Isoform 3 of Titin OS=Mus musculus GN=Ttn;|E9Q8N1|E9Q8N1_MOUSE Titin OS=Mus musculus GN=Ttn PE=2 SV=1;|E9Q8K5|E9Q8K5_MOUSE Titin OS=Mus musculus GN=Ttn PE=2 SV=1	-0.000894314	0.969461	0.989091		1.03979	0.942512	0.99385	1.00229	1.01629	1.01629	1.0034	0.980609		161	175	126	133
A2ASS6;A2ASS6-2;A2ASS6-3;E9Q8N1;F7CR78;E9Q8K5	|A2ASS6|TITIN_MOUSE Titin OS=Mus musculus GN=Ttn PE=1 SV=1;|A2ASS6-2|TITIN_MOUSE Isoform 2 of Titin OS=Mus musculus GN=Ttn;|A2ASS6-3|TITIN_MOUSE Isoform 3 of Titin OS=Mus musculus GN=Ttn;|E9Q8N1|E9Q8N1_MOUSE Titin OS=Mus musculus GN=Ttn PE=2 SV=1;|F7CR78|F7CR78_MOUSE Titin (Fragment) OS=Mus musculus GN=Ttn PE=2 SV=1;|E9Q8K5|E9Q8K5_MOUSE Titin OS=Mus musculus GN=Ttn PE=2 SV=1	0.0637543	0.23266	0.550562		1.07459	1.00177	0.987559	0.951429	1.1656	1.1656	1.02026	0.994646		3	3	3	3
A2ASS6;A2ASS6-2;A2ASS6-3;G3X987;E9Q8N1;E9Q8K5;F7BEI3	|A2ASS6|TITIN_MOUSE Titin OS=Mus musculus GN=Ttn PE=1 SV=1;|A2ASS6-2|TITIN_MOUSE Isoform 2 of Titin OS=Mus musculus GN=Ttn;|A2ASS6-3|TITIN_MOUSE Isoform 3 of Titin OS=Mus musculus GN=Ttn;|G3X987|G3X987_MOUSE GTPase;IMAP family member 9;isoform CRA_a OS=Mus musculus GN=Gimap9 PE=4 SV=1;|E9Q8N1|E9Q8N1_MOUSE Titin OS=Mus musculus GN=Ttn PE=2 SV=1;|E9Q8K5|E9Q8K5_MOUSE Titin OS=Mus musculus GN=Ttn PE=…	0.0700196	0.452956	0.726932		1.25548	1.16333	1.01468	1.05619	0.904357	0.904357	--	--		1	1	1	--
A2ASS6;A2ASS6-2;A2ASS6-3;Q8BUJ6;E9Q8N1;E9Q8K5	|A2ASS6|TITIN_MOUSE Titin OS=Mus musculus GN=Ttn PE=1 SV=1;|A2ASS6-2|TITIN_MOUSE Isoform 2 of Titin OS=Mus musculus GN=Ttn;|A2ASS6-3|TITIN_MOUSE Isoform 3 of Titin OS=Mus musculus GN=Ttn;|Q8BUJ6|Q8BUJ6_MOUSE Titin (Fragment) OS=Mus musculus GN=Ttn PE=2 SV=1;|E9Q8N1|E9Q8N1_MOUSE Titin OS=Mus musculus GN=Ttn PE=2 SV=1;|E9Q8K5|E9Q8K5_MOUSE Titin OS=Mus musculus GN=Ttn PE=2 SV=1	0.00715053	0.863314	0.944288		1.03945	1.03188	1.00913	1.01905	1.01405	1.01405	0.95703	0.955106		34	31	24	19
A2ASS6;A2ASS6-2;E9Q8K5	|A2ASS6|TITIN_MOUSE Titin OS=Mus musculus GN=Ttn PE=1 SV=1;|A2ASS6-2|TITIN_MOUSE Isoform 2 of Titin OS=Mus musculus GN=Ttn;|E9Q8K5|E9Q8K5_MOUSE Titin OS=Mus musculus GN=Ttn PE=2 SV=1	0.246479	0.220123	0.536521		0.920415	0.886989	0.941536	1.04333	1.86716	1.86716	0.956582	1.00728		2	2	1	1
A2ASS6;A2ASS6-2;E9Q8N1;A2AT66;A2AT70;A2AT68;A2AT65;A2AT64;F7CR78;E9Q8K5;A2AT67	|A2ASS6|TITIN_MOUSE Titin OS=Mus musculus GN=Ttn PE=1 SV=1;|A2ASS6-2|TITIN_MOUSE Isoform 2 of Titin OS=Mus musculus GN=Ttn;|E9Q8N1|E9Q8N1_MOUSE Titin OS=Mus musculus GN=Ttn PE=2 SV=1;|A2AT66|A2AT66_MOUSE Titin (Fragment) OS=Mus musculus GN=Ttn PE=2 SV=1;|A2AT70|A2AT70_MOUSE Titin (Fragment) OS=Mus musculus GN=Ttn PE=2 SV=1;|A2AT68|A2AT68_MOUSE Titin (Fragment) OS=Mus musculus GN=Ttn PE=2 SV=1;|A2…	-0.0546424	0.216717	0.532566		0.985294	0.887382	0.930333	0.989643	0.942083	0.942083	1.0953	0.93055		11	15	12	8
A2ASS6;A2ASS6-2;E9Q8N1;E9Q8K5;A2ASS6;A2ASS6-2;E9Q8N1;E9Q8K5	|A2ASS6|TITIN_MOUSE Titin OS=Mus musculus GN=Ttn PE=1 SV=1;|A2ASS6-2|TITIN_MOUSE Isoform 2 of Titin OS=Mus musculus GN=Ttn;|E9Q8N1|E9Q8N1_MOUSE Titin OS=Mus musculus GN=Ttn PE=2 SV=1;|E9Q8K5|E9Q8K5_MOUSE Titin OS=Mus musculus GN=Ttn PE=2 SV=1	0.0899198	0.179006	0.493439		1.1436	0.974057	1.04713	0.997262	1.20244	1.20244	0.88267	1.06488		14	16	7	11
A2ASS6;A2ASS6-2;E9Q8N1;E9Q8K5;A2ASS6;A2ASS6-2;E9Q8N1;E9Q8K5;A2ASS6;A2ASS6-2;E9Q8N1;E9Q8K5;A2ASS6;A2ASS6-2;E9Q8N1;E9Q8K5;A2ASS6;A2ASS6-2;E9Q8N1;E9Q8K5	|A2ASS6|TITIN_MOUSE Titin OS=Mus musculus GN=Ttn PE=1 SV=1;|A2ASS6-2|TITIN_MOUSE Isoform 2 of Titin OS=Mus musculus GN=Ttn;|E9Q8N1|E9Q8N1_MOUSE Titin OS=Mus musculus GN=Ttn PE=2 SV=1;|E9Q8K5|E9Q8K5_MOUSE Titin OS=Mus musculus GN=Ttn PE=2 SV=1	0.043097	0.331505	0.638491		1.11774	1.10024	1.00791	1.01865	1.00584	1.00584	0.954438	1.03192		2	2	1	2
A2ASS6;A2ASS6-2;E9Q8N1;E9Q8K5	|A2ASS6|TITIN_MOUSE Titin OS=Mus musculus GN=Ttn PE=1 SV=1;|A2ASS6-2|TITIN_MOUSE Isoform 2 of Titin OS=Mus musculus GN=Ttn;|E9Q8N1|E9Q8N1_MOUSE Titin OS=Mus musculus GN=Ttn PE=2 SV=1;|E9Q8K5|E9Q8K5_MOUSE Titin OS=Mus musculus GN=Ttn PE=2 SV=1	0.0197895	0.633986	0.834064		1.06877	0.958039	1.0225	0.994167	1.05154	1.05154	0.974309	0.98962		1490	1630	1043	1134
A2ASS6;A2ASS6-2;E9Q8N1;E9Q8K5;A2ASS6;A2ASS6-2;E9Q8N1;E9Q8K5;A2ASS6;A2ASS6-2;E9Q8N1;E9Q8K5	|A2ASS6|TITIN_MOUSE Titin OS=Mus musculus GN=Ttn PE=1 SV=1;|A2ASS6-2|TITIN_MOUSE Isoform 2 of Titin OS=Mus musculus GN=Ttn;|E9Q8N1|E9Q8N1_MOUSE Titin OS=Mus musculus GN=Ttn PE=2 SV=1;|E9Q8K5|E9Q8K5_MOUSE Titin OS=Mus musculus GN=Ttn PE=2 SV=1	0.0350789	0.725691	0.880568		1.06064	0.911557	0.942107	0.832449	1.19766	1.19766	1.10586	0.948973		1	2	1	1
A2ASS6;A2ASS6-2;E9Q8N1;E9Q8K5;A2AQB2;A2AQA9;E9Q1W3;F6X9B6	|A2ASS6|TITIN_MOUSE Titin OS=Mus musculus GN=Ttn PE=1 SV=1;|A2ASS6-2|TITIN_MOUSE Isoform 2 of Titin OS=Mus musculus GN=Ttn;|E9Q8N1|E9Q8N1_MOUSE Titin OS=Mus musculus GN=Ttn PE=2 SV=1;|E9Q8K5|E9Q8K5_MOUSE Titin OS=Mus musculus GN=Ttn PE=2 SV=1;|A2AQB2|A2AQB2_MOUSE Protein Neb OS=Mus musculus GN=Neb PE=2 SV=1;|A2AQA9|A2AQA9_MOUSE Protein Neb OS=Mus musculus GN=Neb PE=2 SV=1;|E9Q1W3|E9Q1W3_MOUSE Pro…	0.0168061	0.936894	0.974807		1.16724	1.12775	1.15793	1.03657	0.965994	0.965994	0.849531	0.822728		1	1	1	1
A2ASS6;A2ASS6-2;E9Q8N1;E9Q8K5;E9Q0C6;A2ASS6;A2ASS6-2;E9Q8N1;E9Q8K5	|A2ASS6|TITIN_MOUSE Titin OS=Mus musculus GN=Ttn PE=1 SV=1;|A2ASS6-2|TITIN_MOUSE Isoform 2 of Titin OS=Mus musculus GN=Ttn;|E9Q8N1|E9Q8N1_MOUSE Titin OS=Mus musculus GN=Ttn PE=2 SV=1;|E9Q8K5|E9Q8K5_MOUSE Titin OS=Mus musculus GN=Ttn PE=2 SV=1;|E9Q0C6|E9Q0C6_MOUSE Protein Gm14569 OS=Mus musculus GN=Gm14569 PE=4 SV=1	0.0121729	0.976473	0.991053		1.17878	0.861439	1.04834	1.06971	--	--	1.04127	0.851301		1	1	--	1
A2ASS6;A2ASS6-2;E9Q8N1;F7CR78;E9Q8K5	|A2ASS6|TITIN_MOUSE Titin OS=Mus musculus GN=Ttn PE=1 SV=1;|A2ASS6-2|TITIN_MOUSE Isoform 2 of Titin OS=Mus musculus GN=Ttn;|E9Q8N1|E9Q8N1_MOUSE Titin OS=Mus musculus GN=Ttn PE=2 SV=1;|F7CR78|F7CR78_MOUSE Titin (Fragment) OS=Mus musculus GN=Ttn PE=2 SV=1;|E9Q8K5|E9Q8K5_MOUSE Titin OS=Mus musculus GN=Ttn PE=2 SV=1	0.0679041	0.110744	0.40863		1.08122	1.04068	1.02136	1.07361	1.08438	1.08438	1.03382	0.966105		14	14	11	12
A2ASS6;A2ASS6-2;Q8BQJ6;Q8C8J3;E9Q8N1;E9Q8K5	|A2ASS6|TITIN_MOUSE Titin OS=Mus musculus GN=Ttn PE=1 SV=1;|A2ASS6-2|TITIN_MOUSE Isoform 2 of Titin OS=Mus musculus GN=Ttn;|Q8BQJ6|TRM2_MOUSE tRNA (uracil(54)-C(5))-methyltransferase homolog OS=Mus musculus GN=Trmt2b PE=2 SV=1;|Q8C8J3|Q8C8J3_MOUSE tRNA (uracil(54)-C(5))-methyltransferase homolog OS=Mus musculus GN=Trmt2b PE=2 SV=1;|E9Q8N1|E9Q8N1_MOUSE Titin OS=Mus musculus GN=Ttn PE=2 SV=1;|E9Q8K…	0.360981	0.00570131	0.158434		1.41522	1.00943	1.10209	1.1546	1.51222	1.51222	--	--		1	1	1	--
A2ASS6;A2AT62;A2AT66;A2AT70;F6ZZ75;A2AT68;A2AT67	|A2ASS6|TITIN_MOUSE Titin OS=Mus musculus GN=Ttn PE=1 SV=1;|A2AT62|A2AT62_MOUSE Titin (Fragment) OS=Mus musculus GN=Ttn PE=2 SV=1;|A2AT66|A2AT66_MOUSE Titin (Fragment) OS=Mus musculus GN=Ttn PE=2 SV=1;|A2AT70|A2AT70_MOUSE Titin (Fragment) OS=Mus musculus GN=Ttn PE=2 SV=1;|F6ZZ75|F6ZZ75_MOUSE Titin (Fragment) OS=Mus musculus GN=Ttn PE=4 SV=1;|A2AT68|A2AT68_MOUSE Titin (Fragment) OS=Mus musculus GN…	-0.060779	0.339325	0.644286		0.831219	0.736439	0.864188	0.937905	0.963603	0.963603	1.21641	1.15661		2	2	2	2
A2ASS6;A2AT62;E9Q8N1;A2AT68;F7CR78;E9Q8K5	|A2ASS6|TITIN_MOUSE Titin OS=Mus musculus GN=Ttn PE=1 SV=1;|A2AT62|A2AT62_MOUSE Titin (Fragment) OS=Mus musculus GN=Ttn PE=2 SV=1;|E9Q8N1|E9Q8N1_MOUSE Titin OS=Mus musculus GN=Ttn PE=2 SV=1;|A2AT68|A2AT68_MOUSE Titin (Fragment) OS=Mus musculus GN=Ttn PE=2 SV=1;|F7CR78|F7CR78_MOUSE Titin (Fragment) OS=Mus musculus GN=Ttn PE=2 SV=1;|E9Q8K5|E9Q8K5_MOUSE Titin OS=Mus musculus GN=Ttn PE=2 SV=1	-0.10673	0.223099	0.539797		--	--	0.77862	1.09405	0.849628	0.849628	1.22353	0.776694		--	1	1	1
A2ASS6;A2AT62;E9Q8N1;F6Q6Z0;F7CR78;E9Q8K5	|A2ASS6|TITIN_MOUSE Titin OS=Mus musculus GN=Ttn PE=1 SV=1;|A2AT62|A2AT62_MOUSE Titin (Fragment) OS=Mus musculus GN=Ttn PE=2 SV=1;|E9Q8N1|E9Q8N1_MOUSE Titin OS=Mus musculus GN=Ttn PE=2 SV=1;|F6Q6Z0|F6Q6Z0_MOUSE Titin (Fragment) OS=Mus musculus GN=Ttn PE=4 SV=1;|F7CR78|F7CR78_MOUSE Titin (Fragment) OS=Mus musculus GN=Ttn PE=2 SV=1;|E9Q8K5|E9Q8K5_MOUSE Titin OS=Mus musculus GN=Ttn PE=2 SV=1	-0.0237291	0.605335	0.819771		1.06805	0.864387	1.09589	1.03524	0.862558	0.862558	1.17991	0.9009		1	1	1	1
A2ASS6;A2AT62;E9Q8N1;F7CR78;E9Q8K5	|A2ASS6|TITIN_MOUSE Titin OS=Mus musculus GN=Ttn PE=1 SV=1;|A2AT62|A2AT62_MOUSE Titin (Fragment) OS=Mus musculus GN=Ttn PE=2 SV=1;|E9Q8N1|E9Q8N1_MOUSE Titin OS=Mus musculus GN=Ttn PE=2 SV=1;|F7CR78|F7CR78_MOUSE Titin (Fragment) OS=Mus musculus GN=Ttn PE=2 SV=1;|E9Q8K5|E9Q8K5_MOUSE Titin OS=Mus musculus GN=Ttn PE=2 SV=1	-0.168545	0.152618	0.462548		0.921569	0.770047	1.13209	1.23524	0.639745	0.639745	--	--		1	1	1	--
A2ASS6;A2AT63	|A2ASS6|TITIN_MOUSE Titin OS=Mus musculus GN=Ttn PE=1 SV=1;|A2AT63|A2AT63_MOUSE Titin (Fragment) OS=Mus musculus GN=Ttn PE=2 SV=1	0.236494	0.239095	0.556966		1.02364	0.802476	0.979941	1.6219	0.887354	0.887354	1.89537	1.32696		1	2	2	2
A2ASS6;E9Q8N1;A2AT63;F7CR78;E9Q8K5	|A2ASS6|TITIN_MOUSE Titin OS=Mus musculus GN=Ttn PE=1 SV=1;|E9Q8N1|E9Q8N1_MOUSE Titin OS=Mus musculus GN=Ttn PE=2 SV=1;|A2AT63|A2AT63_MOUSE Titin (Fragment) OS=Mus musculus GN=Ttn PE=2 SV=1;|F7CR78|F7CR78_MOUSE Titin (Fragment) OS=Mus musculus GN=Ttn PE=2 SV=1;|E9Q8K5|E9Q8K5_MOUSE Titin OS=Mus musculus GN=Ttn PE=2 SV=1	0.182904	0.638289	0.835567		1.07093	0.989092	1.00342	1.47333	0.611318	0.611318	1.83833	1.48359		2	3	2	2
A2ASS6;E9Q8N1;A2AT66;A2AT68;F6RSJ3;A2AT65;F7CR78;E9Q8K5	|A2ASS6|TITIN_MOUSE Titin OS=Mus musculus GN=Ttn PE=1 SV=1;|E9Q8N1|E9Q8N1_MOUSE Titin OS=Mus musculus GN=Ttn PE=2 SV=1;|A2AT66|A2AT66_MOUSE Titin (Fragment) OS=Mus musculus GN=Ttn PE=2 SV=1;|A2AT68|A2AT68_MOUSE Titin (Fragment) OS=Mus musculus GN=Ttn PE=2 SV=1;|F6RSJ3|F6RSJ3_MOUSE Titin (Fragment) OS=Mus musculus GN=Ttn PE=4 SV=1;|A2AT65|A2AT65_MOUSE Titin (Fragment) OS=Mus musculus GN=Ttn PE=2 S…	0.0940076	0.17374	0.49029		1.17224	1.17846	0.999022	1.25143	0.927382	0.927382	1.02882	1.05391		3	3	3	3
A2ASS6;E9Q8N1;A2AT66;A2AT68;F6RSJ3;A2AT65;A2AT64;F7CR78;E9Q8K5;A2AT67	|A2ASS6|TITIN_MOUSE Titin OS=Mus musculus GN=Ttn PE=1 SV=1;|E9Q8N1|E9Q8N1_MOUSE Titin OS=Mus musculus GN=Ttn PE=2 SV=1;|A2AT66|A2AT66_MOUSE Titin (Fragment) OS=Mus musculus GN=Ttn PE=2 SV=1;|A2AT68|A2AT68_MOUSE Titin (Fragment) OS=Mus musculus GN=Ttn PE=2 SV=1;|F6RSJ3|F6RSJ3_MOUSE Titin (Fragment) OS=Mus musculus GN=Ttn PE=4 SV=1;|A2AT65|A2AT65_MOUSE Titin (Fragment) OS=Mus musculus GN=Ttn PE=2 S…	0.0765869	0.413934	0.701808		1.39658	0.91077	1.03735	0.909683	1.14169	1.14169	0.982713	0.915687		2	2	2	2
A2ASS6;E9Q8N1;A2AT66;A2AT68;F6RSJ3;A2AT65;F7CR78;E9Q8K5;A2ASS6;E9Q8N1;A2AT66;A2AT68;F6RSJ3	|A2ASS6|TITIN_MOUSE Titin OS=Mus musculus GN=Ttn PE=1 SV=1;|E9Q8N1|E9Q8N1_MOUSE Titin OS=Mus musculus GN=Ttn PE=2 SV=1;|A2AT66|A2AT66_MOUSE Titin (Fragment) OS=Mus musculus GN=Ttn PE=2 SV=1;|A2AT68|A2AT68_MOUSE Titin (Fragment) OS=Mus musculus GN=Ttn PE=2 SV=1;|F6RSJ3|F6RSJ3_MOUSE Titin (Fragment) OS=Mus musculus GN=Ttn PE=4 SV=1;|A2AT65|A2AT65_MOUSE Titin (Fragment) OS=Mus musculus GN=Ttn PE=2 S…	-0.00148137	0.888133	0.953836		--	--	0.947815	0.868254	1.14559	1.14559	0.891139	0.995455		--	1	1	1
A2ASS6;E9Q8N1;A2AT66;A2AT70;A2AT68;F6RSJ3;A2AT65;F7CR78;E9Q8K5;A2AT67;A2ASS6;E9Q8N1;A2AT66;A2AT70;A2AT68;F6RSJ3;A2AT65;F7CR78;E9Q8K5	|A2ASS6|TITIN_MOUSE Titin OS=Mus musculus GN=Ttn PE=1 SV=1;|E9Q8N1|E9Q8N1_MOUSE Titin OS=Mus musculus GN=Ttn PE=2 SV=1;|A2AT66|A2AT66_MOUSE Titin (Fragment) OS=Mus musculus GN=Ttn PE=2 SV=1;|A2AT70|A2AT70_MOUSE Titin (Fragment) OS=Mus musculus GN=Ttn PE=2 SV=1;|A2AT68|A2AT68_MOUSE Titin (Fragment) OS=Mus musculus GN=Ttn PE=2 SV=1;|F6RSJ3|F6RSJ3_MOUSE Titin (Fragment) OS=Mus musculus GN=Ttn PE=4 S…	0.152288	0.0352668	0.273138		1.37486	1.07193	1.15965	1.20429	0.986397	0.986397	1.09128	1.01584		1	1	1	1
A2ASS6;E9Q8N1;A2AT66;A2AT70;A2AT68;A2AT65;F7CR78;E9Q8K5;A2AT67	|A2ASS6|TITIN_MOUSE Titin OS=Mus musculus GN=Ttn PE=1 SV=1;|E9Q8N1|E9Q8N1_MOUSE Titin OS=Mus musculus GN=Ttn PE=2 SV=1;|A2AT66|A2AT66_MOUSE Titin (Fragment) OS=Mus musculus GN=Ttn PE=2 SV=1;|A2AT70|A2AT70_MOUSE Titin (Fragment) OS=Mus musculus GN=Ttn PE=2 SV=1;|A2AT68|A2AT68_MOUSE Titin (Fragment) OS=Mus musculus GN=Ttn PE=2 SV=1;|A2AT65|A2AT65_MOUSE Titin (Fragment) OS=Mus musculus GN=Ttn PE=2 S…	-0.11556	0.0398768	0.289812		0.938293	0.821934	0.970401	1.09508	0.874601	0.874601	0.949284	0.859996		3	3	3	3
A2ASS6;E9Q8N1;A2AT66;A2AT70;A2AT68;F6RSJ3;A2AT65;A2AT64;F7CR78;E9Q8K5;A2AT67	|A2ASS6|TITIN_MOUSE Titin OS=Mus musculus GN=Ttn PE=1 SV=1;|E9Q8N1|E9Q8N1_MOUSE Titin OS=Mus musculus GN=Ttn PE=2 SV=1;|A2AT66|A2AT66_MOUSE Titin (Fragment) OS=Mus musculus GN=Ttn PE=2 SV=1;|A2AT70|A2AT70_MOUSE Titin (Fragment) OS=Mus musculus GN=Ttn PE=2 SV=1;|A2AT68|A2AT68_MOUSE Titin (Fragment) OS=Mus musculus GN=Ttn PE=2 SV=1;|F6RSJ3|F6RSJ3_MOUSE Titin (Fragment) OS=Mus musculus GN=Ttn PE=4 S…	0.0362992	0.409028	0.698541		1.14264	1.04879	0.964335	1.01512	1.01417	1.01417	0.993816	1.0108		16	18	11	10
A2ASS6;E9Q8N1;A2AT68;F6RSJ3;A2AT65;F7CR78;E9Q8K5	|A2ASS6|TITIN_MOUSE Titin OS=Mus musculus GN=Ttn PE=1 SV=1;|E9Q8N1|E9Q8N1_MOUSE Titin OS=Mus musculus GN=Ttn PE=2 SV=1;|A2AT68|A2AT68_MOUSE Titin (Fragment) OS=Mus musculus GN=Ttn PE=2 SV=1;|F6RSJ3|F6RSJ3_MOUSE Titin (Fragment) OS=Mus musculus GN=Ttn PE=4 SV=1;|A2AT65|A2AT65_MOUSE Titin (Fragment) OS=Mus musculus GN=Ttn PE=2 SV=1;|F7CR78|F7CR78_MOUSE Titin (Fragment) OS=Mus musculus GN=Ttn PE=2 S…	0.101842	0.0274441	0.251034		1.04498	1.08137	0.97456	1.12571	1.09671	1.09671	1.06592	1.09918		5	3	1	1
A2ASS6;E9Q8N1;A2AT68;F6RSJ3;F7CR78;E9Q8K5;A2ASS6;E9Q8N1;A2AT68;F6RSJ3;F7CR78	|A2ASS6|TITIN_MOUSE Titin OS=Mus musculus GN=Ttn PE=1 SV=1;|E9Q8N1|E9Q8N1_MOUSE Titin OS=Mus musculus GN=Ttn PE=2 SV=1;|A2AT68|A2AT68_MOUSE Titin (Fragment) OS=Mus musculus GN=Ttn PE=2 SV=1;|F6RSJ3|F6RSJ3_MOUSE Titin (Fragment) OS=Mus musculus GN=Ttn PE=4 SV=1;|F7CR78|F7CR78_MOUSE Titin (Fragment) OS=Mus musculus GN=Ttn PE=2 SV=1;|E9Q8K5|E9Q8K5_MOUSE Titin OS=Mus musculus GN=Ttn PE=2 SV=1	-0.0981588	0.165071	0.478693		0.997693	0.777123	1.03327	1.04381	0.876727	0.876727	--	--		1	1	1	--
A2ASS6;E9Q8N1;A2AT68;F6RSJ3;A2AT63;F7CR78;E9Q8K5;A2ASS6;E9Q8N1;A2AT68;F6RSJ3	|A2ASS6|TITIN_MOUSE Titin OS=Mus musculus GN=Ttn PE=1 SV=1;|E9Q8N1|E9Q8N1_MOUSE Titin OS=Mus musculus GN=Ttn PE=2 SV=1;|A2AT68|A2AT68_MOUSE Titin (Fragment) OS=Mus musculus GN=Ttn PE=2 SV=1;|F6RSJ3|F6RSJ3_MOUSE Titin (Fragment) OS=Mus musculus GN=Ttn PE=4 SV=1;|A2AT63|A2AT63_MOUSE Titin (Fragment) OS=Mus musculus GN=Ttn PE=2 SV=1;|F7CR78|F7CR78_MOUSE Titin (Fragment) OS=Mus musculus GN=Ttn PE=2 S…	-0.135839	0.206116	0.521029		0.7797	0.590802	0.984344	1.06857	--	--	1.22196	0.815464		1	1	--	1
A2ASS6;E9Q8N1;A2AT68;F6RSJ3;F7CR78;E9Q8K5	|A2ASS6|TITIN_MOUSE Titin OS=Mus musculus GN=Ttn PE=1 SV=1;|E9Q8N1|E9Q8N1_MOUSE Titin OS=Mus musculus GN=Ttn PE=2 SV=1;|A2AT68|A2AT68_MOUSE Titin (Fragment) OS=Mus musculus GN=Ttn PE=2 SV=1;|F6RSJ3|F6RSJ3_MOUSE Titin (Fragment) OS=Mus musculus GN=Ttn PE=4 SV=1;|F7CR78|F7CR78_MOUSE Titin (Fragment) OS=Mus musculus GN=Ttn PE=2 SV=1;|E9Q8K5|E9Q8K5_MOUSE Titin OS=Mus musculus GN=Ttn PE=2 SV=1	-0.00703793	0.836881	0.935005		1.05796	0.931309	0.964286	1.03786	1.00903	1.00903	0.96008	0.991512		17	21	17	11
A2ASS6;E9Q8N1;A2AT70;A2AT68;F6RSJ3;F7CR78;E9Q8K5;A2ASS6;E9Q8N1;A2AT70;A2AT68	|A2ASS6|TITIN_MOUSE Titin OS=Mus musculus GN=Ttn PE=1 SV=1;|E9Q8N1|E9Q8N1_MOUSE Titin OS=Mus musculus GN=Ttn PE=2 SV=1;|A2AT70|A2AT70_MOUSE Titin (Fragment) OS=Mus musculus GN=Ttn PE=2 SV=1;|A2AT68|A2AT68_MOUSE Titin (Fragment) OS=Mus musculus GN=Ttn PE=2 SV=1;|F6RSJ3|F6RSJ3_MOUSE Titin (Fragment) OS=Mus musculus GN=Ttn PE=4 SV=1;|F7CR78|F7CR78_MOUSE Titin (Fragment) OS=Mus musculus GN=Ttn PE=2 S…	0.187835	0.00636211	0.163849		1.07641	1.11439	--	--	1.21785	1.21785	1.07952	1.12829		1	--	1	1
A2ASS6;E9Q8N1;A2AT70;A2AT68;F6RSJ3;F7CR78;E9Q8K5	|A2ASS6|TITIN_MOUSE Titin OS=Mus musculus GN=Ttn PE=1 SV=1;|E9Q8N1|E9Q8N1_MOUSE Titin OS=Mus musculus GN=Ttn PE=2 SV=1;|A2AT70|A2AT70_MOUSE Titin (Fragment) OS=Mus musculus GN=Ttn PE=2 SV=1;|A2AT68|A2AT68_MOUSE Titin (Fragment) OS=Mus musculus GN=Ttn PE=2 SV=1;|F6RSJ3|F6RSJ3_MOUSE Titin (Fragment) OS=Mus musculus GN=Ttn PE=4 SV=1;|F7CR78|F7CR78_MOUSE Titin (Fragment) OS=Mus musculus GN=Ttn PE=2 S…	-0.178462	0.0168247	0.2201		0.950404	0.790094	0.914873	1.12463	0.809777	0.809777	0.932514	0.737093		3	3	3	3
A2ASS6;E9Q8N1;A2AT70;A2AT68;F6RSJ3;F7CR78;E9Q8K5;A2ASS6;E9Q8N1;A2AT70;A2AT68;F6RSJ3	|A2ASS6|TITIN_MOUSE Titin OS=Mus musculus GN=Ttn PE=1 SV=1;|E9Q8N1|E9Q8N1_MOUSE Titin OS=Mus musculus GN=Ttn PE=2 SV=1;|A2AT70|A2AT70_MOUSE Titin (Fragment) OS=Mus musculus GN=Ttn PE=2 SV=1;|A2AT68|A2AT68_MOUSE Titin (Fragment) OS=Mus musculus GN=Ttn PE=2 SV=1;|F6RSJ3|F6RSJ3_MOUSE Titin (Fragment) OS=Mus musculus GN=Ttn PE=4 SV=1;|F7CR78|F7CR78_MOUSE Titin (Fragment) OS=Mus musculus GN=Ttn PE=2 S…	-0.0485643	0.414613	0.702372		0.932526	0.810731	0.967123	1.08038	1.00531	1.00531	--	--		1	1	1	--
A2ASS6;E9Q8N1;A2AT70;F6RSJ3;F7CR78;E9Q8K5	|A2ASS6|TITIN_MOUSE Titin OS=Mus musculus GN=Ttn PE=1 SV=1;|E9Q8N1|E9Q8N1_MOUSE Titin OS=Mus musculus GN=Ttn PE=2 SV=1;|A2AT70|A2AT70_MOUSE Titin (Fragment) OS=Mus musculus GN=Ttn PE=2 SV=1;|F6RSJ3|F6RSJ3_MOUSE Titin (Fragment) OS=Mus musculus GN=Ttn PE=4 SV=1;|F7CR78|F7CR78_MOUSE Titin (Fragment) OS=Mus musculus GN=Ttn PE=2 SV=1;|E9Q8K5|E9Q8K5_MOUSE Titin OS=Mus musculus GN=Ttn PE=2 SV=1	0.00330236	0.973013	0.990381		1.02595	0.901533	1.02148	1.04621	1.0459	1.0459	0.983483	0.947881		8	6	6	4
A2ASS6;E9Q8N1;A2AT70;F7CR78;E9Q8K5;A2ASS6;E9Q8N1;A2AT70;F7CR78	|A2ASS6|TITIN_MOUSE Titin OS=Mus musculus GN=Ttn PE=1 SV=1;|E9Q8N1|E9Q8N1_MOUSE Titin OS=Mus musculus GN=Ttn PE=2 SV=1;|A2AT70|A2AT70_MOUSE Titin (Fragment) OS=Mus musculus GN=Ttn PE=2 SV=1;|F7CR78|F7CR78_MOUSE Titin (Fragment) OS=Mus musculus GN=Ttn PE=2 SV=1;|E9Q8K5|E9Q8K5_MOUSE Titin OS=Mus musculus GN=Ttn PE=2 SV=1	0.0931032	0.0544463	0.310136		1.15263	1.04245	0.9788	1.05429	1.02763	1.02763	1.11233	1.13754		1	1	1	1
A2ASS6;E9Q8N1;A2AT70;F7CR78;E9Q8K5	|A2ASS6|TITIN_MOUSE Titin OS=Mus musculus GN=Ttn PE=1 SV=1;|E9Q8N1|E9Q8N1_MOUSE Titin OS=Mus musculus GN=Ttn PE=2 SV=1;|A2AT70|A2AT70_MOUSE Titin (Fragment) OS=Mus musculus GN=Ttn PE=2 SV=1;|F7CR78|F7CR78_MOUSE Titin (Fragment) OS=Mus musculus GN=Ttn PE=2 SV=1;|E9Q8K5|E9Q8K5_MOUSE Titin OS=Mus musculus GN=Ttn PE=2 SV=1	0.0131957	0.746606	0.892304		1.06406	0.941303	1.00522	1.03982	1.00531	1.00531	0.998608	1.01387		136	144	90	89
A2ASS6;E9Q8N1;F6Q6Z0;F7CR78;E9Q8K5	|A2ASS6|TITIN_MOUSE Titin OS=Mus musculus GN=Ttn PE=1 SV=1;|E9Q8N1|E9Q8N1_MOUSE Titin OS=Mus musculus GN=Ttn PE=2 SV=1;|F6Q6Z0|F6Q6Z0_MOUSE Titin (Fragment) OS=Mus musculus GN=Ttn PE=4 SV=1;|F7CR78|F7CR78_MOUSE Titin (Fragment) OS=Mus musculus GN=Ttn PE=2 SV=1;|E9Q8K5|E9Q8K5_MOUSE Titin OS=Mus musculus GN=Ttn PE=2 SV=1	-0.0859254	0.209763	0.525655		0.933535	0.744693	0.842011	1.00374	0.893376	0.893376	1.31715	0.909558		2	2	1	2
A2ASS6;E9Q8N1;F6RSJ3;F7CR78;E9Q8K5	|A2ASS6|TITIN_MOUSE Titin OS=Mus musculus GN=Ttn PE=1 SV=1;|E9Q8N1|E9Q8N1_MOUSE Titin OS=Mus musculus GN=Ttn PE=2 SV=1;|F6RSJ3|F6RSJ3_MOUSE Titin (Fragment) OS=Mus musculus GN=Ttn PE=4 SV=1;|F7CR78|F7CR78_MOUSE Titin (Fragment) OS=Mus musculus GN=Ttn PE=2 SV=1;|E9Q8K5|E9Q8K5_MOUSE Titin OS=Mus musculus GN=Ttn PE=2 SV=1	0.0655588	0.175004	0.49029		1.08478	1.04068	1.03262	1.10976	0.952887	0.952887	1.09335	1.10496		20	28	18	20
A2ASS6;E9Q8N1;F6RSJ3;F7CR78;E9Q8K5;A2AT61;A2ASS6	|A2ASS6|TITIN_MOUSE Titin OS=Mus musculus GN=Ttn PE=1 SV=1;|E9Q8N1|E9Q8N1_MOUSE Titin OS=Mus musculus GN=Ttn PE=2 SV=1;|F6RSJ3|F6RSJ3_MOUSE Titin (Fragment) OS=Mus musculus GN=Ttn PE=4 SV=1;|F7CR78|F7CR78_MOUSE Titin (Fragment) OS=Mus musculus GN=Ttn PE=2 SV=1;|E9Q8K5|E9Q8K5_MOUSE Titin OS=Mus musculus GN=Ttn PE=2 SV=1;|A2AT61|A2AT61_MOUSE Titin (Fragment) OS=Mus musculus GN=Ttn PE=2 SV=1	0.1912	0.186418	0.50378		1.66897	1.23821	0.994129	1.05524	0.946865	0.946865	--	--		1	1	1	--
A2ASS6;E9Q8N1;F7CR78;E9Q8K5	|A2ASS6|TITIN_MOUSE Titin OS=Mus musculus GN=Ttn PE=1 SV=1;|E9Q8N1|E9Q8N1_MOUSE Titin OS=Mus musculus GN=Ttn PE=2 SV=1;|F7CR78|F7CR78_MOUSE Titin (Fragment) OS=Mus musculus GN=Ttn PE=2 SV=1;|E9Q8K5|E9Q8K5_MOUSE Titin OS=Mus musculus GN=Ttn PE=2 SV=1	0.0928497	0.0327122	0.266458		1.12122	1.01297	1.05088	1.10825	1.04198	1.04198	1.08998	1.06453		166	179	112	129
A2ASS6;E9Q8N1;F7CR78;E9Q8K5;A2ASS6;E9Q8N1;F7CR78;E9Q8K5	|A2ASS6|TITIN_MOUSE Titin OS=Mus musculus GN=Ttn PE=1 SV=1;|E9Q8N1|E9Q8N1_MOUSE Titin OS=Mus musculus GN=Ttn PE=2 SV=1;|F7CR78|F7CR78_MOUSE Titin (Fragment) OS=Mus musculus GN=Ttn PE=2 SV=1;|E9Q8K5|E9Q8K5_MOUSE Titin OS=Mus musculus GN=Ttn PE=2 SV=1	0.28788	0.0402102	0.289812		1.18724	1.14397	0.985812	1.15286	1.01948	1.01948	2.06396	1.19396		2	1	1	1
A2ASS6;E9Q8N1;F7CR78;E9Q8K5;F6ZRX7;A2ASS6;E9Q8N1;F7CR78;E9Q8K5;F6ZRX7;A2ASS6;E9Q8N1;F7CR78	|A2ASS6|TITIN_MOUSE Titin OS=Mus musculus GN=Ttn PE=1 SV=1;|E9Q8N1|E9Q8N1_MOUSE Titin OS=Mus musculus GN=Ttn PE=2 SV=1;|F7CR78|F7CR78_MOUSE Titin (Fragment) OS=Mus musculus GN=Ttn PE=2 SV=1;|E9Q8K5|E9Q8K5_MOUSE Titin OS=Mus musculus GN=Ttn PE=2 SV=1;|F6ZRX7|F6ZRX7_MOUSE Titin (Fragment) OS=Mus musculus GN=Ttn PE=4 SV=1	0.465218	0.0427757	0.294568		--	--	1.26517	1.8419	0.870882	0.870882	1.64997	1.78435		--	1	1	1
A2ASS6;F6ZZ75;F7CR78;F6ZRX7;A2ASS6;F6ZZ75	|A2ASS6|TITIN_MOUSE Titin OS=Mus musculus GN=Ttn PE=1 SV=1;|F6ZZ75|F6ZZ75_MOUSE Titin (Fragment) OS=Mus musculus GN=Ttn PE=4 SV=1;|F7CR78|F7CR78_MOUSE Titin (Fragment) OS=Mus musculus GN=Ttn PE=2 SV=1;|F6ZRX7|F6ZRX7_MOUSE Titin (Fragment) OS=Mus musculus GN=Ttn PE=4 SV=1	-0.210288	0.1114	0.409764		1.07958	1.09611	0.984834	0.888571	0.568544	0.568544	--	--		1	1	1	--
A2ASS6;F7CR78	|A2ASS6|TITIN_MOUSE Titin OS=Mus musculus GN=Ttn PE=1 SV=1;|F7CR78|F7CR78_MOUSE Titin (Fragment) OS=Mus musculus GN=Ttn PE=2 SV=1	0.2269	0.102008	0.396082		1.05421	1.15881	1.12353	1.28571	0.837407	0.837407	1.66124	1.40423		1	1	1	1
A2ASS6;F7CR78;A2AT61	|A2ASS6|TITIN_MOUSE Titin OS=Mus musculus GN=Ttn PE=1 SV=1;|F7CR78|F7CR78_MOUSE Titin (Fragment) OS=Mus musculus GN=Ttn PE=2 SV=1;|A2AT61|A2AT61_MOUSE Titin (Fragment) OS=Mus musculus GN=Ttn PE=2 SV=1	0.19381	0.300293	0.610191		--	--	1.05382	1.44714	0.814559	0.814559	1.54862	1.18398		--	2	2	2
A2ASS6;F7CR78;F6ZRX7;A2ASS6;F7CR78	|A2ASS6|TITIN_MOUSE Titin OS=Mus musculus GN=Ttn PE=1 SV=1;|F7CR78|F7CR78_MOUSE Titin (Fragment) OS=Mus musculus GN=Ttn PE=2 SV=1;|F6ZRX7|F6ZRX7_MOUSE Titin (Fragment) OS=Mus musculus GN=Ttn PE=4 SV=1	0.140298	0.336675	0.641667		0.972895	0.889741	1.24364	1.31714	0.821467	0.821467	1.26301	1.4877		1	1	1	1
A2ASS6;Q3UHH1;Q3UHH1-2;E9Q8N1;A2AT66;A2AT70;A2AT68;A2AT65;F7CR78;E9Q8K5;A2AT67	|A2ASS6|TITIN_MOUSE Titin OS=Mus musculus GN=Ttn PE=1 SV=1;|Q3UHH1|ZSWM8_MOUSE Zinc finger SWIM domain-containing protein 8 OS=Mus musculus GN=Zswim8 PE=1 SV=1;|Q3UHH1-2|ZSWM8_MOUSE Isoform 2 of Zinc finger SWIM domain-containing protein 8 OS=Mus musculus GN=Zswim8;|E9Q8N1|E9Q8N1_MOUSE Titin OS=Mus musculus GN=Ttn PE=2 SV=1;|A2AT66|A2AT66_MOUSE Titin (Fragment) OS=Mus musculus GN=Ttn PE=2 SV=1;|A…	-0.113074	0.0906221	0.376686		0.94233	0.834316	0.980431	1.05429	0.803401	0.803401	1.14771	0.831053		1	1	1	1
A2ASS6-2;A2ASS6-3	|A2ASS6-2|TITIN_MOUSE Isoform 2 of Titin OS=Mus musculus GN=Ttn;|A2ASS6-3|TITIN_MOUSE Isoform 3 of Titin OS=Mus musculus GN=Ttn	0.00418714	0.854232	0.941463		0.739331	0.982311	1	1.36381	0.965994	0.965994	--	--		1	1	1	--
A2ASS6-3;A2ASS6-3;A2ASS6-3;A2ASS6-3	|A2ASS6-3|TITIN_MOUSE Isoform 3 of Titin OS=Mus musculus GN=Ttn	0.172761	0.0226584	0.236864		1.08824	1.28184	1.14971	1.19143	1.02604	1.02604	--	--		1	1	1	--
A2ASS6-3	|A2ASS6-3|TITIN_MOUSE Isoform 3 of Titin OS=Mus musculus GN=Ttn	0.0387161	0.361108	0.662524		1.0346	1.08962	1.03376	1.09095	0.977949	0.977949	1.03046	0.982304		49	46	30	26
A2ASS6-3;A2ASS6-3	|A2ASS6-3|TITIN_MOUSE Isoform 3 of Titin OS=Mus musculus GN=Ttn	0.118509	0.384533	0.678227		--	--	0.928571	0.874286	1.36557	1.36557	0.929019	1.05066		--	1	1	1
A2AT62;E9Q8N1;F7CR78;E9Q8K5	|A2AT62|A2AT62_MOUSE Titin (Fragment) OS=Mus musculus GN=Ttn PE=2 SV=1;|E9Q8N1|E9Q8N1_MOUSE Titin OS=Mus musculus GN=Ttn PE=2 SV=1;|F7CR78|F7CR78_MOUSE Titin (Fragment) OS=Mus musculus GN=Ttn PE=2 SV=1;|E9Q8K5|E9Q8K5_MOUSE Titin OS=Mus musculus GN=Ttn PE=2 SV=1	-0.253706	0.0507667	0.305102		0.765859	0.619104	0.927593	1.0581	0.571732	0.571732	1.54597	0.649828		1	1	1	1
A2AUC9	|A2AUC9|KLH41_MOUSE Kelch-like protein 41 OS=Mus musculus GN=Klhl41 PE=1 SV=1	0.0568475	0.166571	0.480317		1.08489	0.987028	0.994618	1.05357	1.02657	1.02657	1.08555	1.06273		32	35	23	21
A2AUC9;B7ZC55;B7ZC54	|A2AUC9|KLH41_MOUSE Kelch-like protein 41 OS=Mus musculus GN=Klhl41 PE=1 SV=1;|B7ZC55|B7ZC55_MOUSE Protein Apol6 OS=Mus musculus GN=Apol6 PE=2 SV=1;|B7ZC54|B7ZC54_MOUSE Protein Apol6 OS=Mus musculus GN=Apol6 PE=2 SV=1	0.25074	0.0242337	0.240108		1.08535	1.24764	0.980431	1.10381	1.53454	1.53454	0.937613	1.09461		1	1	1	1
A2CEK3	|A2CEK3|A2CEK3_MOUSE Phosphoglucomutase-1 OS=Mus musculus GN=Pgm2 PE=2 SV=1	-0.140053	0.0431534	0.295627		0.91955	1.0171	0.895303	0.792381	--	--	0.971003	0.84958		2	5	--	1
A2CG49;A2CG49-2;A2CG49-7;A2CG49-8;A2CG49-9;Q5SX40;P13541;Q5SX39;Q02566;Q91Z83;P13542;Q0KL02;Q0KL02-2;Q0KL02-3;Q0KL02-4;G3UW82;Q7TR14;B1AR69;Q7TR13;A2ATJ4;B8JJH5;F6QYT9;B1B1A7	|A2CG49|KALRN_MOUSE Kalirin OS=Mus musculus GN=Kalrn PE=1 SV=1;|A2CG49-2|KALRN_MOUSE Isoform 2 of Kalirin OS=Mus musculus GN=Kalrn;|A2CG49-7|KALRN_MOUSE Isoform 7 of Kalirin OS=Mus musculus GN=Kalrn;|A2CG49-8|KALRN_MOUSE Isoform 8 of Kalirin OS=Mus musculus GN=Kalrn;|A2CG49-9|KALRN_MOUSE Isoform 9 of Kalirin OS=Mus musculus GN=Kalrn;|Q5SX40|MYH1_MOUSE Myosin-1 OS=Mus musculus GN=Myh1 PE=1 SV=1;|P…	-0.0333909	0.597277	0.815141		0.974048	0.691038	0.955357	1.09988	1.0712	1.0712	--	--		1	1	1	--
A2RTH5	|A2RTH5|A2RTH5_MOUSE Leucine carboxyl methyltransferase 1 OS=Mus musculus GN=Lcmt1 PE=2 SV=1	-0.11834	0.0435577	0.296205		0.941176	1.00118	0.964775	0.83	0.818278	0.818278	0.936489	1.0598		5	2	3	3
A2VDH3	|A2VDH3|LRC38_MOUSE Leucine-rich repeat-containing protein 38 OS=Mus musculus GN=Lrrc38 PE=2 SV=2	0.271125	0.0624015	0.328761		0.957324	1.48349	1.18738	1.58	--	--	0.916518	1.11578		1	2	--	1
A3KFX0	|A3KFX0|5NT1A_MOUSE Cytosolic 5'-nucleotidase 1A OS=Mus musculus GN=Nt5c1a PE=2 SV=1	0.0869748	0.30852	0.616907		0.912918	0.995578	1.30137	1.10238	--	--	1.07273	0.987867		2	2	--	1
A3KG59;A3KG59-2	|A3KG59|P20D2_MOUSE Peptidase M20 domain-containing protein 2 OS=Mus musculus GN=Pm20d2 PE=2 SV=1;|A3KG59-2|P20D2_MOUSE Isoform 2 of Peptidase M20 domain-containing protein 2 OS=Mus musculus GN=Pm20d2	-0.23937	0.01795	0.222666		0.749712	0.75	0.840509	0.848571	--	--	0.752843	1.14106		1	3	--	3
A3KMP2	|A3KMP2|TTC38_MOUSE Tetratricopeptide repeat protein 38 OS=Mus musculus GN=Ttc38 PE=2 SV=2	-0.276046	0.105106	0.402112		--	--	0.688845	0.68381	0.44102	0.44102	1.27393	1.42648		--	1	1	1
A6H584;Q8C6K9;Q8C6K9-2;E9Q1B5;E9Q6A6	|A6H584|CO6A5_MOUSE Collagen alpha-5(VI) chain OS=Mus musculus GN=Col6a5 PE=1 SV=2;|Q8C6K9|CO6A6_MOUSE Collagen alpha-6(VI) chain OS=Mus musculus GN=Col6a6 PE=1 SV=2;|Q8C6K9-2|CO6A6_MOUSE Isoform 2 of Collagen alpha-6(VI) chain OS=Mus musculus GN=Col6a6;|E9Q1B5|E9Q1B5_MOUSE Collagen alpha-5(VI) chain OS=Mus musculus GN=Col6a5 PE=4 SV=2;|E9Q6A6|E9Q6A6_MOUSE Collagen alpha-6(VI) chain OS=Mus muscul…	0.0305082	0.65098	0.843001		0.908881	0.90566	1.0252	1.06238	1.1254	1.1254	1.09771	0.92035		1	2	2	2
A6H611	|A6H611|MIPEP_MOUSE Mitochondrial intermediate peptidase OS=Mus musculus GN=Mipep PE=2 SV=1	0.00776636	0.971244	0.989289		1.00692	1.10436	0.989237	0.951429	0.874601	0.874601	1.27446	0.96757		2	2	1	1
A6H630	|A6H630|CF211_MOUSE UPF0364 protein C6orf211 homolog OS=Mus musculus PE=2 SV=1	0.0341952	0.82363	0.92827		1.0519	0.954009	0.952055	0.888254	--	--	0.939827	1.35786		5	3	--	2
A6H630;A6H630-2;A6H630-3;A6H630-4	|A6H630|CF211_MOUSE UPF0364 protein C6orf211 homolog OS=Mus musculus PE=2 SV=1;|A6H630-2|CF211_MOUSE Isoform 2 of UPF0364 protein C6orf211 homolog OS=Mus musculus;|A6H630-3|CF211_MOUSE Isoform 3 of UPF0364 protein C6orf211 homolog OS=Mus musculus;|A6H630-4|CF211_MOUSE Isoform 4 of UPF0364 protein C6orf211 homolog OS=Mus musculus	0.0620244	0.619587	0.82757		1.01326	0.927476	0.912916	0.878571	1.26567	1.26567	--	--		2	2	1	--
A6H630;A6H630-2;A6H630-3;A6H630-4;D6RG65	|A6H630|CF211_MOUSE UPF0364 protein C6orf211 homolog OS=Mus musculus PE=2 SV=1;|A6H630-2|CF211_MOUSE Isoform 2 of UPF0364 protein C6orf211 homolog OS=Mus musculus;|A6H630-3|CF211_MOUSE Isoform 3 of UPF0364 protein C6orf211 homolog OS=Mus musculus;|A6H630-4|CF211_MOUSE Isoform 4 of UPF0364 protein C6orf211 homolog OS=Mus musculus;|D6RG65|D6RG65_MOUSE Protein 1700052N19Rik OS=Mus musculus GN=170005…	0.0209655	0.93353	0.97325		1.0669	1.1079	0.920254	0.825714	--	--	0.918317	1.24875		2	2	--	1
A6H630;A6H630-2;A6H630-4;D6RG65	|A6H630|CF211_MOUSE UPF0364 protein C6orf211 homolog OS=Mus musculus PE=2 SV=1;|A6H630-2|CF211_MOUSE Isoform 2 of UPF0364 protein C6orf211 homolog OS=Mus musculus;|A6H630-4|CF211_MOUSE Isoform 4 of UPF0364 protein C6orf211 homolog OS=Mus musculus;|D6RG65|D6RG65_MOUSE Protein 1700052N19Rik OS=Mus musculus GN=1700052N19Rik PE=4 SV=1	-0.169285	0.212591	0.527641		--	--	1.08317	1.20286	0.499469	0.499469	0.903813	1.14692		--	1	1	1
A6H690;P11983;P11983-2	|A6H690|IQCAL_MOUSE IQ and AAA domain-containing protein 1-like OS=Mus musculus GN=Iqca1p1 PE=2 SV=3;|P11983|TCPA_MOUSE T-complex protein 1 subunit alpha OS=Mus musculus GN=Tcp1 PE=1 SV=3;|P11983-2|TCPA_MOUSE Isoform 2 of T-complex protein 1 subunit alpha OS=Mus musculus GN=Tcp1	-0.000283385	0.966275	0.987537		0.988466	0.9375	1.00391	0.939048	--	--	1.05804	1.07185		1	1	--	1
A6X935;A6X935-2;E9PVD2;E9Q5L2	|A6X935|ITIH4_MOUSE Inter alpha-trypsin inhibitor;heavy chain 4 OS=Mus musculus GN=Itih4 PE=1 SV=2;|A6X935-2|ITIH4_MOUSE Isoform 2 of Inter alpha-trypsin inhibitor;heavy chain 4 OS=Mus musculus GN=Itih4;|E9PVD2|E9PVD2_MOUSE Inter alpha-trypsin inhibitor;heavy chain 4 OS=Mus musculus GN=Itih4 PE=2 SV=1;|E9Q5L2|E9Q5L2_MOUSE Inter alpha-trypsin inhibitor;heavy chain 4 OS=Mus musculus GN=Itih4 PE=2 S…	0.200315	0.431724	0.714551		1.00404	1.7105	1.71918	0.889524	1.21334	1.21334	0.792281	0.649404		16	17	6	11
A6ZI47	|A6ZI47|A6ZI47_MOUSE Fructose-bisphosphate aldolase OS=Mus musculus GN=Aldoart2 PE=2 SV=1	0.294689	0.022271	0.235719		1.08715	1.19636	1.12583	0.977143	1.68066	1.68066	1.02573	1.03944		2	3	2	1
A8DUK4	|A8DUK4|A8DUK4_MOUSE Beta-globin OS=Mus musculus GN=Hbb-b1 PE=2 SV=1	0.0453998	0.676682	0.8529		1.25241	0.878096	1.10774	1.22509	1.02019	1.02019	0.92662	0.825404		2	1	1	1
A8DUK4;E9Q223	|A8DUK4|A8DUK4_MOUSE Beta-globin OS=Mus musculus GN=Hbb-b1 PE=2 SV=1;|E9Q223|E9Q223_MOUSE Hemoglobin subunit beta-1 (Fragment) OS=Mus musculus GN=Hbb-b1 PE=2 SV=1	-0.00479835	0.793145	0.91666		1.25927	0.964783	1.03247	1.18762	0.928135	0.928135	0.812401	0.860625		2	2	2	2
B0QZL1	|B0QZL1|B0QZL1_MOUSE Alpha-enolase (Fragment) OS=Mus musculus GN=Eno1 PE=2 SV=1	0.058712	0.436112	0.716182		1.13668	0.962559	1.06067	0.888968	--	--	1.16299	1.03735		2	2	--	1
B1AR13;B2RWE3	|B1AR13|CISD3_MOUSE CDGSH iron-sulfur domain-containing protein 3;mitochondrial OS=Mus musculus GN=Cisd3 PE=2 SV=1;|B2RWE3|B2RWE3_MOUSE CDGSH iron sulfur domain 3 OS=Mus musculus GN=Cisd3 PE=2 SV=1	0.00166246	0.886078	0.952735		0.921569	1.27123	0.854207	0.965714	1.07705	1.07705	0.866423	0.975992		3	5	4	5
B1AR69	|B1AR69|B1AR69_MOUSE Protein Myh13 OS=Mus musculus GN=Myh13 PE=4 SV=1	0.00156308	0.911477	0.965253		0.903609	0.820165	0.915362	0.991261	1.12412	1.12412	1.09944	1.03059		3	6	3	1
B1AR69;M0QWL0	|B1AR69|B1AR69_MOUSE Protein Myh13 OS=Mus musculus GN=Myh13 PE=4 SV=1;|M0QWL0|M0QWL0_MOUSE Protein Myh13 (Fragment) OS=Mus musculus GN=Myh13 PE=4 SV=1	0.0610153	0.433546	0.715156		0.929642	0.909198	1.00881	1.10762	1.15197	1.15197	--	--		1	1	1	--
B1AXP6;B1AXP6-2;B1AXP6-3;B1AXP6-4	|B1AXP6|TOM5_MOUSE Mitochondrial import receptor subunit TOM5 homolog OS=Mus musculus GN=Tomm5 PE=3 SV=1;|B1AXP6-2|TOM5_MOUSE Isoform 2 of Mitochondrial import receptor subunit TOM5 homolog OS=Mus musculus GN=Tomm5;|B1AXP6-3|TOM5_MOUSE Isoform 3 of Mitochondrial import receptor subunit TOM5 homolog OS=Mus musculus GN=Tomm5;|B1AXP6-4|TOM5_MOUSE Isoform 4 of Mitochondrial import receptor subunit TO…	-0.0624746	0.416373	0.703219		0.815456	0.867925	0.951076	1.44286	--	--	0.810474	0.857933		1	1	--	1
B1AY13;E9PV45	|B1AY13|UBP24_MOUSE Ubiquitin carboxyl-terminal hydrolase 24 OS=Mus musculus GN=Usp24 PE=1 SV=1;|E9PV45|E9PV45_MOUSE Ubiquitin carboxyl-terminal hydrolase OS=Mus musculus GN=Usp24 PE=2 SV=1	0.153061	0.0391409	0.289555		1.0519	1.12913	1.09002	1.09016	--	--	1.00498	1.30536		5	3	--	3
B1B0C7;E9PZ16	|B1B0C7|B1B0C7_MOUSE Basement membrane-specific heparan sulfate proteoglycan core protein OS=Mus musculus GN=Hspg2 PE=2 SV=1;|E9PZ16|E9PZ16_MOUSE Basement membrane-specific heparan sulfate proteoglycan core protein OS=Mus musculus GN=Hspg2 PE=2 SV=1	0.0460871	0.494768	0.752965		1.01384	1.1365	0.991194	1.00381	0.902763	0.902763	1.19264	1.11618		18	23	8	10
B2RQK7	|B2RQK7|B2RQK7_MOUSE Synaptopodin 2-like protein OS=Mus musculus GN=Synpo2l PE=2 SV=1	-0.014111	0.708856	0.871664		0.941176	0.853774	0.990705	1.07619	1.16366	1.16366	0.902799	0.830178		1	1	1	1
B2RSH2;P08752;Q9DC51;P18872;P18872-2;F6WC15;F6W1B2	|B2RSH2|GNAI1_MOUSE Guanine nucleotide-binding protein G(i) subunit alpha-1 OS=Mus musculus GN=Gnai1 PE=2 SV=1;|P08752|GNAI2_MOUSE Guanine nucleotide-binding protein G(i) subunit alpha-2 OS=Mus musculus GN=Gnai2 PE=1 SV=5;|Q9DC51|GNAI3_MOUSE Guanine nucleotide-binding protein G(k) subunit alpha OS=Mus musculus GN=Gnai3 PE=1 SV=3;|P18872|GNAO_MOUSE Guanine nucleotide-binding protein G(o) subunit a…	-0.101485	0.119214	0.41834		--	--	0.941292	0.942857	0.880978	0.880978	1.09909	0.847245		--	1	1	1
B2RSH2;P08752;Q9DC51;P18872;P18872-2;D3Z2M7	|B2RSH2|GNAI1_MOUSE Guanine nucleotide-binding protein G(i) subunit alpha-1 OS=Mus musculus GN=Gnai1 PE=2 SV=1;|P08752|GNAI2_MOUSE Guanine nucleotide-binding protein G(i) subunit alpha-2 OS=Mus musculus GN=Gnai2 PE=1 SV=5;|Q9DC51|GNAI3_MOUSE Guanine nucleotide-binding protein G(k) subunit alpha OS=Mus musculus GN=Gnai3 PE=1 SV=3;|P18872|GNAO_MOUSE Guanine nucleotide-binding protein G(o) subunit a…	-0.0488879	0.486548	0.74932		0.854671	0.860849	0.968689	0.761905	--	--	1.24377	1.1102		1	1	--	1
B2RSH2;P08752;Q9DC51;Q8CGK7;P18872;P18872-2;Q6R0H7;Q6R0H7-4;P63094;P63094-2;P20612;P50149;Q3V3I2;Q66L47;A2A610;A2AE31;A2AE32	|B2RSH2|GNAI1_MOUSE Guanine nucleotide-binding protein G(i) subunit alpha-1 OS=Mus musculus GN=Gnai1 PE=2 SV=1;|P08752|GNAI2_MOUSE Guanine nucleotide-binding protein G(i) subunit alpha-2 OS=Mus musculus GN=Gnai2 PE=1 SV=5;|Q9DC51|GNAI3_MOUSE Guanine nucleotide-binding protein G(k) subunit alpha OS=Mus musculus GN=Gnai3 PE=1 SV=3;|Q8CGK7|GNAL_MOUSE Guanine nucleotide-binding protein G(olf) subunit…	0.0523856	0.509372	0.763161		--	--	0.860404	1.03492	1.14665	1.14665	0.988693	1.04455		--	1	1	1
B2RVY9	|B2RVY9|TM182_MOUSE Transmembrane protein 182 OS=Mus musculus GN=Tmem182 PE=2 SV=1	-0.148453	0.0630976	0.329949		0.910035	0.928066	0.874755	0.804524	--	--	0.778249	1.11768		1	2	--	2
B5X0G2;P02762;P04938;A2BIN1;A9C497;A2BIM8;A2CEK6;E9PVW0;A2AKN8;A2AKN9;A2CEK7;L7N222;A9C496;A2BIN0;B8JI96	|B5X0G2|MUP17_MOUSE Major urinary protein 17 OS=Mus musculus GN=Mup17 PE=2 SV=2;|P02762|MUP6_MOUSE Major urinary protein 6 OS=Mus musculus GN=Mup6 PE=1 SV=2;|P04938|MUP8_MOUSE Major urinary proteins 11 and 8 (Fragment) OS=Mus musculus GN=Mup8 PE=1 SV=1;|A2BIN1|A2BIN1_MOUSE Major urinary protein 8 OS=Mus musculus GN=Mup10 PE=2 SV=1;|A9C497|A9C497_MOUSE Protein Mup19 OS=Mus musculus GN=Mup9 PE=2 SV…	0.603213	0.210813	0.526251		1.02076	2.88267	1.38209	2.40905	1.4814	1.4814	1.17429	0.321101		2	1	1	1
B7ZNL3;F8WID5;E9Q448	|B7ZNL3|B7ZNL3_MOUSE Tpm1 protein OS=Mus musculus GN=Tpm1 PE=2 SV=1;|F8WID5|F8WID5_MOUSE Tropomyosin alpha-1 chain OS=Mus musculus GN=Tpm1 PE=2 SV=1;|E9Q448|E9Q448_MOUSE Tropomyosin alpha-1 chain OS=Mus musculus GN=Tpm1 PE=2 SV=1	0.14705	0.413835	0.701808		1.00404	0.900943	0.948141	0.940952	--	--	1.75288	1.09687		3	1	--	1
D3YU08	|D3YU08|D3YU08_MOUSE Synaptopodin 2-like protein OS=Mus musculus GN=Synpo2l PE=2 SV=1	0.108562	0.202824	0.519863		0.991926	1.12028	0.944227	1.33619	--	--	1.05237	1.02392		1	1	--	1
D3YU50;Q6P6L5	|D3YU50|D3YU50_MOUSE Protein Mybpc1 OS=Mus musculus GN=Mybpc1 PE=4 SV=1;|Q6P6L5|Q6P6L5_MOUSE Protein Mybpc1 OS=Mus musculus GN=Mybpc1 PE=2 SV=1	0.0318114	0.786376	0.91125		0.957324	0.954009	0.917906	1.14071	0.883103	0.883103	1.20304	1.23916		25	24	17	15
D3YU50;Q6P6L5;F6RQD1	|D3YU50|D3YU50_MOUSE Protein Mybpc1 OS=Mus musculus GN=Mybpc1 PE=4 SV=1;|Q6P6L5|Q6P6L5_MOUSE Protein Mybpc1 OS=Mus musculus GN=Mybpc1 PE=2 SV=1;|F6RQD1|F6RQD1_MOUSE Protein Mybpc1 (Fragment) OS=Mus musculus GN=Mybpc1 PE=4 SV=1	0.0519442	0.60342	0.817996		0.964937	1.02182	0.922281	1.115	0.879029	0.879029	1.25459	1.2566		21	22	18	17
D3YU50;Q6P6L5;F7D574	|D3YU50|D3YU50_MOUSE Protein Mybpc1 OS=Mus musculus GN=Mybpc1 PE=4 SV=1;|Q6P6L5|Q6P6L5_MOUSE Protein Mybpc1 OS=Mus musculus GN=Mybpc1 PE=2 SV=1;|F7D574|F7D574_MOUSE Protein Mybpc1 (Fragment) OS=Mus musculus GN=Mybpc1 PE=4 SV=1	0.06124	0.494297	0.752743		1.0156	1.094	0.95249	1.12252	0.860786	0.860786	1.20741	1.2333		8	7	7	7
D3YU50;Q6P6L5;F7D574;F6RQD1	|D3YU50|D3YU50_MOUSE Protein Mybpc1 OS=Mus musculus GN=Mybpc1 PE=4 SV=1;|Q6P6L5|Q6P6L5_MOUSE Protein Mybpc1 OS=Mus musculus GN=Mybpc1 PE=2 SV=1;|F7D574|F7D574_MOUSE Protein Mybpc1 (Fragment) OS=Mus musculus GN=Mybpc1 PE=4 SV=1;|F6RQD1|F6RQD1_MOUSE Protein Mybpc1 (Fragment) OS=Mus musculus GN=Mybpc1 PE=4 SV=1	-0.0137428	0.692828	0.861338		0.950115	0.964623	0.843444	1.10079	0.815445	0.815445	1.13823	1.29606		11	13	9	8
D3YUZ0	|D3YUZ0|D3YUZ0_MOUSE Coiled-coil domain containing 83;isoform CRA_c OS=Mus musculus GN=Ccdc83 PE=4 SV=1	0.173602	0.00980012	0.189124		1.01038	1.14976	1.18477	1.06667	1.24655	1.24655	0.961871	1.15643		1	1	1	1
D3YVB6	|D3YVB6|D3YVB6_MOUSE Ketohexokinase (Fragment) OS=Mus musculus GN=Khk PE=2 SV=1	-0.345153	0.00509309	0.15306		0.852364	0.932783	0.805284	0.586667	--	--	0.65213	0.89412		1	1	--	1
D3YVB6;E9Q1Q9	|D3YVB6|D3YVB6_MOUSE Ketohexokinase (Fragment) OS=Mus musculus GN=Khk PE=2 SV=1;|E9Q1Q9|E9Q1Q9_MOUSE Ketohexokinase OS=Mus musculus GN=Khk PE=2 SV=1	-0.165529	0.0120502	0.20219		0.976932	0.945755	0.887965	0.811429	0.875664	0.875664	0.732995	1.02641		1	3	1	3
D3YW41;Q6ZWZ4;D3Z3R1	|D3YW41|D3YW41_MOUSE 60S ribosomal protein L36 OS=Mus musculus GN=Rpl36-ps3 PE=3 SV=1;|Q6ZWZ4|Q6ZWZ4_MOUSE 60S ribosomal protein L36 OS=Mus musculus GN=Rpl36 PE=3 SV=1;|D3Z3R1|D3Z3R1_MOUSE 60S ribosomal protein L36 OS=Mus musculus GN=Gm5745 PE=3 SV=1	-0.022601	0.614356	0.824107		0.941176	1.04894	1.04183	1.01389	0.739639	0.739639	1.01323	1.33731		2	2	1	2
D3YWT1;D3Z3N4	|D3YWT1|D3YWT1_MOUSE MCG11326;isoform CRA_b OS=Mus musculus GN=Hnrnph3 PE=4 SV=1;|D3Z3N4|D3Z3N4_MOUSE MCG11326;isoform CRA_a OS=Mus musculus GN=Hnrnph3 PE=4 SV=1	0.0154773	0.942026	0.975768		0.975779	1.06958	0.884051	1.09286	--	--	1.18863	0.853818		3	1	--	1
D3YYM6;Q91V55	|D3YYM6|D3YYM6_MOUSE 40S ribosomal protein S5 (Fragment) OS=Mus musculus GN=Rps5 PE=3 SV=1;|Q91V55|Q91V55_MOUSE 40S ribosomal protein S5 OS=Mus musculus GN=Rps5 PE=2 SV=1	-0.045218	0.510949	0.764525		0.785467	0.772406	0.891389	1.39524	--	--	1.04892	0.92144		1	1	--	1
D3YYU8	|D3YYU8|D3YYU8_MOUSE Protein Obsl1 OS=Mus musculus GN=Obsl1 PE=2 SV=1	-0.114491	0.0883568	0.373729		0.886967	0.803066	0.865949	0.960952	--	--	1.03194	0.993378		3	1	--	1
D3YYU8;F7AD47	|D3YYU8|D3YYU8_MOUSE Protein Obsl1 OS=Mus musculus GN=Obsl1 PE=2 SV=1;|F7AD47|F7AD47_MOUSE Protein Obsl1 (Fragment) OS=Mus musculus GN=Obsl1 PE=4 SV=1	-0.0156496	0.69442	0.863086		0.908881	1.06309	0.827789	0.839048	1.01488	1.01488	1.05287	1.19225		2	1	2	3
D3YZZ5;E9Q7G1	|D3YZZ5|D3YZZ5_MOUSE Protein Tmed7 OS=Mus musculus GN=Tmed7 PE=2 SV=1;|E9Q7G1|E9Q7G1_MOUSE Protein Tmed7 OS=Mus musculus GN=Tmed7 PE=2 SV=1	-0.0847708	0.29445	0.602746		1.11765	1.11321	1.07926	0.925079	0.635494	0.635494	0.927552	1.10974		1	2	1	1
D3Z4I3;Q62176;G3UXN1;G3UWQ8	|D3Z4I3|RBM24_MOUSE RNA-binding protein 24 OS=Mus musculus GN=Rbm24 PE=3 SV=1;|Q62176|RBM38_MOUSE RNA-binding protein 38 OS=Mus musculus GN=Rbm38 PE=1 SV=2;|G3UXN1|G3UXN1_MOUSE RNA-binding protein 38 (Fragment) OS=Mus musculus GN=Rbm38 PE=4 SV=1;|G3UWQ8|G3UWQ8_MOUSE RNA-binding protein 38 OS=Mus musculus GN=Rbm38 PE=2 SV=1	0.158464	0.287319	0.599322		0.883506	0.942217	1.03131	0.944762	1.4474	1.4474	--	--		1	1	1	--
D3Z4S3	|D3Z4S3|PTRD1_MOUSE Putative peptidyl-tRNA hydrolase PTRHD1 OS=Mus musculus GN=Ptrhd1 PE=3 SV=1	0.145559	0.082806	0.365819		0.869666	1.3638	1.14579	0.982857	1.10521	1.10521	1.0157	1.26105		2	5	1	2
D3Z7H8	|D3Z7H8|D3Z7H8_MOUSE Protein Cilp2 OS=Mus musculus GN=Cilp2 PE=4 SV=1	-0.0266378	0.593766	0.813954		0.997693	1.11439	0.557485	0.971905	0.980871	0.980871	1.26386	0.986571		9	8	4	7
D3Z7P3;D3Z7P3-2;D3Z7P4	|D3Z7P3|GLSK_MOUSE Glutaminase kidney isoform;mitochondrial OS=Mus musculus GN=Gls PE=1 SV=1;|D3Z7P3-2|GLSK_MOUSE Isoform 2 of Glutaminase kidney isoform;mitochondrial OS=Mus musculus GN=Gls;|D3Z7P4|D3Z7P4_MOUSE Glutaminase kidney isoform;mitochondrial OS=Mus musculus GN=Gls PE=2 SV=1	0.256006	0.00179073	0.096251		1.04498	1.08726	1.3092	1.39143	1.21573	1.21573	1.27753	1.01149		3	3	1	2
D3Z7P3;D3Z7P3-2;D3Z7P5;F6U529;D3Z7P4	|D3Z7P3|GLSK_MOUSE Glutaminase kidney isoform;mitochondrial OS=Mus musculus GN=Gls PE=1 SV=1;|D3Z7P3-2|GLSK_MOUSE Isoform 2 of Glutaminase kidney isoform;mitochondrial OS=Mus musculus GN=Gls;|D3Z7P5|D3Z7P5_MOUSE Glutaminase kidney isoform;mitochondrial OS=Mus musculus GN=Gls PE=2 SV=1;|F6U529|F6U529_MOUSE Glutaminase kidney isoform;mitochondrial (Fragment) OS=Mus musculus GN=Gls PE=2 SV=1;|D3Z7P4…	0.324204	0.000180549	0.0363532		1.19493	1.11321	1.26614	1.38048	1.24017	1.24017	1.48894	1.09175		1	2	1	1
D3Z7X0	|D3Z7X0|D3Z7X0_MOUSE MCG142036 OS=Mus musculus GN=Acad12 PE=3 SV=1	-0.234274	0.00137752	0.0908499		--	--	0.886497	0.841429	0.804463	0.804463	0.907899	0.855924		--	1	1	2
D3Z7X0;D3Z2B3	|D3Z7X0|D3Z7X0_MOUSE MCG142036 OS=Mus musculus GN=Acad12 PE=3 SV=1;|D3Z2B3|D3Z2B3_MOUSE Protein Acad12 OS=Mus musculus GN=Acad12 PE=2 SV=1	-0.156564	0.0159479	0.218701		0.883795	0.928361	0.749511	0.949524	0.833953	0.833953	0.926643	1.07154		2	3	2	2
D3Z7X0;F6RGT6	|D3Z7X0|D3Z7X0_MOUSE MCG142036 OS=Mus musculus GN=Acad12 PE=3 SV=1;|F6RGT6|F6RGT6_MOUSE Protein Acad12 (Fragment) OS=Mus musculus GN=Acad12 PE=4 SV=1	0.0316881	0.939619	0.975601		1.01269	1.09434	0.841487	0.720952	1.2763	1.2763	0.897437	1.05815		1	1	1	2
E0CYV9	|E0CYV9|E0CYV9_MOUSE Protein 1110002E22Rik OS=Mus musculus GN=1110002E22Rik PE=4 SV=1	-0.00334825	0.911829	0.965404		--	--	0.985323	0.918095	1.06908	1.06908	0.919327	1.02519		--	4	2	1
E9PUM4	|E9PUM4|E9PUM4_MOUSE Talin-2 OS=Mus musculus GN=Tln2 PE=4 SV=1	0.161957	0.43456	0.715156		0.911188	0.985849	1.16341	1.66476	--	--	0.734214	1.2534		2	1	--	1
E9PUR2	|E9PUR2|E9PUR2_MOUSE Unconventional myosin-XVIIIa (Fragment) OS=Mus musculus GN=Myo18a PE=2 SV=1	-0.0954436	0.193593	0.512011		0.829296	1.00943	1.06996	0.99381	--	--	0.761528	0.951878		1	2	--	1
E9PV66	|E9PV66|E9PV66_MOUSE Protein Myo18b OS=Mus musculus GN=Myo18b PE=4 SV=1	-0.0709716	0.362926	0.663356		0.979239	1.12264	1.01957	0.988571	--	--	0.92454	0.677419		3	1	--	1
E9PVA8	|E9PVA8|E9PVA8_MOUSE Protein Gcn1l1 OS=Mus musculus GN=Gcn1l1 PE=2 SV=1	0.0198939	0.828432	0.929736		1.03057	1.04481	1.16438	0.869524	--	--	1.02376	0.950267		4	1	--	2
E9PWQ3;D3YWD1	|E9PWQ3|E9PWQ3_MOUSE Protein Col6a3 OS=Mus musculus GN=Col6a3 PE=4 SV=2;|D3YWD1|D3YWD1_MOUSE Protein Col6a3 (Fragment) OS=Mus musculus GN=Col6a3 PE=4 SV=2	0.144229	0.256137	0.571766		0.995386	1.01651	0.886497	1.5019	1.18358	1.18358	1.29676	0.776899		9	8	1	6
E9PWZ3	|E9PWZ3|E9PWZ3_MOUSE Protein Rpl3l OS=Mus musculus GN=Rpl3l PE=2 SV=1	0.0102567	0.942674	0.975768		0.923875	0.965802	0.895695	1.02278	1.09671	1.09671	1.15563	0.899886		7	8	5	6
E9PZQ0;A2AGL3;A2AGL3-2;E9PW34;K3W4M2	|E9PZQ0|RYR1_MOUSE Ryanodine receptor 1 OS=Mus musculus GN=Ryr1 PE=1 SV=1;|A2AGL3|RYR3_MOUSE Ryanodine receptor 3 OS=Mus musculus GN=Ryr3 PE=1 SV=1;|A2AGL3-2|RYR3_MOUSE Isoform 2 of Ryanodine receptor 3 OS=Mus musculus GN=Ryr3;|E9PW34|E9PW34_MOUSE Ryanodine receptor 3 OS=Mus musculus GN=Ryr3 PE=2 SV=1;|K3W4M2|K3W4M2_MOUSE Ryanodine receptor 1 OS=Mus musculus GN=Ryr1 PE=4 SV=1	0.0260641	0.638058	0.835567		1.10164	0.941775	1.13356	0.908214	0.993358	0.993358	1.04291	1.03102		4	4	4	3
E9PZQ0;E9Q401;A2AGL3;A2AGL3-2;E9PW34;K3W4M2;F6U7V1	|E9PZQ0|RYR1_MOUSE Ryanodine receptor 1 OS=Mus musculus GN=Ryr1 PE=1 SV=1;|E9Q401|RYR2_MOUSE Ryanodine receptor 2 OS=Mus musculus GN=Ryr2 PE=1 SV=1;|A2AGL3|RYR3_MOUSE Ryanodine receptor 3 OS=Mus musculus GN=Ryr3 PE=1 SV=1;|A2AGL3-2|RYR3_MOUSE Isoform 2 of Ryanodine receptor 3 OS=Mus musculus GN=Ryr3;|E9PW34|E9PW34_MOUSE Ryanodine receptor 3 OS=Mus musculus GN=Ryr3 PE=2 SV=1;|K3W4M2|K3W4M2_MOUSE R…	0.146061	0.0164437	0.219455		1.1857	0.987323	1.08182	1.03619	1.18278	1.18278	0.994849	1.2009		5	5	5	4
E9PZQ0;E9Q401;K3W4M2;F6U7V1	|E9PZQ0|RYR1_MOUSE Ryanodine receptor 1 OS=Mus musculus GN=Ryr1 PE=1 SV=1;|E9Q401|RYR2_MOUSE Ryanodine receptor 2 OS=Mus musculus GN=Ryr2 PE=1 SV=1;|K3W4M2|K3W4M2_MOUSE Ryanodine receptor 1 OS=Mus musculus GN=Ryr1 PE=4 SV=1;|F6U7V1|F6U7V1_MOUSE Ryanodine receptor 2 OS=Mus musculus GN=Ryr2 PE=4 SV=1	0.00254312	0.985244	0.994694		1.00288	0.883255	1.03229	1.00238	1.09104	1.09104	0.922077	0.989152		7	6	2	6
E9PZQ0;K3W4M2	|E9PZQ0|RYR1_MOUSE Ryanodine receptor 1 OS=Mus musculus GN=Ryr1 PE=1 SV=1;|K3W4M2|K3W4M2_MOUSE Ryanodine receptor 1 OS=Mus musculus GN=Ryr1 PE=4 SV=1	0.0727197	0.0805989	0.361095		1.10236	1.05425	1.08806	0.998095	1.04761	1.04761	1.01011	1.06549		196	211	128	158
E9PZQ0;Q14BI5;K3W4M2	|E9PZQ0|RYR1_MOUSE Ryanodine receptor 1 OS=Mus musculus GN=Ryr1 PE=1 SV=1;|Q14BI5|Q14BI5_MOUSE Myomesin 2 OS=Mus musculus GN=Myom2 PE=2 SV=1;|K3W4M2|K3W4M2_MOUSE Ryanodine receptor 1 OS=Mus musculus GN=Ryr1 PE=4 SV=1	-0.00379985	0.800364	0.919915		1.15427	1.27123	1.07746	0.903175	0.833156	0.833156	0.912882	0.993631		1	1	1	1
E9Q0F0	|E9Q0F0|E9Q0F0_MOUSE Protein Krt78 OS=Mus musculus GN=Krt78 PE=2 SV=1	-0.384063	0.0414348	0.2927		0.72203	0.590802	2.08708	1.4019	0.252922	0.252922	0.605306	0.217239		1	1	1	1
E9Q0S6	|E9Q0S6|E9Q0S6_MOUSE Protein Tns1 OS=Mus musculus GN=Tns1 PE=2 SV=1	0.0961055	0.343886	0.648697		0.964821	1.28538	0.918787	0.921905	1.20404	1.20404	1.22188	0.830225		6	11	7	5
E9Q1W3	|E9Q1W3|E9Q1W3_MOUSE Protein Neb OS=Mus musculus GN=Neb PE=2 SV=1	-0.185443	0.0868349	0.371249		0.709919	0.895637	0.819472	1.13571	0.595112	0.595112	1.09662	1.18745		1	1	1	1
E9Q264	|E9Q264|E9Q264_MOUSE Protein Myh15 OS=Mus musculus GN=Myh15 PE=4 SV=1	-0.00637335	0.706758	0.87071		0.899423	0.957547	0.996925	0.873333	0.951875	0.951875	1.56656	0.767201		2	3	1	1
E9Q305;E9Q0D4;E9PXF8	|E9Q305|E9Q305_MOUSE Protein Sbf2 OS=Mus musculus GN=Sbf2 PE=2 SV=1;|E9Q0D4|E9Q0D4_MOUSE Protein Sbf2 OS=Mus musculus GN=Sbf2 PE=2 SV=1;|E9PXF8|E9PXF8_MOUSE Protein Sbf2 OS=Mus musculus GN=Sbf2 PE=2 SV=1	0.250552	0.0068905	0.169039		1.00231	1.14505	1.29746	1.08952	--	--	1.28451	1.31913		1	1	--	1
E9Q3C1	|E9Q3C1|E9Q3C1_MOUSE Protein C2cd2 OS=Mus musculus GN=C2cd2 PE=2 SV=1	0.0688121	0.271656	0.586331		1.02191	1.02005	1.01345	0.888571	1.14134	1.14134	0.968151	1.19601		7	4	1	4
E9Q3H6	|E9Q3H6|E9Q3H6_MOUSE Protein Coq10a OS=Mus musculus GN=Coq10a PE=2 SV=1	0.0966681	0.270385	0.585939		0.908304	1.3237	0.882583	1.10619	1.19235	1.19235	0.949052	0.999879		4	6	3	6
E9Q3M9	|E9Q3M9|E9Q3M9_MOUSE Protein 2010300C02Rik OS=Mus musculus GN=2010300C02Rik PE=2 SV=1	-0.0990421	0.101421	0.396082		0.920415	0.804245	0.824527	0.99619	0.917109	0.917109	0.918282	1.17134		1	1	1	1
E9Q4Z2	|E9Q4Z2|E9Q4Z2_MOUSE Protein Acacb OS=Mus musculus GN=Acacb PE=4 SV=1	0.0998621	0.152037	0.461695		1.03864	1.23408	1.10665	0.992381	0.975735	0.975735	1.28797	0.962174		18	17	4	6
E9Q5G3;E9Q4K7	|E9Q5G3|E9Q5G3_MOUSE Protein Kif23 OS=Mus musculus GN=Kif23 PE=2 SV=1;|E9Q4K7|E9Q4K7_MOUSE Protein Kif13b OS=Mus musculus GN=Kif13b PE=2 SV=1	-0.070644	0.265683	0.58119		0.869666	1.01651	0.913894	0.966667	--	--	1.10504	0.841505		1	1	--	1
E9Q616;E9Q616;E9Q616;E9Q616;E9Q616;E9Q616;E9Q616	|E9Q616|E9Q616_MOUSE Protein Ahnak OS=Mus musculus GN=Ahnak PE=2 SV=1	-0.215773	0.00496227	0.151186		0.809689	0.763365	0.728637	0.986984	0.928799	0.928799	0.984896	0.757509		3	3	3	1
E9Q616;E9Q616;E9Q616;E9Q616	|E9Q616|E9Q616_MOUSE Protein Ahnak OS=Mus musculus GN=Ahnak PE=2 SV=1	-0.180127	0.0149057	0.215784		0.931949	0.870283	0.801125	0.902143	0.770457	0.770457	1.15377	0.860825		5	6	2	3
E9Q616;E9Q616;E9Q616;E9Q616;E9Q616;E9Q616;E9Q616;E9Q616;E9Q616;E9Q616	|E9Q616|E9Q616_MOUSE Protein Ahnak OS=Mus musculus GN=Ahnak PE=2 SV=1	-0.235704	0.0342038	0.270209		0.670127	0.561321	0.739237	0.992381	0.841658	0.841658	1.32446	0.823317		1	1	1	1
E9Q616	|E9Q616|E9Q616_MOUSE Protein Ahnak OS=Mus musculus GN=Ahnak PE=2 SV=1	-0.110569	0.0587113	0.323139		0.845156	0.873821	0.817025	0.939524	0.971307	0.971307	1.12197	0.869668		76	77	43	49
E9Q616;E9Q616	|E9Q616|E9Q616_MOUSE Protein Ahnak OS=Mus musculus GN=Ahnak PE=2 SV=1	-0.0994879	0.103218	0.398335		0.814014	0.840802	0.861057	0.984286	1.03826	1.03826	1.07062	0.819626		4	5	5	5
E9Q616;E9Q616;E9Q616;E9Q616;E9Q616;E9Q616;E9Q616;E9Q616;E9Q616;E9Q616;E9Q616;E9Q616	|E9Q616|E9Q616_MOUSE Protein Ahnak OS=Mus musculus GN=Ahnak PE=2 SV=1	-0.238967	0.118102	0.417504		0.919262	0.810142	--	--	0.970244	0.970244	1.02728	0.386935		1	--	1	1
E9Q616;E9Q616;E9Q616;E9Q616;E9Q616;E9Q616	|E9Q616|E9Q616_MOUSE Protein Ahnak OS=Mus musculus GN=Ahnak PE=2 SV=1	-0.102963	0.146178	0.454434		0.80075	0.880307	0.704501	0.950714	1.1153	1.1153	0.999644	0.88243		2	1	1	2
E9Q616;E9Q616;E9Q616	|E9Q616|E9Q616_MOUSE Protein Ahnak OS=Mus musculus GN=Ahnak PE=2 SV=1	0.203013	0.216188	0.531801		0.873126	0.884434	0.851272	1.10857	1.61743	1.61743	1.28717	0.96937		3	3	1	1
E9Q616;E9Q616;E9Q616;E9Q616;E9Q616	|E9Q616|E9Q616_MOUSE Protein Ahnak OS=Mus musculus GN=Ahnak PE=2 SV=1	-0.0877832	0.292278	0.600774		0.888024	0.927476	0.725538	0.755476	1.30287	1.30287	1.03359	0.591893		2	2	2	2
E9Q616;E9Q616;E9Q616;E9Q616;E9Q616;E9Q616;E9Q616;E9Q616;E9Q616	|E9Q616|E9Q616_MOUSE Protein Ahnak OS=Mus musculus GN=Ahnak PE=2 SV=1	-0.0563257	0.397521	0.691295		0.934256	0.887972	0.719178	0.764286	1.17056	1.17056	1.23939	0.807479		2	2	2	2
E9Q616;E9Q616;E9Q616;E9Q616;E9Q616;E9Q616;E9Q616;E9Q616;E9Q616;E9Q616;E9Q616;E9Q616;E9Q616;E9Q616;E9Q616	|E9Q616|E9Q616_MOUSE Protein Ahnak OS=Mus musculus GN=Ahnak PE=2 SV=1	-0.0272356	0.634328	0.834064		0.913879	0.992138	0.75636	0.901429	--	--	1.18932	1.13466		1	1	--	1
E9Q616;E9Q616;E9Q616;E9Q616;E9Q616;E9Q616;E9Q616;E9Q616;E9Q616;E9Q616;E9Q616	|E9Q616|E9Q616_MOUSE Protein Ahnak OS=Mus musculus GN=Ahnak PE=2 SV=1	-0.00468858	0.780926	0.908167		0.94925	0.962264	0.950098	0.906667	1.26036	1.26036	0.803004	0.882038		1	1	1	1
E9Q616;E9Q616;E9Q616;E9Q616;E9Q616;E9Q616;E9Q616;E9Q616;E9Q616;E9Q616;E9Q616;E9Q616;E9Q616;E9Q616;E9Q616;E9Q616;E9Q616;E9Q616;E9Q616	|E9Q616|E9Q616_MOUSE Protein Ahnak OS=Mus musculus GN=Ahnak PE=2 SV=1	0.023064	0.986468	0.994721		0.897347	0.939269	0.77544	1.06429	1.29968	1.29968	0.950041	0.903176		1	1	1	1
E9Q6R7	|E9Q6R7|E9Q6R7_MOUSE Protein Utrn OS=Mus musculus GN=Utrn PE=2 SV=1	-0.179098	0.0818211	0.363457		0.982699	0.935142	0.847358	1.14857	0.69288	0.69288	--	--		2	1	1	--
E9Q800;E9QAY6	|E9Q800|E9Q800_MOUSE Mitochondrial inner membrane protein OS=Mus musculus GN=Immt PE=2 SV=1;|E9QAY6|E9QAY6_MOUSE Mitochondrial inner membrane protein OS=Mus musculus GN=Immt PE=2 SV=1	0.0527844	0.872298	0.946987		0.844291	0.903302	1.06923	1.00095	0.905685	0.905685	1.71229	0.956682		1	2	2	2
E9Q8N1;A2AT66;A2AT70;A2AT68;F6RSJ3;A2AT65;A2AT64;E9Q8K5;A2AT67	|E9Q8N1|E9Q8N1_MOUSE Titin OS=Mus musculus GN=Ttn PE=2 SV=1;|A2AT66|A2AT66_MOUSE Titin (Fragment) OS=Mus musculus GN=Ttn PE=2 SV=1;|A2AT70|A2AT70_MOUSE Titin (Fragment) OS=Mus musculus GN=Ttn PE=2 SV=1;|A2AT68|A2AT68_MOUSE Titin (Fragment) OS=Mus musculus GN=Ttn PE=2 SV=1;|F6RSJ3|F6RSJ3_MOUSE Titin (Fragment) OS=Mus musculus GN=Ttn PE=4 SV=1;|A2AT65|A2AT65_MOUSE Titin (Fragment) OS=Mus musculus G…	0.102335	0.127413	0.427894		0.995386	1.00118	1.12989	1.09857	1.19065	1.19065	1.11549	0.86626		1	1	1	1
E9Q8N1;E9Q8K5	|E9Q8N1|E9Q8N1_MOUSE Titin OS=Mus musculus GN=Ttn PE=2 SV=1;|E9Q8K5|E9Q8K5_MOUSE Titin OS=Mus musculus GN=Ttn PE=2 SV=1	0.00571277	0.697278	0.864782		--	--	0.877691	0.534286	1.31668	1.31668	1.2402	0.738265		--	1	1	1
E9Q8T1	|E9Q8T1|E9Q8T1_MOUSE Transforming acidic coiled-coil-containing protein 2 OS=Mus musculus GN=Tacc2 PE=2 SV=1	0.0908035	0.150493	0.459997		0.940023	1.01592	1.05186	1.14762	1.20457	1.20457	0.99997	0.955175		4	5	4	5
E9Q912;E9Q6Q4	|E9Q912|E9Q912_MOUSE Protein Rap1gds1 OS=Mus musculus GN=Rap1gds1 PE=2 SV=1;|E9Q6Q4|E9Q6Q4_MOUSE Protein Rap1gds1 OS=Mus musculus GN=Rap1gds1 PE=2 SV=1	0.0949126	0.148493	0.459245		1.0421	1.23231	1.12891	1.21976	0.977949	0.977949	1.03617	0.928848		4	4	2	5
E9Q9K5	|E9Q9K5|E9Q9K5_MOUSE Protein Trdn OS=Mus musculus GN=Trdn PE=2 SV=1	-0.134442	0.0246203	0.24074		1.00346	0.978774	1.02854	0.863651	0.817216	0.817216	0.946118	0.833206		16	20	18	17
E9QA62	|E9QA62|E9QA62_MOUSE Protein Lmod3 OS=Mus musculus GN=Lmod3 PE=4 SV=1	-0.0279897	0.569522	0.795916		0.867359	0.924528	0.746575	0.970476	1.27285	1.27285	0.946349	0.845304		9	5	2	2
E9QK82	|E9QK82|E9QK82_MOUSE Myelin protein P0 OS=Mus musculus GN=Mpz PE=4 SV=1	-0.0506005	0.426379	0.710997		1.01845	1.56486	0.85225	1.09619	0.545165	0.545165	1.15404	0.948153		1	1	1	1
E9QKT1	|E9QKT1|E9QKT1_MOUSE Ubiquitin-protein ligase E3A OS=Mus musculus GN=Ube3a PE=2 SV=1	0.00766609	0.952156	0.978787		1.12543	0.878243	0.785714	1.07786	--	--	1.12188	1.04284		4	2	--	2
E9QLJ0	|E9QLJ0|E9QLJ0_MOUSE Cardiomyopathy-associated protein 5 OS=Mus musculus GN=Cmya5 PE=4 SV=1	-0.0424787	0.368185	0.667055		0.930796	0.936321	1.03694	1.11929	0.963868	0.963868	0.830734	0.986072		7	6	3	6
E9QNN1	|E9QNN1|E9QNN1_MOUSE ATP-dependent RNA helicase A OS=Mus musculus GN=Dhx9 PE=2 SV=1	0.0709292	0.563261	0.79271		0.905421	1.18927	1.20548	0.900952	--	--	0.866254	1.23498		2	1	--	1
E9QPE7	|E9QPE7|E9QPE7_MOUSE Myosin-11 OS=Mus musculus GN=Myh11 PE=4 SV=1	0.110455	0.48499	0.748034		1.0395	1.13237	0.803816	1.01619	0.874601	0.874601	1.263	1.63246		2	2	1	1
E9QQ25	|E9QQ25|E9QQ25_MOUSE Striated muscle-specific serine/threonine-protein kinase OS=Mus musculus GN=Speg PE=2 SV=1	-0.0654281	0.280126	0.592899		1.1684	1.04009	0.941781	0.987143	0.829968	0.829968	0.789367	1.05858		1	1	1	1
E9QQ96	|E9QQ96|E9QQ96_MOUSE Obscurin OS=Mus musculus GN=Obscn PE=2 SV=2	-0.0427146	0.412263	0.70165		0.99654	1.0283	0.871331	1.13762	0.848034	0.848034	0.933709	1.10304		7	6	3	4
E9QQ96;H7BX05	|E9QQ96|E9QQ96_MOUSE Obscurin OS=Mus musculus GN=Obscn PE=2 SV=2;|H7BX05|H7BX05_MOUSE Obscurin OS=Mus musculus GN=Obscn PE=2 SV=2	-0.0386554	0.426953	0.710997		0.880334	0.854658	0.895793	1.04338	1.08289	1.08289	1.03458	0.913966		2	4	3	4
F6RDH3	|F6RDH3|F6RDH3_MOUSE Protein Neb (Fragment) OS=Mus musculus GN=Neb PE=4 SV=1	0.0703529	0.348394	0.651513		0.981546	0.845519	1.12378	1.07286	1.16663	1.16663	1.13419	0.908639		1	1	1	1
F6RDH3;A2AQA9;E9Q1W3;F6RDH3	|F6RDH3|F6RDH3_MOUSE Protein Neb (Fragment) OS=Mus musculus GN=Neb PE=4 SV=1;|A2AQA9|A2AQA9_MOUSE Protein Neb OS=Mus musculus GN=Neb PE=2 SV=1;|E9Q1W3|E9Q1W3_MOUSE Protein Neb OS=Mus musculus GN=Neb PE=2 SV=1	0.113524	0.0608931	0.326384		1.19193	1.09139	1.17012	0.946688	1.14346	1.14346	0.977471	0.990412		2	2	1	1
F6RDH3;A2AQA9;E9Q1W3;F6RDH3;A2AQA9;E9Q1W3;F6RDH3	|F6RDH3|F6RDH3_MOUSE Protein Neb (Fragment) OS=Mus musculus GN=Neb PE=4 SV=1;|A2AQA9|A2AQA9_MOUSE Protein Neb OS=Mus musculus GN=Neb PE=2 SV=1;|E9Q1W3|E9Q1W3_MOUSE Protein Neb OS=Mus musculus GN=Neb PE=2 SV=1	-0.123959	0.0780689	0.357957		0.929066	0.908019	1.03359	1.03884	0.945802	0.945802	0.88126	0.658948		2	2	1	2
F6RDH3;A2AQA9;E9Q1W3;F6RDH3;A2AQA9;E9Q1W3;F6RDH3;A2AQA9;E9Q1W3;F6RDH3;A2AQA9;E9Q1W3;F6RDH3;A2AQA9;E9Q1W3	|F6RDH3|F6RDH3_MOUSE Protein Neb (Fragment) OS=Mus musculus GN=Neb PE=4 SV=1;|A2AQA9|A2AQA9_MOUSE Protein Neb OS=Mus musculus GN=Neb PE=2 SV=1;|E9Q1W3|E9Q1W3_MOUSE Protein Neb OS=Mus musculus GN=Neb PE=2 SV=1	0.0977095	0.17996	0.495184		1.34179	1.20706	1.06751	1.00976	0.981668	0.981668	0.944153	1.02697		2	2	2	2
F6RDH3;A2AQA9;E9Q1W3;F6RDH3;A2AQA9;E9Q1W3;F6RDH3;A2AQA9;E9Q1W3;F6RDH3;A2AQA9;E9Q1W3	|F6RDH3|F6RDH3_MOUSE Protein Neb (Fragment) OS=Mus musculus GN=Neb PE=4 SV=1;|A2AQA9|A2AQA9_MOUSE Protein Neb OS=Mus musculus GN=Neb PE=2 SV=1;|E9Q1W3|E9Q1W3_MOUSE Protein Neb OS=Mus musculus GN=Neb PE=2 SV=1	0.0674542	0.28518	0.597533		0.986976	0.928941	1.04651	0.936851	1.202	1.202	1.05951	1.02013		2	2	2	2
F6RDH3;A2AQA9;E9Q1W3;F6RDH3;A2AQA9	|F6RDH3|F6RDH3_MOUSE Protein Neb (Fragment) OS=Mus musculus GN=Neb PE=4 SV=1;|A2AQA9|A2AQA9_MOUSE Protein Neb OS=Mus musculus GN=Neb PE=2 SV=1;|E9Q1W3|E9Q1W3_MOUSE Protein Neb OS=Mus musculus GN=Neb PE=2 SV=1	0.0521431	0.289638	0.599366		1.17809	1.0228	1.09475	1.05825	0.988974	0.988974	0.979852	0.982743		7	10	6	6
F6RDH3;A2AQA9;E9Q1W3;F6RDH3;A2AQA9;E9Q1W3	|F6RDH3|F6RDH3_MOUSE Protein Neb (Fragment) OS=Mus musculus GN=Neb PE=4 SV=1;|A2AQA9|A2AQA9_MOUSE Protein Neb OS=Mus musculus GN=Neb PE=2 SV=1;|E9Q1W3|E9Q1W3_MOUSE Protein Neb OS=Mus musculus GN=Neb PE=2 SV=1	0.0365279	0.522542	0.771953		1.0297	1.00472	1.05807	0.932857	1.13939	1.13939	0.915292	0.985723		5	6	4	4
F6RDH3;A2AQA9;E9Q1W3;F6RDH3;A2AQA9;E9Q1W3;F6RDH3;A2AQA9	|F6RDH3|F6RDH3_MOUSE Protein Neb (Fragment) OS=Mus musculus GN=Neb PE=4 SV=1;|A2AQA9|A2AQA9_MOUSE Protein Neb OS=Mus musculus GN=Neb PE=2 SV=1;|E9Q1W3|E9Q1W3_MOUSE Protein Neb OS=Mus musculus GN=Neb PE=2 SV=1	0.0378391	0.524763	0.772535		1.06632	0.965507	1.00294	1.11333	1.10025	1.10025	1.00262	0.861388		4	5	4	4
F6RDH3;A2AQA9;E9Q1W3	|F6RDH3|F6RDH3_MOUSE Protein Neb (Fragment) OS=Mus musculus GN=Neb PE=4 SV=1;|A2AQA9|A2AQA9_MOUSE Protein Neb OS=Mus musculus GN=Neb PE=2 SV=1;|E9Q1W3|E9Q1W3_MOUSE Protein Neb OS=Mus musculus GN=Neb PE=2 SV=1	-0.0198845	0.597515	0.815141		1.04585	0.94885	1.0304	1.01841	0.953241	0.953241	0.993743	0.946761		46	53	37	40
F6RDH3;A2AQA9;E9Q1W3;F6RDH3;A2AQA9;E9Q1W3;F6RDH3;A2AQA9;E9Q1W3;F6RDH3;A2AQA9;E9Q1W3;F6RDH3;A2AQA9;E9Q1W3;F6RDH3;A2AQA9;E9Q1W3;F6RDH3;A2AQA9	|F6RDH3|F6RDH3_MOUSE Protein Neb (Fragment) OS=Mus musculus GN=Neb PE=4 SV=1;|A2AQA9|A2AQA9_MOUSE Protein Neb OS=Mus musculus GN=Neb PE=2 SV=1;|E9Q1W3|E9Q1W3_MOUSE Protein Neb OS=Mus musculus GN=Neb PE=2 SV=1	0.0234291	0.943404	0.976074		1.06324	0.772013	1.13601	1.10476	1.02604	1.02604	1.22637	0.776509		2	2	2	1
F6RDH3;E9Q1W3	|F6RDH3|F6RDH3_MOUSE Protein Neb (Fragment) OS=Mus musculus GN=Neb PE=4 SV=1;|E9Q1W3|E9Q1W3_MOUSE Protein Neb OS=Mus musculus GN=Neb PE=2 SV=1	0.028737	0.464207	0.736448		1.0966	0.997642	1.03934	1.00202	1	1	1.00897	1.01638		13	14	13	12
F6RPJ9	|F6RPJ9|F6RPJ9_MOUSE Insulin-degrading enzyme (Fragment) OS=Mus musculus GN=Ide PE=3 SV=1	-0.0492564	0.497811	0.756601		0.934256	0.739387	1.06588	1.08317	--	--	1.22689	0.74901		1	1	--	1
F6TQW2	|F6TQW2|F6TQW2_MOUSE Protein Ighg2c OS=Mus musculus GN=Ighg2c PE=4 SV=1	0.474251	0.670977	0.849219		2.25087	2.61851	1.3657	0.465119	--	--	0.42491	1.21007		3	2	--	1
F6UUZ3;E9Q7N4	|F6UUZ3|F6UUZ3_MOUSE Protein Dgkk (Fragment) OS=Mus musculus GN=Dgkk PE=4 SV=1;|E9Q7N4|E9Q7N4_MOUSE Protein Dgkk OS=Mus musculus GN=Dgkk PE=2 SV=1	0.0535749	0.553707	0.788621		1.30796	0.954009	0.951729	1.04063	--	--	0.96091	1.01176		1	1	--	1
F6VG99;E9PYI7;F6TFN2;E9PYF4	|F6VG99|F6VG99_MOUSE Protein Lmo7 (Fragment) OS=Mus musculus GN=Lmo7 PE=2 SV=1;|E9PYI7|E9PYI7_MOUSE Protein Lmo7 OS=Mus musculus GN=Lmo7 PE=2 SV=1;|F6TFN2|F6TFN2_MOUSE Protein Lmo7 (Fragment) OS=Mus musculus GN=Lmo7 PE=4 SV=1;|E9PYF4|E9PYF4_MOUSE Protein Lmo7 OS=Mus musculus GN=Lmo7 PE=2 SV=1	0.0849054	0.332964	0.638491		1.07728	1.30425	1.00587	0.988571	0.936238	0.936238	1.31363	0.922875		3	3	2	2
F6WHQ7	|F6WHQ7|F6WHQ7_MOUSE Glutathione S-transferase Mu 1 (Fragment) OS=Mus musculus GN=Gstm1 PE=2 SV=1	0.463534	0.145304	0.453745		2.44579	1.30778	1.09247	0.66619	1.75558	1.75558	0.608438	1.3995		1	1	1	1
F6X9B6	|F6X9B6|F6X9B6_MOUSE Protein Neb (Fragment) OS=Mus musculus GN=Neb PE=4 SV=1	0.00870717	0.846582	0.939332		1.07497	0.970224	1.01239	0.940159	1.01235	1.01235	0.986032	1.03994		2	2	2	2
F6ZDS4;Q7M739	|F6ZDS4|TPR_MOUSE Nucleoprotein TPR OS=Mus musculus GN=Tpr PE=1 SV=1;|Q7M739|Q7M739_MOUSE Nuclear pore complex-associated intranuclear coiled-coil protein TPR OS=Mus musculus GN=Tpr PE=2 SV=1	-0.153831	0.0201867	0.230145		0.898501	0.732311	1.0411	0.941905	0.825717	0.825717	0.96128	0.964356		2	7	3	2
F6ZGI7	|F6ZGI7|F6ZGI7_MOUSE Molybdopterin synthase catalytic subunit OS=Mus musculus GN=Mocs2 PE=4 SV=1	0.283031	0.199758	0.517937		1.09112	1.30425	0.809198	1.12952	1.83953	1.83953	0.701223	1.01961		1	1	1	1
F7CK47	|F7CK47|F7CK47_MOUSE Microtubule-associated protein (Fragment) OS=Mus musculus GN=Map4 PE=4 SV=1	0.103765	0.0263608	0.246553		0.998462	1.10024	1.04917	1.07571	1.11371	1.11371	1.13084	1.01475		20	28	14	12
F8VPK0	|F8VPK0|F8VPK0_MOUSE Protein Ttc37 OS=Mus musculus GN=Ttc37 PE=2 SV=1	-0.0695873	0.328335	0.634959		1.00058	1.03007	1.22994	1.13333	0.7322	0.7322	0.76073	1.00423		2	1	1	2
F8VPN4	|F8VPN4|F8VPN4_MOUSE Protein Agl OS=Mus musculus GN=Agl PE=4 SV=1	0.0749545	0.107127	0.40421		1.03114	1.05682	1.16582	1.09444	1.05264	1.05264	0.993187	0.979925		26	32	16	19
F8VPN4;E0CYU6	|F8VPN4|F8VPN4_MOUSE Protein Agl OS=Mus musculus GN=Agl PE=4 SV=1;|E0CYU6|E0CYU6_MOUSE Protein Agl OS=Mus musculus GN=Agl PE=2 SV=1	0.166361	0.0853847	0.367899		1.01326	1.07075	1.20059	1.04381	1.39745	1.39745	0.900383	0.954098		6	7	6	5
F8VPN4;E0CYU6;E0CX86	|F8VPN4|F8VPN4_MOUSE Protein Agl OS=Mus musculus GN=Agl PE=4 SV=1;|E0CYU6|E0CYU6_MOUSE Protein Agl OS=Mus musculus GN=Agl PE=2 SV=1;|E0CX86|E0CX86_MOUSE Protein Agl (Fragment) OS=Mus musculus GN=Agl PE=2 SV=1	0.128988	0.0429595	0.294734		1.02807	1.01621	1.16194	1.1419	1.22157	1.22157	0.956242	1.0007		8	7	4	5
F8VPN4;F6XXE6	|F8VPN4|F8VPN4_MOUSE Protein Agl OS=Mus musculus GN=Agl PE=4 SV=1;|F6XXE6|F6XXE6_MOUSE Protein Agl (Fragment) OS=Mus musculus GN=Agl PE=4 SV=1	0.117801	0.0448587	0.299214		1.08218	1.051	1.14335	1.09333	1.18278	1.18278	1.02958	0.91563		40	41	29	30
F8VPN4;F7CSZ6	|F8VPN4|F8VPN4_MOUSE Protein Agl OS=Mus musculus GN=Agl PE=4 SV=1;|F7CSZ6|F7CSZ6_MOUSE Protein Agl (Fragment) OS=Mus musculus GN=Agl PE=4 SV=1	0.0680205	0.5226	0.771953		1.07747	1.28892	1.09181	0.964286	--	--	1.04746	0.819716		3	3	--	1
F8VPN4;F7CSZ6;F6XXE6	|F8VPN4|F8VPN4_MOUSE Protein Agl OS=Mus musculus GN=Agl PE=4 SV=1;|F7CSZ6|F7CSZ6_MOUSE Protein Agl (Fragment) OS=Mus musculus GN=Agl PE=4 SV=1;|F6XXE6|F6XXE6_MOUSE Protein Agl (Fragment) OS=Mus musculus GN=Agl PE=4 SV=1	0.140909	0.174617	0.49029		1.11073	1.40605	1.15404	1.16599	1.1486	1.1486	0.779089	0.907695		3	4	3	4
F8VQ43	|F8VQ43|F8VQ43_MOUSE Laminin subunit alpha-2 OS=Mus musculus GN=Lama2 PE=2 SV=1	0.0609602	0.43301	0.715156		1.03633	1.08255	1.05431	0.990476	0.886291	0.886291	1.29295	1.11609		10	13	9	8
F8VQC1;E9Q740	|F8VQC1|F8VQC1_MOUSE Signal recognition particle subunit SRP72 OS=Mus musculus GN=Srp72 PE=2 SV=1;|E9Q740|E9Q740_MOUSE Signal recognition particle subunit SRP72 OS=Mus musculus GN=Srp72 PE=2 SV=1	0.13534	0.0143738	0.214563		1.14879	1.18396	1.06311	1.08143	1.03932	1.03932	1.22005	1.01083		4	4	1	4
F8VQC7	|F8VQC7|F8VQC7_MOUSE Kinectin OS=Mus musculus GN=Ktn1 PE=2 SV=1	0.143651	0.264973	0.580972		1.14072	0.983491	0.785714	1.07214	1.32306	1.32306	--	--		1	2	1	--
G3UW82	|G3UW82|G3UW82_MOUSE MCG140437;isoform CRA_d OS=Mus musculus GN=Myh2 PE=4 SV=1	-0.1559	0.0911726	0.377995		0.819877	0.834817	0.726761	0.848515	0.730925	0.730925	1.13636	1.3524		30	32	20	21
G3UWS1	|G3UWS1|G3UWS1_MOUSE Protein Neb (Fragment) OS=Mus musculus GN=Neb PE=2 SV=1	-0.170527	0.163092	0.476217		1.02927	0.895686	1.23704	0.983571	0.447396	0.447396	0.968885	1.0989		2	3	1	1
G3UWS1;A2AQB2;A2AQA9;E9Q1W3	|G3UWS1|G3UWS1_MOUSE Protein Neb (Fragment) OS=Mus musculus GN=Neb PE=2 SV=1;|A2AQB2|A2AQB2_MOUSE Protein Neb OS=Mus musculus GN=Neb PE=2 SV=1;|A2AQA9|A2AQA9_MOUSE Protein Neb OS=Mus musculus GN=Neb PE=2 SV=1;|E9Q1W3|E9Q1W3_MOUSE Protein Neb OS=Mus musculus GN=Neb PE=2 SV=1	0.0552095	0.255902	0.571766		0.998847	1.00668	1.07725	1.04324	1.12221	1.12221	1.01202	0.929626		19	22	16	19
G3UZJ2	|G3UZJ2|G3UZJ2_MOUSE Microtubule-associated protein (Fragment) OS=Mus musculus GN=Map2 PE=2 SV=1	0.252299	0.467188	0.737639		--	--	1.1409	0.786667	1.07758	1.07758	0.759023	2.30488		--	1	1	1
G3X8R0	|G3X8R0|G3X8R0_MOUSE Receptor accessory protein 5;isoform CRA_a OS=Mus musculus GN=Reep5 PE=4 SV=1	-0.206941	0.00703572	0.169039		0.842561	0.85967	0.928571	0.895714	0.988842	0.988842	0.723609	0.703171		3	4	2	1
G3X8U3	|G3X8U3|G3X8U3_MOUSE MCG6895 OS=Mus musculus GN=2210016F16Rik PE=4 SV=1	0.117768	0.135852	0.439338		1.3316	1.30366	1.03107	0.928571	1.03082	1.03082	0.959518	1.06439		2	6	3	5
G3X8Y1	|G3X8Y1|G3X8Y1_MOUSE MCG19772 OS=Mus musculus GN=Trim55 PE=4 SV=1	-0.0266172	0.641624	0.838184		1.13841	0.84316	1.13405	0.984762	--	--	0.745256	1.04468		1	1	--	2
G3X972	|G3X972|G3X972_MOUSE Protein Sec24c OS=Mus musculus GN=Sec24c PE=4 SV=1	0.0530557	0.539696	0.779918		1.06459	1.12736	0.991194	1.05143	--	--	0.832406	1.15778		2	1	--	2
G3X9D8	|G3X9D8|G3X9D8_MOUSE Kelch-like protein 31 OS=Mus musculus GN=Klhl31 PE=4 SV=1	-0.0588576	0.380462	0.676102		--	--	0.964775	0.955238	0.922423	0.922423	0.797184	1.1981		--	1	1	1
G5E829	|G5E829|G5E829_MOUSE MCG13663;isoform CRA_a OS=Mus musculus GN=Atp2b1 PE=3 SV=1	0.0612876	0.619953	0.82757		1.05421	1.18396	0.867906	0.809524	1.16897	1.16897	1.25222	0.841411		3	3	1	2
G5E870	|G5E870|TRIPC_MOUSE E3 ubiquitin-protein ligase TRIP12 OS=Mus musculus GN=Trip12 PE=1 SV=1	0.200942	0.101558	0.396082		0.994233	1.57547	1.20939	1.14286	--	--	0.930425	1.04431		1	1	--	1
G5E895;D3Z494;A2A5N3	|G5E895|G5E895_MOUSE MCG142264, isoform CRA_b OS=Mus musculus GN=Akr1b10 PE=4 SV=1;|D3Z494|D3Z494_MOUSE MCG142264, isoform CRA_a OS=Mus musculus GN=Akr1b10 PE=4 SV=1;|A2A5N3|A2A5N3_MOUSE Embryonic poly(A)-binding protein OS=Mus musculus GN=Pabpc1l PE=2 SV=1	-0.176233	0.0240208	0.240108		--	--	0.930528	0.765714	0.926674	0.926674	0.773975	0.986501		--	1	1	1
G5E895	|G5E895|G5E895_MOUSE MCG142264;isoform CRA_b OS=Mus musculus GN=Akr1b10 PE=4 SV=1	-0.1443	0.00794999	0.174937		0.960208	0.92158	0.955479	0.950476	0.869288	0.869288	0.78745	0.924778		1	2	1	1
G5E895;D3Z494	|G5E895|G5E895_MOUSE MCG142264;isoform CRA_b OS=Mus musculus GN=Akr1b10 PE=4 SV=1;|D3Z494|D3Z494_MOUSE MCG142264;isoform CRA_a OS=Mus musculus GN=Akr1b10 PE=4 SV=1	0.257071	0.198986	0.516827		0.996828	1.17836	0.948141	0.912857	1.85228	1.85228	0.997489	0.822154		2	3	1	2
G5E8J6	|G5E8J6|G5E8J6_MOUSE Histidine rich calcium binding protein;isoform CRA_a OS=Mus musculus GN=Hrc PE=4 SV=1	-0.0640735	0.132252	0.432832		0.915802	1.04363	0.95603	0.891905	0.98406	0.98406	0.947791	0.929197		7	10	9	5
G5E8K5;G5E8K5-2;G5E8K5-3;G5E8K3;G5E8K2	|G5E8K5|ANK3_MOUSE Ankyrin-3 OS=Mus musculus GN=Ank3 PE=1 SV=1;|G5E8K5-2|ANK3_MOUSE Isoform 2 of Ankyrin-3 OS=Mus musculus GN=Ank3;|G5E8K5-3|ANK3_MOUSE Isoform 3 of Ankyrin-3 OS=Mus musculus GN=Ank3;|G5E8K3|G5E8K3_MOUSE Ankyrin 3;epithelial;isoform CRA_b OS=Mus musculus GN=Ank3 PE=4 SV=1;|G5E8K2|G5E8K2_MOUSE Ankyrin 3;epithelial;isoform CRA_l OS=Mus musculus GN=Ank3 PE=4 SV=1	-0.0182312	0.632535	0.833801		0.945213	0.985259	1.03033	0.931429	1.04649	1.04649	0.978764	0.935557		8	9	2	5
G5E8K5;G5E8K5-2;G5E8K5-3;G5E8K5-4;G5E8K5-5;G5E8K5-6;G5E8K3;G5E8K2;G3X971	|G5E8K5|ANK3_MOUSE Ankyrin-3 OS=Mus musculus GN=Ank3 PE=1 SV=1;|G5E8K5-2|ANK3_MOUSE Isoform 2 of Ankyrin-3 OS=Mus musculus GN=Ank3;|G5E8K5-3|ANK3_MOUSE Isoform 3 of Ankyrin-3 OS=Mus musculus GN=Ank3;|G5E8K5-4|ANK3_MOUSE Isoform 4 of Ankyrin-3 OS=Mus musculus GN=Ank3;|G5E8K5-5|ANK3_MOUSE Isoform 5 of Ankyrin-3 OS=Mus musculus GN=Ank3;|G5E8K5-6|ANK3_MOUSE Isoform 6 of Ankyrin-3 OS=Mus musculus GN=A…	0.0755423	0.597112	0.815141		0.983564	1.08019	1.10323	0.867619	1.35813	1.35813	0.882712	0.796484		6	6	2	2
G5E8K8;E9Q616	|G5E8K8|G5E8K8_MOUSE MCG17833;isoform CRA_c OS=Mus musculus GN=Ahnak PE=4 SV=1;|E9Q616|E9Q616_MOUSE Protein Ahnak OS=Mus musculus GN=Ahnak PE=2 SV=1	0.0095312	0.970825	0.989289		0.972318	1.07311	0.907045	0.864127	1.11158	1.11158	--	--		3	1	1	--
G5E8R0;G5E8R1;G5E8R2;E9Q453;E9Q456;E9Q455	|G5E8R0|G5E8R0_MOUSE Tropomyosin 1;alpha;isoform CRA_i OS=Mus musculus GN=Tpm1 PE=3 SV=1;|G5E8R1|G5E8R1_MOUSE Tropomyosin 1;alpha;isoform CRA_j OS=Mus musculus GN=Tpm1 PE=3 SV=1;|G5E8R2|G5E8R2_MOUSE Tropomyosin 1;alpha;isoform CRA_k OS=Mus musculus GN=Tpm1 PE=3 SV=1;|E9Q453|E9Q453_MOUSE Tropomyosin alpha-1 chain OS=Mus musculus GN=Tpm1 PE=2 SV=1;|E9Q456|E9Q456_MOUSE Tropomyosin alpha-1 chain OS=M…	-0.237254	0.0632323	0.330134		1.0346	1.33844	0.944227	1.08714	0.551541	0.551541	0.669291	0.610082		3	2	1	1
H3BLC7	|H3BLC7|H3BLC7_MOUSE AMP deaminase 1 (Fragment) OS=Mus musculus GN=Ampd1 PE=2 SV=1	0.0654727	0.420083	0.706888		0.934256	1.10849	1.02935	1.2581	--	--	1.00766	0.940715		1	1	--	1
J3QQ16	|J3QQ16|J3QQ16_MOUSE Protein Col6a3 OS=Mus musculus GN=Col6a3 PE=4 SV=1	-0.0403132	0.464643	0.736477		0.950404	1.07311	0.931262	0.930714	0.966525	0.966525	1.22836	0.732643		1	2	2	2
J3QQ16;E9PWQ3	|J3QQ16|J3QQ16_MOUSE Protein Col6a3 OS=Mus musculus GN=Col6a3 PE=4 SV=1;|E9PWQ3|E9PWQ3_MOUSE Protein Col6a3 OS=Mus musculus GN=Col6a3 PE=4 SV=2	0.0927063	0.0896861	0.37587		1.1015	1.15566	0.936888	0.958333	1.06775	1.06775	1.15144	1.09163		33	35	24	27
J3QQ16;E9PWQ3;D3YWD1	|J3QQ16|J3QQ16_MOUSE Protein Col6a3 OS=Mus musculus GN=Col6a3 PE=4 SV=1;|E9PWQ3|E9PWQ3_MOUSE Protein Col6a3 OS=Mus musculus GN=Col6a3 PE=4 SV=2;|D3YWD1|D3YWD1_MOUSE Protein Col6a3 (Fragment) OS=Mus musculus GN=Col6a3 PE=4 SV=2	0.0516441	0.261046	0.577854		1.04037	1.04599	0.960209	0.973254	1.0255	1.0255	1.15094	1.06979		61	70	45	53
J9JIB2	|J9JIB2|J9JIB2_MOUSE Obscurin (Fragment) OS=Mus musculus GN=Obscn PE=4 SV=1	0.0241121	0.664293	0.846567		1.02826	1.11321	0.949119	0.972381	0.946511	0.946511	1.04613	1.13271		3	3	2	3
M0QWZ0	|M0QWZ0|M0QWZ0_MOUSE Uncharacterized protein OS=Mus musculus PE=3 SV=1	0.094324	0.332579	0.638491		1.08051	0.981368	1.28289	1.22074	0.919943	0.919943	--	--		1	1	1	--
O08528	|O08528|HXK2_MOUSE Hexokinase-2 OS=Mus musculus GN=Hk2 PE=1 SV=1	0.261957	0.0315712	0.264919		1.07497	1.52064	1.19113	1.41016	--	--	0.99635	1.00138		1	1	--	1
O08528;E9Q5B5	|O08528|HXK2_MOUSE Hexokinase-2 OS=Mus musculus GN=Hk2 PE=1 SV=1;|E9Q5B5|E9Q5B5_MOUSE Hexokinase-2 OS=Mus musculus GN=Hk2 PE=2 SV=1	0.201428	0.0032433	0.128374		0.964245	1.19487	1.21624	1.22381	1.1966	1.1966	1.18383	1.02249		26	31	21	27
O08528;E9Q9M6;E9Q5B5	|O08528|HXK2_MOUSE Hexokinase-2 OS=Mus musculus GN=Hk2 PE=1 SV=1;|E9Q9M6|E9Q9M6_MOUSE Hexokinase-2 (Fragment) OS=Mus musculus GN=Hk2 PE=2 SV=1;|E9Q5B5|E9Q5B5_MOUSE Hexokinase-2 OS=Mus musculus GN=Hk2 PE=2 SV=1	0.201001	0.0105728	0.192623		1.03691	1.39623	1.13796	1.24595	1.18774	1.18774	0.947326	1.0561		3	3	1	3
O08529	|O08529|CAN2_MOUSE Calpain-2 catalytic subunit OS=Mus musculus GN=Capn2 PE=2 SV=4	0.0396686	0.392089	0.685195		1.08189	1.13149	1.06409	1.02746	0.967189	0.967189	1.00048	0.983234		10	18	6	12
O08532;O08532-2;O08532-3;O08532-4;O08532-5;E9Q1X8	|O08532|CA2D1_MOUSE Voltage-dependent calcium channel subunit alpha-2/delta-1 OS=Mus musculus GN=Cacna2d1 PE=1 SV=1;|O08532-2|CA2D1_MOUSE Isoform 2B of Voltage-dependent calcium channel subunit alpha-2/delta-1 OS=Mus musculus GN=Cacna2d1;|O08532-3|CA2D1_MOUSE Isoform 2C of Voltage-dependent calcium channel subunit alpha-2/delta-1 OS=Mus musculus GN=Cacna2d1;|O08532-4|CA2D1_MOUSE Isoform 2D of Vol…	0.0835782	0.0903569	0.376686		1.11015	1.04776	1.11644	1.03238	0.977152	0.977152	1.05305	1.16306		37	35	28	30
O08532;O08532-2;O08532-5;E9Q1X8	|O08532|CA2D1_MOUSE Voltage-dependent calcium channel subunit alpha-2/delta-1 OS=Mus musculus GN=Cacna2d1 PE=1 SV=1;|O08532-2|CA2D1_MOUSE Isoform 2B of Voltage-dependent calcium channel subunit alpha-2/delta-1 OS=Mus musculus GN=Cacna2d1;|O08532-5|CA2D1_MOUSE Isoform 2E of Voltage-dependent calcium channel subunit alpha-2/delta-1 OS=Mus musculus GN=Cacna2d1;|E9Q1X8|E9Q1X8_MOUSE Voltage-dependent …	0.0915231	0.38229	0.677442		0.989619	0.873035	1.3816	0.991429	1.07864	1.07864	--	--		1	1	1	--
O08539;O08539-2;Q6P1B9	|O08539|BIN1_MOUSE Myc box-dependent-interacting protein 1 OS=Mus musculus GN=Bin1 PE=1 SV=1;|O08539-2|BIN1_MOUSE Isoform 2 of Myc box-dependent-interacting protein 1 OS=Mus musculus GN=Bin1;|Q6P1B9|Q6P1B9_MOUSE Bin1 protein OS=Mus musculus GN=Bin1 PE=2 SV=1	0.0249766	0.801417	0.919915		0.914072	1.0173	1.18844	1.12095	1.0805	1.0805	0.876437	0.861512		18	20	10	16
O08539;O08539-2;Q8CIM1;Q6P1B9	|O08539|BIN1_MOUSE Myc box-dependent-interacting protein 1 OS=Mus musculus GN=Bin1 PE=1 SV=1;|O08539-2|BIN1_MOUSE Isoform 2 of Myc box-dependent-interacting protein 1 OS=Mus musculus GN=Bin1;|Q8CIM1|LRC45_MOUSE Leucine-rich repeat-containing protein 45 OS=Mus musculus GN=Lrrc45 PE=2 SV=2;|Q6P1B9|Q6P1B9_MOUSE Bin1 protein OS=Mus musculus GN=Bin1 PE=2 SV=1	0.141121	0.146212	0.454434		1.07958	1.02594	0.982387	0.805714	1.34538	1.34538	1.12932	1.10839		1	1	1	1
O08547;E9Q6R3	|O08547|SC22B_MOUSE Vesicle-trafficking protein SEC22b OS=Mus musculus GN=Sec22b PE=1 SV=3;|E9Q6R3|E9Q6R3_MOUSE Vesicle-trafficking protein SEC22b OS=Mus musculus GN=Sec22b PE=2 SV=1	0.0584789	0.204242	0.52055		1.02768	0.997642	1.03523	0.978571	1.13151	1.13151	1.03428	0.994521		6	6	4	2
O08553	|O08553|DPYL2_MOUSE Dihydropyrimidinase-related protein 2 OS=Mus musculus GN=Dpysl2 PE=1 SV=2	0.0281394	0.687406	0.857898		0.933391	1.13502	0.879648	0.946667	1.02232	1.02232	1.16975	1.04846		16	13	7	8
O08582	|O08582|GTPB1_MOUSE GTP-binding protein 1 OS=Mus musculus GN=Gtpbp1 PE=1 SV=2	-0.0543721	0.365167	0.665247		0.977509	1.06486	1.1771	1.05333	0.783209	0.783209	0.859766	1.00512		2	1	1	1
O08583;O08583-2	|O08583|THOC4_MOUSE THO complex subunit 4 OS=Mus musculus GN=Alyref PE=1 SV=3;|O08583-2|THOC4_MOUSE Isoform 2 of THO complex subunit 4 OS=Mus musculus GN=Alyref	-0.0990536	0.167646	0.481876		0.94925	1.0283	0.84638	1.00381	0.774708	0.774708	0.827836	1.26417		1	1	1	1
O08600	|O08600|NUCG_MOUSE Endonuclease G;mitochondrial OS=Mus musculus GN=Endog PE=2 SV=1	-0.0644102	0.242718	0.560004		0.941176	0.991156	0.852984	1.12048	1.02976	1.02976	0.806883	0.878503		3	6	1	2
O08638;O08638-2;E9QPE7	|O08638|MYH11_MOUSE Myosin-11 OS=Mus musculus GN=Myh11 PE=1 SV=1;|O08638-2|MYH11_MOUSE Isoform 2 of Myosin-11 OS=Mus musculus GN=Myh11;|E9QPE7|E9QPE7_MOUSE Myosin-11 OS=Mus musculus GN=Myh11 PE=4 SV=1	-0.0603343	0.290292	0.599366		1.0519	1.03066	0.893346	0.971429	0.817216	0.817216	1.16532	0.925247		31	37	19	30
O08638;O08638-2;Q5SX40;P13541;Q5SX39;Q02566;A2AQP0;Q91Z83;P13542;G3UW82;B1AR69;B8JJH5;E9QPE7;E9Q616;O08638	|O08638|MYH11_MOUSE Myosin-11 OS=Mus musculus GN=Myh11 PE=1 SV=1;|O08638-2|MYH11_MOUSE Isoform 2 of Myosin-11 OS=Mus musculus GN=Myh11;|Q5SX40|MYH1_MOUSE Myosin-1 OS=Mus musculus GN=Myh1 PE=1 SV=1;|P13541|MYH3_MOUSE Myosin-3 OS=Mus musculus GN=Myh3 PE=2 SV=2;|Q5SX39|MYH4_MOUSE Myosin-4 OS=Mus musculus GN=Myh4 PE=1 SV=1;|Q02566|MYH6_MOUSE Myosin-6 OS=Mus musculus GN=Myh6 PE=1 SV=2;|A2AQP0|MYH7B_MO…	0.0811712	0.33191	0.638491		0.998847	1.03137	1.00024	1.25536	1.16259	1.16259	1.05716	0.79485		1	1	1	1
O08638;O08638-2;Q6URW6;Q6URW6-2;Q6URW6-3;K3W4R2;E9QPE7	|O08638|MYH11_MOUSE Myosin-11 OS=Mus musculus GN=Myh11 PE=1 SV=1;|O08638-2|MYH11_MOUSE Isoform 2 of Myosin-11 OS=Mus musculus GN=Myh11;|Q6URW6|MYH14_MOUSE Myosin-14 OS=Mus musculus GN=Myh14 PE=1 SV=1;|Q6URW6-2|MYH14_MOUSE Isoform 2 of Myosin-14 OS=Mus musculus GN=Myh14;|Q6URW6-3|MYH14_MOUSE Isoform 3 of Myosin-14 OS=Mus musculus GN=Myh14;|K3W4R2|K3W4R2_MOUSE Myosin-14 OS=Mus musculus GN=Myh14 PE=…	-0.260721	0.052179	0.305102		0.941176	0.932783	1.1771	0.775238	0.590861	0.590861	--	--		1	1	1	--
O08638;O08638-2;Q6URW6;Q6URW6-2;Q6URW6-3;Q8VDD5;K3W4R2;E9QPE7	|O08638|MYH11_MOUSE Myosin-11 OS=Mus musculus GN=Myh11 PE=1 SV=1;|O08638-2|MYH11_MOUSE Isoform 2 of Myosin-11 OS=Mus musculus GN=Myh11;|Q6URW6|MYH14_MOUSE Myosin-14 OS=Mus musculus GN=Myh14 PE=1 SV=1;|Q6URW6-2|MYH14_MOUSE Isoform 2 of Myosin-14 OS=Mus musculus GN=Myh14;|Q6URW6-3|MYH14_MOUSE Isoform 3 of Myosin-14 OS=Mus musculus GN=Myh14;|Q8VDD5|MYH9_MOUSE Myosin-9 OS=Mus musculus GN=Myh9 PE=1 SV…	0.0303638	0.781091	0.908167		1.01442	0.850825	1.08219	0.887619	0.953241	0.953241	1.23381	1.19481		2	1	1	1
O08638;O08638-2;Q8VDD5;E9QPE7	|O08638|MYH11_MOUSE Myosin-11 OS=Mus musculus GN=Myh11 PE=1 SV=1;|O08638-2|MYH11_MOUSE Isoform 2 of Myosin-11 OS=Mus musculus GN=Myh11;|Q8VDD5|MYH9_MOUSE Myosin-9 OS=Mus musculus GN=Myh9 PE=1 SV=4;|E9QPE7|E9QPE7_MOUSE Myosin-11 OS=Mus musculus GN=Myh11 PE=4 SV=1	-0.00668656	0.822706	0.92827		1.08449	1.04275	0.916341	0.896667	0.965462	0.965462	1.15253	0.93931		2	1	2	1
O08663;Q3TMN1;Q3UI33	|O08663|MAP2_MOUSE Methionine aminopeptidase 2 OS=Mus musculus GN=Metap2 PE=1 SV=1;|Q3TMN1|Q3TMN1_MOUSE Methionine aminopeptidase OS=Mus musculus GN=Metap2 PE=2 SV=1;|Q3UI33|Q3UI33_MOUSE Methionine aminopeptidase OS=Mus musculus GN=Metap2 PE=2 SV=1	-0.0104709	0.69767	0.864839		1.04037	1.21669	1.15166	1.12381	0.685441	0.685441	1.05505	0.983687		2	3	1	2
O08663;Q3TMN1;Q3UI33;M0QW48;M0QWM9	|O08663|MAP2_MOUSE Methionine aminopeptidase 2 OS=Mus musculus GN=Metap2 PE=1 SV=1;|Q3TMN1|Q3TMN1_MOUSE Methionine aminopeptidase OS=Mus musculus GN=Metap2 PE=2 SV=1;|Q3UI33|Q3UI33_MOUSE Methionine aminopeptidase OS=Mus musculus GN=Metap2 PE=2 SV=1;|M0QW48|M0QW48_MOUSE Methionine aminopeptidase 2 (Fragment) OS=Mus musculus GN=Metap2 PE=4 SV=1;|M0QWM9|M0QWM9_MOUSE Methionine aminopeptidase (Fragme…	0.116539	0.102313	0.396494		1.11419	1.20755	--	--	1.10786	1.10786	0.921459	1.04586		1	--	2	1
O08663;Q3TMN1;Q3UI33;M0QW48;M0QWM9;M0QW69	|O08663|MAP2_MOUSE Methionine aminopeptidase 2 OS=Mus musculus GN=Metap2 PE=1 SV=1;|Q3TMN1|Q3TMN1_MOUSE Methionine aminopeptidase OS=Mus musculus GN=Metap2 PE=2 SV=1;|Q3UI33|Q3UI33_MOUSE Methionine aminopeptidase OS=Mus musculus GN=Metap2 PE=2 SV=1;|M0QW48|M0QW48_MOUSE Methionine aminopeptidase 2 (Fragment) OS=Mus musculus GN=Metap2 PE=4 SV=1;|M0QWM9|M0QWM9_MOUSE Methionine aminopeptidase (Fragme…	0.0614457	0.639981	0.836746		1.12168	1.19929	1.15705	1.23476	0.88204	0.88204	1.12516	0.746067		2	2	1	1
O08663;Q3TMN1;Q3UI33;M0QWM9;M0QW69	|O08663|MAP2_MOUSE Methionine aminopeptidase 2 OS=Mus musculus GN=Metap2 PE=1 SV=1;|Q3TMN1|Q3TMN1_MOUSE Methionine aminopeptidase OS=Mus musculus GN=Metap2 PE=2 SV=1;|Q3UI33|Q3UI33_MOUSE Methionine aminopeptidase OS=Mus musculus GN=Metap2 PE=2 SV=1;|M0QWM9|M0QWM9_MOUSE Methionine aminopeptidase (Fragment) OS=Mus musculus GN=Metap2 PE=3 SV=1;|M0QW69|M0QW69_MOUSE Methionine aminopeptidase (Fragment…	0.0875661	0.125356	0.426479		0.918685	1.1138	1.07534	1.13286	1.11371	1.11371	1.10197	0.930537		1	1	1	1
O08663;Q3TMN1;Q3UI33;M0QWM9	|O08663|MAP2_MOUSE Methionine aminopeptidase 2 OS=Mus musculus GN=Metap2 PE=1 SV=1;|Q3TMN1|Q3TMN1_MOUSE Methionine aminopeptidase OS=Mus musculus GN=Metap2 PE=2 SV=1;|Q3UI33|Q3UI33_MOUSE Methionine aminopeptidase OS=Mus musculus GN=Metap2 PE=2 SV=1;|M0QWM9|M0QWM9_MOUSE Methionine aminopeptidase (Fragment) OS=Mus musculus GN=Metap2 PE=3 SV=1	0.132458	0.928058	0.970709		1.04498	1.01297	1.12916	2.23429	1.07333	1.07333	0.53611	0.665114		1	1	1	1
O08663;Q3TMN1;Q3UI33;M0QWX0	|O08663|MAP2_MOUSE Methionine aminopeptidase 2 OS=Mus musculus GN=Metap2 PE=1 SV=1;|Q3TMN1|Q3TMN1_MOUSE Methionine aminopeptidase OS=Mus musculus GN=Metap2 PE=2 SV=1;|Q3UI33|Q3UI33_MOUSE Methionine aminopeptidase OS=Mus musculus GN=Metap2 PE=2 SV=1;|M0QWX0|M0QWX0_MOUSE Methionine aminopeptidase (Fragment) OS=Mus musculus GN=Metap2 PE=3 SV=1	0.17391	0.0121988	0.202663		1.03114	1.21226	1.08562	1.02024	1.29118	1.29118	1.04764	1.04564		4	2	1	2
O08677;O08677-2;O08677-3;D3YTY9;D3Z2B2	|O08677|KNG1_MOUSE Kininogen-1 OS=Mus musculus GN=Kng1 PE=1 SV=1;|O08677-2|KNG1_MOUSE Isoform LMW of Kininogen-1 OS=Mus musculus GN=Kng1;|O08677-3|KNG1_MOUSE Isoform 3 of Kininogen-1 OS=Mus musculus GN=Kng1;|D3YTY9|D3YTY9_MOUSE Kininogen-1 OS=Mus musculus GN=Kng1 PE=2 SV=1;|D3Z2B2|D3Z2B2_MOUSE Kininogen-1 (Fragment) OS=Mus musculus GN=Kng1 PE=2 SV=1	0.108394	0.420272	0.706888		1.00461	1.01415	1.2544	0.773333	1.15622	1.15622	1.44888	0.8164		3	5	5	2
O08677;O08677-2;O08677-3;D3YTY9	|O08677|KNG1_MOUSE Kininogen-1 OS=Mus musculus GN=Kng1 PE=1 SV=1;|O08677-2|KNG1_MOUSE Isoform LMW of Kininogen-1 OS=Mus musculus GN=Kng1;|O08677-3|KNG1_MOUSE Isoform 3 of Kininogen-1 OS=Mus musculus GN=Kng1;|D3YTY9|D3YTY9_MOUSE Kininogen-1 OS=Mus musculus GN=Kng1 PE=2 SV=1	-0.00420671	0.800841	0.919915		0.934256	1.15212	1.19031	0.787619	1.07545	1.07545	0.805945	0.955548		9	9	7	5
O08677;O08677-2;O08677-3;Q6S9I0;Q6S9I3;Q6S9I2;D3YTY9	|O08677|KNG1_MOUSE Kininogen-1 OS=Mus musculus GN=Kng1 PE=1 SV=1;|O08677-2|KNG1_MOUSE Isoform LMW of Kininogen-1 OS=Mus musculus GN=Kng1;|O08677-3|KNG1_MOUSE Isoform 3 of Kininogen-1 OS=Mus musculus GN=Kng1;|Q6S9I0|Q6S9I0_MOUSE Kng2 protein OS=Mus musculus GN=Kng2 PE=2 SV=1;|Q6S9I3|Q6S9I3_MOUSE HMW kininogen-II OS=Mus musculus GN=Kng2 PE=2 SV=1;|Q6S9I2|Q6S9I2_MOUSE HMW-kininogen-II variant OS=Mus…	-0.060312	0.382679	0.677442		0.867935	1.29894	1.36954	0.737143	0.769926	0.769926	0.79161	1.06744		1	3	3	2
O08689	|O08689|GDF8_MOUSE Growth/differentiation factor 8 OS=Mus musculus GN=Mstn PE=1 SV=1	0.588271	0.000243171	0.0435635		1.34025	1.44575	1.87182	1.50762	1.38151	1.38151	2.10109	0.997996		1	1	1	1
O08692	|O08692|O08692_MOUSE Myeloid bactenecin (F1) OS=Mus musculus GN=Ngp PE=2 SV=1	0.301455	0.653581	0.844278		0.717416	1.04717	3.34247	1.51238	--	--	0.586236	0.188653		1	1	--	1
O08709;Q6GT24	|O08709|PRDX6_MOUSE Peroxiredoxin-6 OS=Mus musculus GN=Prdx6 PE=1 SV=3;|Q6GT24|Q6GT24_MOUSE Peroxiredoxin 6 OS=Mus musculus GN=Prdx6 PE=2 SV=1	-0.0591902	0.465822	0.737235		1.07353	0.770637	0.863503	0.558095	--	--	1.14533	1.34772		1	1	--	1
O08709;Q6GT24;D3Z0Y2	|O08709|PRDX6_MOUSE Peroxiredoxin-6 OS=Mus musculus GN=Prdx6 PE=1 SV=3;|Q6GT24|Q6GT24_MOUSE Peroxiredoxin 6 OS=Mus musculus GN=Prdx6 PE=2 SV=1;|D3Z0Y2|D3Z0Y2_MOUSE Peroxiredoxin-6 OS=Mus musculus GN=Prdx6 PE=2 SV=1	-0.154388	0.0212093	0.231213		0.931084	0.800118	0.895548	0.830476	0.812434	0.812434	1.00614	1.09987		8	9	6	5
O08709;Q6GT24;Q8BG37;D3Z0Y2	|O08709|PRDX6_MOUSE Peroxiredoxin-6 OS=Mus musculus GN=Prdx6 PE=1 SV=3;|Q6GT24|Q6GT24_MOUSE Peroxiredoxin 6 OS=Mus musculus GN=Prdx6 PE=2 SV=1;|Q8BG37|Q8BG37_MOUSE MCG48959 OS=Mus musculus GN=Prdx6b PE=2 SV=1;|D3Z0Y2|D3Z0Y2_MOUSE Peroxiredoxin-6 OS=Mus musculus GN=Prdx6 PE=2 SV=1	0.0578061	0.450179	0.72514		1.03806	1.06368	0.954501	0.82	1.1424	1.1424	0.975189	1.19082		3	3	2	3
O08715;O08715-2;O08715-3;O08715-4;O08715-5;O08715-6	|O08715|AKAP1_MOUSE A-kinase anchor protein 1, mitochondrial OS=Mus musculus GN=Akap1 PE=1 SV=4;|O08715-2|AKAP1_MOUSE Isoform 1 of A-kinase anchor protein 1, mitochondrial OS=Mus musculus GN=Akap1;|O08715-3|AKAP1_MOUSE Isoform 2 of A-kinase anchor protein 1, mitochondrial OS=Mus musculus GN=Akap1;|O08715-4|AKAP1_MOUSE Isoform 4 of A-kinase anchor protein 1, mitochondrial OS=Mus musculus GN=Akap1;…	0.418582	0.0601341	0.326367		--	--	0.803327	1.09143	1.89054	1.89054	1.20561	1.13823		--	1	1	1
O08739;Q8C6E0;P48678;P48678-2;P48678-3;A2AJI0;A2AJI0-2;O88735;O88735-2;D3YWN7;A8Y5P4;A2AJI1;E9QMU3;F6XQD0;D3YU73;F6WF36;D3Z4N3	|O08739|AMPD3_MOUSE AMP deaminase 3 OS=Mus musculus GN=Ampd3 PE=2 SV=2;|Q8C6E0|CC104_MOUSE Coiled-coil domain-containing protein 104 OS=Mus musculus GN=Ccdc104 PE=2 SV=1;|P48678|LMNA_MOUSE Prelamin-A/C OS=Mus musculus GN=Lmna PE=1 SV=2;|P48678-2|LMNA_MOUSE Isoform C of Prelamin-A/C OS=Mus musculus GN=Lmna;|P48678-3|LMNA_MOUSE Isoform C2 of Prelamin-A/C OS=Mus musculus GN=Lmna;|A2AJI0|MA7D1_MOUSE …	-0.00837454	0.800272	0.919915		1.02307	0.853774	1.02446	1.13238	0.991498	0.991498	1.02876	0.908251		1	1	1	1
O08749	|O08749|DLDH_MOUSE Dihydrolipoyl dehydrogenase;mitochondrial OS=Mus musculus GN=Dld PE=1 SV=2	-0.0389037	0.324226	0.63274		0.898501	0.990566	0.937378	1.00921	0.997609	0.997609	0.94965	1.00664		20	21	15	16
O08750;A2ASS6;A2AT62;E9Q8N1;F6Q6Z0;F7CR78;E9Q8K5	|O08750|NFIL3_MOUSE Nuclear factor interleukin-3-regulated protein OS=Mus musculus GN=Nfil3 PE=1 SV=1;|A2ASS6|TITIN_MOUSE Titin OS=Mus musculus GN=Ttn PE=1 SV=1;|A2AT62|A2AT62_MOUSE Titin (Fragment) OS=Mus musculus GN=Ttn PE=2 SV=1;|E9Q8N1|E9Q8N1_MOUSE Titin OS=Mus musculus GN=Ttn PE=2 SV=1;|F6Q6Z0|F6Q6Z0_MOUSE Titin (Fragment) OS=Mus musculus GN=Ttn PE=4 SV=1;|F7CR78|F7CR78_MOUSE Titin (Fragment…	-0.00908844	0.786749	0.91125		0.961361	0.808078	0.996412	1.07841	1.0797	1.0797	1.00003	0.946063		1	1	1	1
O08756;Q99N15	|O08756|HCD2_MOUSE 3-hydroxyacyl-CoA dehydrogenase type-2 OS=Mus musculus GN=Hsd17b10 PE=1 SV=4;|Q99N15|Q99N15_MOUSE 17beta-hydroxysteroid dehydrogenase type 10/short chain L-3-hydroxyacyl-CoA dehydrogenase OS=Mus musculus GN=Hsd17b10 PE=2 SV=1	0.220388	0.163872	0.478111		0.83391	1.13384	--	--	1.0457	1.0457	1.19269	1.73845		1	--	1	1
O08756;Q99N15;A2AFQ2	|O08756|HCD2_MOUSE 3-hydroxyacyl-CoA dehydrogenase type-2 OS=Mus musculus GN=Hsd17b10 PE=1 SV=4;|Q99N15|Q99N15_MOUSE 17beta-hydroxysteroid dehydrogenase type 10/short chain L-3-hydroxyacyl-CoA dehydrogenase OS=Mus musculus GN=Hsd17b10 PE=2 SV=1;|A2AFQ2|A2AFQ2_MOUSE 3-hydroxyacyl-CoA dehydrogenase type-2 OS=Mus musculus GN=Hsd17b10 PE=2 SV=1	0.0381342	0.801224	0.919915		0.824394	0.97612	0.871624	0.895238	1.24256	1.24256	0.963388	1.19839		8	9	4	7
O08759;E9QKT1	|O08759|UBE3A_MOUSE Ubiquitin-protein ligase E3A OS=Mus musculus GN=Ube3a PE=2 SV=1;|E9QKT1|E9QKT1_MOUSE Ubiquitin-protein ligase E3A OS=Mus musculus GN=Ube3a PE=2 SV=1	0.0740627	0.218254	0.534498		1.02739	1.02241	1.00554	0.995556	--	--	1.18681	1.07836		8	6	--	5
O08788;O08788-2;E9Q586;D3YX34;E9Q3M3	|O08788|DCTN1_MOUSE Dynactin subunit 1 OS=Mus musculus GN=Dctn1 PE=1 SV=3;|O08788-2|DCTN1_MOUSE Isoform 2 of Dynactin subunit 1 OS=Mus musculus GN=Dctn1;|E9Q586|E9Q586_MOUSE Dynactin subunit 1 OS=Mus musculus GN=Dctn1 PE=2 SV=1;|D3YX34|D3YX34_MOUSE Dynactin subunit 1 OS=Mus musculus GN=Dctn1 PE=2 SV=1;|E9Q3M3|E9Q3M3_MOUSE Dynactin subunit 1 OS=Mus musculus GN=Dctn1 PE=2 SV=1	0.0694986	0.243476	0.560964		1.00404	1.11675	0.906556	1.07571	1.16472	1.16472	0.963981	0.998346		15	16	5	10
O08795;O08795-2	|O08795|GLU2B_MOUSE Glucosidase 2 subunit beta OS=Mus musculus GN=Prkcsh PE=1 SV=1;|O08795-2|GLU2B_MOUSE Isoform 2 of Glucosidase 2 subunit beta OS=Mus musculus GN=Prkcsh	0.0988078	0.235293	0.553734		0.963091	0.954009	1.0225	1.24429	0.97051	0.97051	1.0537	1.3885		1	2	2	2
O08807;B1AZS9	|O08807|PRDX4_MOUSE Peroxiredoxin-4 OS=Mus musculus GN=Prdx4 PE=1 SV=1;|B1AZS9|B1AZS9_MOUSE Peroxiredoxin-4 (Fragment) OS=Mus musculus GN=Prdx4 PE=2 SV=1	0.243145	0.0253867	0.242611		1.07353	1.32547	1.1184	1.01762	1.47078	1.47078	0.875469	1.11653		1	2	1	1
O08808;Q6NS79;D3Z074;E9PV41;E9PXV7	|O08808|DIAP1_MOUSE Protein diaphanous homolog 1 OS=Mus musculus GN=Diaph1 PE=1 SV=1;|Q6NS79|Q6NS79_MOUSE Diap1 protein OS=Mus musculus GN=Diap1 PE=2 SV=1;|D3Z074|D3Z074_MOUSE Protein diaphanous homolog 1 OS=Mus musculus GN=Diap1 PE=2 SV=2;|E9PV41|E9PV41_MOUSE Protein diaphanous homolog 1 OS=Mus musculus GN=Diap1 PE=2 SV=1;|E9PXV7|E9PXV7_MOUSE Protein diaphanous homolog 1 OS=Mus musculus GN=Diap1…	0.121215	0.201364	0.519673		0.88812	1.24882	1.29354	1.19429	1.07572	1.07572	1.11469	0.810309		11	13	6	12
O08810;A2AH85;G3UZ34	|O08810|U5S1_MOUSE 116 kDa U5 small nuclear ribonucleoprotein component OS=Mus musculus GN=Eftud2 PE=2 SV=1;|A2AH85|A2AH85_MOUSE 116 kDa U5 small nuclear ribonucleoprotein component OS=Mus musculus GN=Eftud2 PE=4 SV=1;|G3UZ34|G3UZ34_MOUSE 116 kDa U5 small nuclear ribonucleoprotein component OS=Mus musculus GN=Eftud2 PE=2 SV=1	-0.0793146	0.262918	0.57952		0.957324	1.35377	1.0159	0.899524	0.751328	0.751328	0.874925	0.967954		3	2	1	4
O08852;A2AQA9;E9Q1W3	|O08852|PKD1_MOUSE Polycystin-1 OS=Mus musculus GN=Pkd1 PE=1 SV=2;|A2AQA9|A2AQA9_MOUSE Protein Neb OS=Mus musculus GN=Neb PE=2 SV=1;|E9Q1W3|E9Q1W3_MOUSE Protein Neb OS=Mus musculus GN=Neb PE=2 SV=1	0.0579212	0.474167	0.741681		1.18397	1.14564	1.00783	0.916667	--	--	0.913234	1.07846		1	1	--	1
O08911	|O08911|MK12_MOUSE Mitogen-activated protein kinase 12 OS=Mus musculus GN=Mapk12 PE=1 SV=1	-0.033264	0.44755	0.72304		0.973087	0.975825	0.944227	0.873016	0.950584	0.950584	1.01551	1.13482		12	13	6	8
O08911;Q9Z1B7;D6RG58	|O08911|MK12_MOUSE Mitogen-activated protein kinase 12 OS=Mus musculus GN=Mapk12 PE=1 SV=1;|Q9Z1B7|MK13_MOUSE Mitogen-activated protein kinase 13 OS=Mus musculus GN=Mapk13 PE=1 SV=2;|D6RG58|D6RG58_MOUSE Mitogen-activated protein kinase 13 OS=Mus musculus GN=Mapk13 PE=2 SV=1	-0.095273	0.332285	0.638491		0.862745	0.689858	0.969178	0.577143	--	--	1.56731	0.950336		1	1	--	1
O08997	|O08997|ATOX1_MOUSE Copper transport protein ATOX1 OS=Mus musculus GN=Atox1 PE=2 SV=1	-0.00425675	0.845562	0.938815		1.08708	0.911557	1.1093	0.807238	0.986185	0.986185	1.09981	0.989074		4	4	3	2
O09044;Q9D3L3	|O09044|SNP23_MOUSE Synaptosomal-associated protein 23 OS=Mus musculus GN=Snap23 PE=1 SV=1;|Q9D3L3|Q9D3L3_MOUSE Synaptosomal-associated protein OS=Mus musculus GN=Snap23 PE=2 SV=1	-0.214013	0.122985	0.424716		0.850058	0.706368	0.522505	0.639048	1.22742	1.22742	--	--		1	1	1	--
O09044;Q9D3L3;B0R029;E9Q8A1;B0R030	|O09044|SNP23_MOUSE Synaptosomal-associated protein 23 OS=Mus musculus GN=Snap23 PE=1 SV=1;|Q9D3L3|Q9D3L3_MOUSE Synaptosomal-associated protein OS=Mus musculus GN=Snap23 PE=2 SV=1;|B0R029|B0R029_MOUSE Synaptosomal-associated protein 23 (Fragment) OS=Mus musculus GN=Snap23 PE=2 SV=1;|E9Q8A1|E9Q8A1_MOUSE Synaptosomal-associated protein 23 OS=Mus musculus GN=Snap23 PE=2 SV=1;|B0R030|B0R030_MOUSE Syn…	-0.182458	0.0214329	0.231365		0.772203	0.778892	0.908023	0.82	0.80712	0.80712	0.937301	1.21895		1	3	1	2
O09061	|O09061|PSB1_MOUSE Proteasome subunit beta type-1 OS=Mus musculus GN=Psmb1 PE=1 SV=1	-0.0805359	0.146831	0.455745		1.01615	0.748821	0.956458	0.946349	1	1	0.889825	1.00805		7	10	5	8
O09110	|O09110|MP2K3_MOUSE Dual specificity mitogen-activated protein kinase kinase 3 OS=Mus musculus GN=Map2k3 PE=1 SV=2	-0.00251649	0.78717	0.91125		1.00461	0.877358	0.992172	0.992381	1.25664	1.25664	0.863506	0.742742		1	1	1	1
O09110;O09110-2	|O09110|MP2K3_MOUSE Dual specificity mitogen-activated protein kinase kinase 3 OS=Mus musculus GN=Map2k3 PE=1 SV=2;|O09110-2|MP2K3_MOUSE Isoform 1 of Dual specificity mitogen-activated protein kinase kinase 3 OS=Mus musculus GN=Map2k3	0.0552812	0.309714	0.618611		1.01211	1.14239	1.03058	1.17952	0.961743	0.961743	1.06145	0.962948		4	6	4	6
O09110;O09110-2;P70236;A2AGS2	|O09110|MP2K3_MOUSE Dual specificity mitogen-activated protein kinase kinase 3 OS=Mus musculus GN=Map2k3 PE=1 SV=2;|O09110-2|MP2K3_MOUSE Isoform 1 of Dual specificity mitogen-activated protein kinase kinase 3 OS=Mus musculus GN=Map2k3;|P70236|MP2K6_MOUSE Dual specificity mitogen-activated protein kinase kinase 6 OS=Mus musculus GN=Map2k6 PE=1 SV=1;|A2AGS2|A2AGS2_MOUSE Dual-specificity mitogen-act…	0.202345	0.01432	0.214563		1.17762	1.04422	1.14188	1.46429	1.02083	1.02083	1.28987	1.04499		4	3	2	3
O09111	|O09111|NDUBB_MOUSE NADH dehydrogenase [ubiquinone] 1 beta subcomplex subunit 11;mitochondrial OS=Mus musculus GN=Ndufb11 PE=1 SV=2	-0.0635328	0.268879	0.58444		0.888697	0.991745	0.864808	0.960317	--	--	0.966632	1.06931		6	5	--	1
O09117;O09117-2;D6RFU9	|O09117|SYPL1_MOUSE Synaptophysin-like protein 1 OS=Mus musculus GN=Sypl1 PE=1 SV=2;|O09117-2|SYPL1_MOUSE Isoform 2 of Synaptophysin-like protein 1 OS=Mus musculus GN=Sypl1;|D6RFU9|D6RFU9_MOUSE Synaptophysin-like protein 1 OS=Mus musculus GN=Sypl PE=2 SV=1	0.285619	0.0103231	0.191993		1.34602	1.3355	1.68689	1.16476	1.08874	1.08874	1.10989	0.930938		1	1	1	1
O09131	|O09131|GSTO1_MOUSE Glutathione S-transferase omega-1 OS=Mus musculus GN=Gsto1 PE=2 SV=2	-0.0873665	0.0540877	0.309783		0.912341	0.98467	0.948141	0.907619	0.935175	0.935175	0.870942	1.03585		5	7	3	3
O09131;Q8K2Q2;D3Z1Q9	|O09131|GSTO1_MOUSE Glutathione S-transferase omega-1 OS=Mus musculus GN=Gsto1 PE=2 SV=2;|Q8K2Q2|GSTO2_MOUSE Glutathione S-transferase omega-2 OS=Mus musculus GN=Gsto2 PE=2 SV=1;|D3Z1Q9|D3Z1Q9_MOUSE Glutathione S-transferase omega-2 (Fragment) OS=Mus musculus GN=Gsto2 PE=2 SV=1	-0.00959662	0.77199	0.903712		0.873126	1.07311	0.904599	1.00143	0.914984	0.914984	1.10121	1.16352		2	2	1	1
O09161;E9PZ67	|O09161|CASQ2_MOUSE Calsequestrin-2 OS=Mus musculus GN=Casq2 PE=2 SV=3;|E9PZ67|E9PZ67_MOUSE Calsequestrin (Fragment) OS=Mus musculus GN=Casq2 PE=2 SV=1	-0.0784815	0.33493	0.640325		0.707036	0.64033	0.60274	1.07524	--	--	1.94006	0.716918		1	1	--	1
O09161;F6QYE1	|O09161|CASQ2_MOUSE Calsequestrin-2 OS=Mus musculus GN=Casq2 PE=2 SV=3;|F6QYE1|F6QYE1_MOUSE Calsequestrin OS=Mus musculus GN=Casq2 PE=3 SV=1	-0.234562	0.0206912	0.230923		0.787774	0.970519	0.721135	1.07333	0.636557	0.636557	0.985302	0.988369		3	3	1	2
O09161;F6QYE1;E9PZ67	|O09161|CASQ2_MOUSE Calsequestrin-2 OS=Mus musculus GN=Casq2 PE=2 SV=3;|F6QYE1|F6QYE1_MOUSE Calsequestrin OS=Mus musculus GN=Casq2 PE=3 SV=1;|E9PZ67|E9PZ67_MOUSE Calsequestrin (Fragment) OS=Mus musculus GN=Casq2 PE=2 SV=1	-0.189559	0.0373128	0.280689		0.84083	0.842571	0.686644	1.0169	0.726089	0.726089	1.21153	0.964338		6	8	6	6
O09164	|O09164|SODE_MOUSE Extracellular superoxide dismutase [Cu-Zn] OS=Mus musculus GN=Sod3 PE=1 SV=1	0.0650145	0.765392	0.900612		1.15859	1.48762	1.03229	0.837143	--	--	0.913402	0.847527		2	1	--	3
O09165	|O09165|CASQ1_MOUSE Calsequestrin-1 OS=Mus musculus GN=Casq1 PE=2 SV=3	-0.0452858	0.428195	0.712018		1.0273	0.719143	1.0453	0.963667	0.894375	0.894375	1.1551	1.05352		5	5	4	4
O09165;E9Q489	|O09165|CASQ1_MOUSE Calsequestrin-1 OS=Mus musculus GN=Casq1 PE=2 SV=3;|E9Q489|E9Q489_MOUSE Calsequestrin (Fragment) OS=Mus musculus GN=Casq1 PE=2 SV=1	0.0174808	0.749514	0.894035		1.05669	0.970263	1.04776	0.93875	0.953064	0.953064	1.13401	1.04392		6	7	7	6
O09165;Q99PL5;A2AVJ7	|O09165|CASQ1_MOUSE Calsequestrin-1 OS=Mus musculus GN=Casq1 PE=2 SV=3;|Q99PL5|RRBP1_MOUSE Ribosome-binding protein 1 OS=Mus musculus GN=Rrbp1 PE=2 SV=2;|A2AVJ7|A2AVJ7_MOUSE Ribosome-binding protein 1 OS=Mus musculus GN=Rrbp1 PE=2 SV=1	0.551505	0.24779	0.563635		3.31027	1.58196	1.28767	0.581905	1.01594	1.01594	--	--		1	1	1	--
O09167;Q9CQM8	|O09167|RL21_MOUSE 60S ribosomal protein L21 OS=Mus musculus GN=Rpl21 PE=2 SV=3;|Q9CQM8|Q9CQM8_MOUSE 60S ribosomal protein L21 OS=Mus musculus GN=Rpl21 PE=2 SV=1	0.0169012	0.915068	0.967007		0.997693	1.2444	0.955602	1.08286	0.725824	0.725824	1.14542	1.21665		2	2	1	2
O09167;Q9CQM8;D3YX47	|O09167|RL21_MOUSE 60S ribosomal protein L21 OS=Mus musculus GN=Rpl21 PE=2 SV=3;|Q9CQM8|Q9CQM8_MOUSE 60S ribosomal protein L21 OS=Mus musculus GN=Rpl21 PE=2 SV=1;|D3YX47|D3YX47_MOUSE MCG20932 OS=Mus musculus GN=Rpl21-ps6 PE=4 SV=1	0.0349269	0.684424	0.857463		1.01903	1.24469	1.0093	1.01429	0.929862	0.929862	--	--		2	2	1	--
O09167;Q9CQM8;D3YX47;D3Z4H7	|O09167|RL21_MOUSE 60S ribosomal protein L21 OS=Mus musculus GN=Rpl21 PE=2 SV=3;|Q9CQM8|Q9CQM8_MOUSE 60S ribosomal protein L21 OS=Mus musculus GN=Rpl21 PE=2 SV=1;|D3YX47|D3YX47_MOUSE MCG20932 OS=Mus musculus GN=Rpl21-ps6 PE=4 SV=1;|D3Z4H7|D3Z4H7_MOUSE MCG50603 OS=Mus musculus GN=Rpl21-ps4 PE=4 SV=1	-0.0491838	0.4204	0.706888		0.839965	0.736733	0.92637	1.02405	1.21892	1.21892	0.877651	0.889264		2	2	1	2
O09174	|O09174|AMACR_MOUSE Alpha-methylacyl-CoA racemase OS=Mus musculus GN=Amacr PE=1 SV=4	0.009534	0.696073	0.864213		0.936563	0.931604	0.692515	1.32857	--	--	1.55095	0.599575		1	2	--	1
O35114	|O35114|SCRB2_MOUSE Lysosome membrane protein 2 OS=Mus musculus GN=Scarb2 PE=1 SV=3	0.128255	0.175397	0.49029		1.12168	1.15035	0.912427	1.25381	--	--	0.90772	1.21183		4	2	--	3
O35127	|O35127|C10_MOUSE Protein C10 OS=Mus musculus GN=Grcc10 PE=2 SV=1	-0.0239322	0.663253	0.846383		1.07843	0.762972	1.0411	1.01556	--	--	1.02343	0.979806		1	1	--	1
O35129	|O35129|PHB2_MOUSE Prohibitin-2 OS=Mus musculus GN=Phb2 PE=1 SV=1	0.0472068	0.29454	0.602746		0.998847	1.08992	0.946184	0.979048	1.07226	1.07226	1.08675	1.02083		4	5	3	3
O35129;F6QPR1	|O35129|PHB2_MOUSE Prohibitin-2 OS=Mus musculus GN=Phb2 PE=1 SV=1;|F6QPR1|F6QPR1_MOUSE Prohibitin-2 (Fragment) OS=Mus musculus GN=Phb2 PE=4 SV=1	0.103838	0.206961	0.521853		0.941176	1.12441	0.930284	0.994476	1.29915	1.29915	0.946161	1.06222		3	6	2	5
O35129;F6QPR1;F6Q8V7	|O35129|PHB2_MOUSE Prohibitin-2 OS=Mus musculus GN=Phb2 PE=1 SV=1;|F6QPR1|F6QPR1_MOUSE Prohibitin-2 (Fragment) OS=Mus musculus GN=Phb2 PE=4 SV=1;|F6Q8V7|F6Q8V7_MOUSE Prohibitin-2 (Fragment) OS=Mus musculus GN=Phb2 PE=2 SV=1	-0.0139674	0.6895	0.859755		0.989043	1.37028	1.04207	0.919524	0.814028	0.814028	0.95025	1.02369		5	5	3	4
O35166;A2A9I0	|O35166|GOSR2_MOUSE Golgi SNAP receptor complex member 2 OS=Mus musculus GN=Gosr2 PE=2 SV=2;|A2A9I0|A2A9I0_MOUSE Golgi SNAP receptor complex member 2 OS=Mus musculus GN=Gosr2 PE=4 SV=1	0.0603195	0.450013	0.725126		0.971742	1.2105	0.868885	0.931429	1.12434	1.12434	1.18193	0.928422		2	3	1	1
O35206;A2AJY5;A2AJY2;A2AJY7	|O35206|COFA1_MOUSE Collagen alpha-1(XV) chain OS=Mus musculus GN=Col15a1 PE=1 SV=2;|A2AJY5|A2AJY5_MOUSE Collagen alpha-1(XV) chain OS=Mus musculus GN=Col15a1 PE=2 SV=1;|A2AJY2|A2AJY2_MOUSE Collagen alpha-1(XV) chain OS=Mus musculus GN=Col15a1 PE=2 SV=1;|A2AJY7|A2AJY7_MOUSE Collagen alpha-1(XV) chain OS=Mus musculus GN=Col15a1 PE=2 SV=1	-0.0650164	0.290719	0.599673		0.914648	1.07901	0.8803	1.09048	0.793305	0.793305	1.15899	0.937444		5	4	1	4
O35206;P39061;P39061-1;P39061-2;A2AJY5;A2AJY2;E9QPX1;A2AJY7	|O35206|COFA1_MOUSE Collagen alpha-1(XV) chain OS=Mus musculus GN=Col15a1 PE=1 SV=2;|P39061|COIA1_MOUSE Collagen alpha-1(XVIII) chain OS=Mus musculus GN=Col18a1 PE=1 SV=4;|P39061-1|COIA1_MOUSE Isoform 2 of Collagen alpha-1(XVIII) chain OS=Mus musculus GN=Col18a1;|P39061-2|COIA1_MOUSE Isoform 3 of Collagen alpha-1(XVIII) chain OS=Mus musculus GN=Col18a1;|A2AJY5|A2AJY5_MOUSE Collagen alpha-1(XV) ch…	-0.100397	0.347385	0.650259		--	--	0.768102	1.05619	0.998937	0.998937	1.29744	0.477047		--	1	1	1
O35215;G3UZN1;G3UYJ7	|O35215|DOPD_MOUSE D-dopachrome decarboxylase OS=Mus musculus GN=Ddt PE=1 SV=3;|G3UZN1|G3UZN1_MOUSE D-dopachrome decarboxylase OS=Mus musculus GN=Ddt PE=2 SV=1;|G3UYJ7|G3UYJ7_MOUSE Protein Gm20441 (Fragment) OS=Mus musculus GN=Gm20441 PE=4 SV=1	-0.120312	0.0804292	0.361095		0.89158	1.15625	0.832192	0.83381	0.819607	0.819607	0.888025	1.11884		3	3	2	2
O35226;O35226-2;F7AI87	|O35226|PSMD4_MOUSE 26S proteasome non-ATPase regulatory subunit 4 OS=Mus musculus GN=Psmd4 PE=1 SV=1;|O35226-2|PSMD4_MOUSE Isoform Rpn10B of 26S proteasome non-ATPase regulatory subunit 4 OS=Mus musculus GN=Psmd4;|F7AI87|F7AI87_MOUSE 26S proteasome non-ATPase regulatory subunit 4 (Fragment) OS=Mus musculus GN=Psmd4 PE=2 SV=1	0.185931	0.318537	0.625856		0.809112	0.876179	0.914873	1.28571	1.46971	1.46971	--	--		1	1	1	--
O35226;O35226-2;O35226-3;O35226-4;O35226-5	|O35226|PSMD4_MOUSE 26S proteasome non-ATPase regulatory subunit 4 OS=Mus musculus GN=Psmd4 PE=1 SV=1;|O35226-2|PSMD4_MOUSE Isoform Rpn10B of 26S proteasome non-ATPase regulatory subunit 4 OS=Mus musculus GN=Psmd4;|O35226-3|PSMD4_MOUSE Isoform Rpn10C of 26S proteasome non-ATPase regulatory subunit 4 OS=Mus musculus GN=Psmd4;|O35226-4|PSMD4_MOUSE Isoform Rpn10D of 26S proteasome non-ATPase regulat…	-0.0189925	0.648035	0.842045		0.948097	0.835495	1.05088	0.979524	0.954304	0.954304	1.11151	1.06126		3	4	3	3
O35286	|O35286|DHX15_MOUSE Putative pre-mRNA-splicing factor ATP-dependent RNA helicase DHX15 OS=Mus musculus GN=Dhx15 PE=2 SV=2	0.00882601	0.761123	0.899348		1.12918	1.34788	1.01663	0.914286	--	--	1.11426	0.514576		3	2	--	1
O35295	|O35295|PURB_MOUSE Transcriptional activator protein Pur-beta OS=Mus musculus GN=Purb PE=1 SV=3	0.17244	0.151812	0.461695		1.01961	1.02712	0.967221	1.59905	1.07439	1.07439	--	--		1	2	1	--
O35343	|O35343|IMA3_MOUSE Importin subunit alpha-3 OS=Mus musculus GN=Kpna4 PE=2 SV=1	0.0265951	0.827128	0.929716		1.11707	1.04953	1.17515	1.07905	0.961743	0.961743	1.05392	0.750645		1	3	1	2
O35343;D3YTN1	|O35343|IMA3_MOUSE Importin subunit alpha-3 OS=Mus musculus GN=Kpna4 PE=2 SV=1;|D3YTN1|D3YTN1_MOUSE Importin subunit alpha-4 (Fragment) OS=Mus musculus GN=Kpna4 PE=2 SV=1	0.278075	0.000977611	0.0845774		1.23414	1.24882	1.2818	1.18238	1.13045	1.13045	1.00695	1.48562		2	1	2	3
O35343;O35344	|O35343|IMA3_MOUSE Importin subunit alpha-3 OS=Mus musculus GN=Kpna4 PE=2 SV=1;|O35344|IMA4_MOUSE Importin subunit alpha-4 OS=Mus musculus GN=Kpna3 PE=1 SV=1	0.0447986	0.818125	0.926584		1.16955	1.2441	0.91683	1.34381	0.805526	0.805526	1.02295	0.944016		3	2	1	2
O35343;O35344;D3YTN1	|O35343|IMA3_MOUSE Importin subunit alpha-3 OS=Mus musculus GN=Kpna4 PE=2 SV=1;|O35344|IMA4_MOUSE Importin subunit alpha-4 OS=Mus musculus GN=Kpna3 PE=1 SV=1;|D3YTN1|D3YTN1_MOUSE Importin subunit alpha-4 (Fragment) OS=Mus musculus GN=Kpna4 PE=2 SV=1	0.0391092	0.734442	0.885568		0.989619	0.834906	0.976027	1.16738	0.957492	0.957492	1.35724	0.979681		1	2	1	3
O35344	|O35344|IMA4_MOUSE Importin subunit alpha-4 OS=Mus musculus GN=Kpna3 PE=1 SV=1	0.0346447	0.654874	0.844723		1.04181	0.895342	1.0499	1.17429	1.10016	1.10016	0.991935	0.840842		8	8	2	3
O35350	|O35350|CAN1_MOUSE Calpain-1 catalytic subunit OS=Mus musculus GN=Capn1 PE=2 SV=1	0.106472	0.0137749	0.21335		1.08304	1.07311	1.08806	1.03333	1.09352	1.09352	1.10454	1.04361		25	34	14	27
O35367	|O35367|KERA_MOUSE Keratocan OS=Mus musculus GN=Kera PE=2 SV=1	0.120025	0.637242	0.83543		1.02191	1.42571	0.627202	1.26952	1.14382	1.14382	1.37277	0.689275		11	7	7	3
O35379	|O35379|MRP1_MOUSE Multidrug resistance-associated protein 1 OS=Mus musculus GN=Abcc1 PE=1 SV=1	0.0937411	0.501898	0.759075		0.955017	1.17689	0.890411	0.929048	--	--	1.47883	0.972613		1	2	--	1
O35381	|O35381|AN32A_MOUSE Acidic leucine-rich nuclear phosphoprotein 32 family member A OS=Mus musculus GN=Anp32a PE=1 SV=1	0.14903	0.311627	0.618658		1.09343	1.21934	0.931507	1.42571	--	--	0.764607	1.21835		1	1	--	1
O35381;D3YYE1;D3Z7M9	|O35381|AN32A_MOUSE Acidic leucine-rich nuclear phosphoprotein 32 family member A OS=Mus musculus GN=Anp32a PE=1 SV=1;|D3YYE1|D3YYE1_MOUSE Acidic leucine-rich nuclear phosphoprotein 32 family member A (Fragment) OS=Mus musculus GN=Anp32a PE=2 SV=1;|D3Z7M9|D3Z7M9_MOUSE Acidic leucine-rich nuclear phosphoprotein 32 family member A OS=Mus musculus GN=Anp32a PE=2 SV=1	-0.192151	0.0236483	0.239925		0.790081	0.727594	1.09883	1.08667	0.896918	0.896918	0.803108	0.702284		1	1	1	1
O35381;D3YYE1;F6UFG6;D3Z7M9	|O35381|AN32A_MOUSE Acidic leucine-rich nuclear phosphoprotein 32 family member A OS=Mus musculus GN=Anp32a PE=1 SV=1;|D3YYE1|D3YYE1_MOUSE Acidic leucine-rich nuclear phosphoprotein 32 family member A (Fragment) OS=Mus musculus GN=Anp32a PE=2 SV=1;|F6UFG6|F6UFG6_MOUSE Acidic leucine-rich nuclear phosphoprotein 32 family member A (Fragment) OS=Mus musculus GN=Anp32a PE=4 SV=1;|D3Z7M9|D3Z7M9_MOUSE …	-0.014745	0.75351	0.896354		--	--	0.955969	0.922857	1.00159	1.00159	0.919223	1.13775		--	1	1	1
O35381;Q64G17;D3YYE1;F6UFG6;D3Z7M9	|O35381|AN32A_MOUSE Acidic leucine-rich nuclear phosphoprotein 32 family member A OS=Mus musculus GN=Anp32a PE=1 SV=1;|Q64G17|AN32C_MOUSE Putative acidic leucine-rich nuclear phosphoprotein 32 family member C OS=Mus musculus GN=Anp32c PE=5 SV=3;|D3YYE1|D3YYE1_MOUSE Acidic leucine-rich nuclear phosphoprotein 32 family member A (Fragment) OS=Mus musculus GN=Anp32a PE=2 SV=1;|F6UFG6|F6UFG6_MOUSE Aci…	-0.0830771	0.16488	0.478693		0.899654	0.847877	0.908513	1.00929	--	--	1.0451	0.953822		1	2	--	2
O35381;Q9EST5;Q9EST5-2;Q64G17;D3YYE1;F6UFG6;D3Z7M9;E9Q148	|O35381|AN32A_MOUSE Acidic leucine-rich nuclear phosphoprotein 32 family member A OS=Mus musculus GN=Anp32a PE=1 SV=1;|Q9EST5|AN32B_MOUSE Acidic leucine-rich nuclear phosphoprotein 32 family member B OS=Mus musculus GN=Anp32b PE=1 SV=1;|Q9EST5-2|AN32B_MOUSE Isoform 2 of Acidic leucine-rich nuclear phosphoprotein 32 family member B OS=Mus musculus GN=Anp32b;|Q64G17|AN32C_MOUSE Putative acidic leuc…	0.0345986	0.922388	0.968575		1.0323	0.966981	1.06556	1.02333	1.2593	1.2593	0.934152	0.653258		1	1	1	1
O35452;O35452;O35452	|O35452|O35452_MOUSE Protein Tnxb OS=Mus musculus GN=Tnxb PE=4 SV=1	0.142954	0.380389	0.676102		1.18108	1.20401	0.830724	0.989524	0.865391	0.865391	1.75441	1.14278		1	1	1	1
O35452;E9Q2T3;O35452;E9Q2T3;O35452;E9Q2T3;O35452;E9Q2T3	|O35452|O35452_MOUSE Protein Tnxb OS=Mus musculus GN=Tnxb PE=4 SV=1;|E9Q2T3|E9Q2T3_MOUSE Protein Tnxb OS=Mus musculus GN=Tnxb PE=2 SV=1	-0.37379	0.0144555	0.214563		1.04383	1.08107	0.741194	1.10667	0.514346	0.514346	0.691463	0.481102		1	1	1	1
O35452;E9Q2T3;O35452	|O35452|O35452_MOUSE Protein Tnxb OS=Mus musculus GN=Tnxb PE=4 SV=1;|E9Q2T3|E9Q2T3_MOUSE Protein Tnxb OS=Mus musculus GN=Tnxb PE=2 SV=1	0.198495	0.0592665	0.324425		1.34141	1.52771	0.869863	0.947619	1.12115	1.12115	1.05388	1.19723		1	1	1	1
O35452;E9Q2T3	|O35452|O35452_MOUSE Protein Tnxb OS=Mus musculus GN=Tnxb PE=4 SV=1;|E9Q2T3|E9Q2T3_MOUSE Protein Tnxb OS=Mus musculus GN=Tnxb PE=2 SV=1	0.0985486	0.182328	0.497916		1.13841	1.16274	0.84638	0.960476	1.05101	1.05101	1.26419	1.09136		25	26	12	18
O35452;E9Q2T3;O35452;E9Q2T3;O35452	|O35452|O35452_MOUSE Protein Tnxb OS=Mus musculus GN=Tnxb PE=4 SV=1;|E9Q2T3|E9Q2T3_MOUSE Protein Tnxb OS=Mus musculus GN=Tnxb PE=2 SV=1	0.0243665	0.823347	0.92827		1.17561	1.42305	0.794684	0.99127	0.664187	0.664187	1.3159	1.10738		2	2	1	2
O35459	|O35459|ECH1_MOUSE Delta(3,5)-Delta(2,4)-dienoyl-CoA isomerase;mitochondrial OS=Mus musculus GN=Ech1 PE=2 SV=1	0.0242234	0.914795	0.967007		1.05306	1.31427	0.863014	1.05819	0.892667	0.892667	1.18375	0.877845		2	2	1	2
O35459;F7B227	|O35459|ECH1_MOUSE Delta(3,5)-Delta(2,4)-dienoyl-CoA isomerase;mitochondrial OS=Mus musculus GN=Ech1 PE=2 SV=1;|F7B227|F7B227_MOUSE Delta(3,5)-Delta(2,4)-dienoyl-CoA isomerase;mitochondrial (Fragment) OS=Mus musculus GN=Ech1 PE=2 SV=1	0.0623133	0.639893	0.836746		0.948097	1.41333	0.962818	1.21381	0.889479	0.889479	1.17681	0.859291		5	4	5	3
O35493;O35493-2;Q9Z1X4;Q9Z1X4-2;Q9Z1X4-3;Q91WM1;Q91WM1-2;Q45VK5	|O35493|CLK4_MOUSE Dual specificity protein kinase CLK4 OS=Mus musculus GN=Clk4 PE=1 SV=1;|O35493-2|CLK4_MOUSE Isoform 2 of Dual specificity protein kinase CLK4 OS=Mus musculus GN=Clk4;|Q9Z1X4|ILF3_MOUSE Interleukin enhancer-binding factor 3 OS=Mus musculus GN=Ilf3 PE=1 SV=2;|Q9Z1X4-2|ILF3_MOUSE Isoform 2 of Interleukin enhancer-binding factor 3 OS=Mus musculus GN=Ilf3;|Q9Z1X4-3|ILF3_MOUSE Isofor…	0.0385847	0.613278	0.823168		--	--	0.903131	1.03524	1.13071	1.13071	1.04138	0.921464		--	1	1	1
O35566	|O35566|CD151_MOUSE CD151 antigen OS=Mus musculus GN=Cd151 PE=2 SV=2	0.0610815	0.422737	0.708283		0.970012	1.1533	1.02935	1.06857	0.95271	0.95271	0.909631	1.30969		1	3	2	4
O35593	|O35593|PSDE_MOUSE 26S proteasome non-ATPase regulatory subunit 14 OS=Mus musculus GN=Psmd14 PE=1 SV=2	-0.0932035	0.113639	0.412357		0.980392	0.987618	0.991071	0.928333	0.948459	0.948459	0.714891	1.00029		7	6	4	3
O35621;Q9Z2M7;Q91W01	|O35621|PMM1_MOUSE Phosphomannomutase 1 OS=Mus musculus GN=Pmm1 PE=1 SV=1;|Q9Z2M7|PMM2_MOUSE Phosphomannomutase 2 OS=Mus musculus GN=Pmm2 PE=2 SV=1;|Q91W01|Q91W01_MOUSE Phosphomannomutase 1 OS=Mus musculus GN=Pmm1 PE=2 SV=1	0.180421	0.193834	0.512354		1.20761	1.20873	1.45205	0.915238	--	--	0.808628	1.20703		2	1	--	1
O35639	|O35639|ANXA3_MOUSE Annexin A3 OS=Mus musculus GN=Anxa3 PE=1 SV=4	-0.0981816	0.139825	0.445847		1.04066	1.14947	0.879648	0.978095	0.766206	0.766206	0.982099	0.911297		4	7	1	5
O35643;Q5SVG4;Q5SVG5	|O35643|AP1B1_MOUSE AP-1 complex subunit beta-1 OS=Mus musculus GN=Ap1b1 PE=1 SV=2;|Q5SVG4|Q5SVG4_MOUSE AP-1 complex subunit beta-1 OS=Mus musculus GN=Ap1b1 PE=2 SV=1;|Q5SVG5|Q5SVG5_MOUSE AP-1 complex subunit beta-1 OS=Mus musculus GN=Ap1b1 PE=2 SV=1	-0.0448541	0.447261	0.72304		0.890427	1.05248	1.0411	1.05619	0.89373	0.89373	1.22306	0.704391		4	5	1	2
O35643;Q9DBG3;Q9DBG3-2;H3BKM0;Q5SVG4;Q5SVG5;H3BIY9	|O35643|AP1B1_MOUSE AP-1 complex subunit beta-1 OS=Mus musculus GN=Ap1b1 PE=1 SV=2;|Q9DBG3|AP2B1_MOUSE AP-2 complex subunit beta OS=Mus musculus GN=Ap2b1 PE=1 SV=1;|Q9DBG3-2|AP2B1_MOUSE Isoform 2 of AP-2 complex subunit beta OS=Mus musculus GN=Ap2b1;|H3BKM0|H3BKM0_MOUSE AP-2 complex subunit beta OS=Mus musculus GN=Ap2b1 PE=2 SV=1;|Q5SVG4|Q5SVG4_MOUSE AP-1 complex subunit beta-1 OS=Mus musculus GN…	-0.226754	0.0133928	0.210959		0.915802	0.941038	0.942759	0.949524	0.643464	0.643464	0.987947	0.812445		8	6	2	4
O35643;Q9DBG3;Q9DBG3-2;Q9JL27;P97353;Q8CDC9;H3BKM0;Q5SVG4;Q5SVG5;H3BIY9	|O35643|AP1B1_MOUSE AP-1 complex subunit beta-1 OS=Mus musculus GN=Ap1b1 PE=1 SV=2;|Q9DBG3|AP2B1_MOUSE AP-2 complex subunit beta OS=Mus musculus GN=Ap2b1 PE=1 SV=1;|Q9DBG3-2|AP2B1_MOUSE Isoform 2 of AP-2 complex subunit beta OS=Mus musculus GN=Ap2b1;|Q9JL27|FUT2_MOUSE Galactoside 2-alpha-L-fucosyltransferase 2 OS=Mus musculus GN=Fut2 PE=2 SV=1;|P97353|SEC1_MOUSE Galactoside 2-alpha-L-fucosyltrans…	0.227515	0.0281043	0.251256		0.94925	1.09552	1.07926	1.06619	1.48778	1.48778	0.976207	1.22455		1	1	1	1
O35658;Q8R5L1	|O35658|C1QBP_MOUSE Complement component 1 Q subcomponent-binding protein;mitochondrial OS=Mus musculus GN=C1qbp PE=1 SV=1;|Q8R5L1|Q8R5L1_MOUSE Complement component 1 Q subcomponent-binding protein;mitochondrial OS=Mus musculus GN=C1qbp PE=2 SV=1	-0.12167	0.0873836	0.372572		0.733564	0.756682	0.8909	0.889048	1.09192	1.09192	0.910482	0.988462		5	5	2	3
O35678;O35678-2;Q3UFN1;E9Q3B9;D3YYS6	|O35678|MGLL_MOUSE Monoglyceride lipase OS=Mus musculus GN=Mgll PE=1 SV=1;|O35678-2|MGLL_MOUSE Isoform 2 of Monoglyceride lipase OS=Mus musculus GN=Mgll;|Q3UFN1|Q3UFN1_MOUSE Monoglyceride lipase OS=Mus musculus GN=Mgll PE=2 SV=1;|E9Q3B9|E9Q3B9_MOUSE Monoglyceride lipase OS=Mus musculus GN=Mgll PE=2 SV=1;|D3YYS6|D3YYS6_MOUSE Monoglyceride lipase OS=Mus musculus GN=Mgll PE=2 SV=1	-0.229405	0.0478908	0.301628		0.961649	1.13296	0.878914	0.896429	0.539851	0.539851	1.00231	0.871925		2	2	1	1
O35683	|O35683|NDUA1_MOUSE NADH dehydrogenase [ubiquinone] 1 alpha subcomplex subunit 1 OS=Mus musculus GN=Ndufa1 PE=2 SV=1	0.0430989	0.419263	0.705783		0.99308	1.10849	0.993885	1.06619	--	--	0.988198	1.0321		3	2	--	1
O35685	|O35685|NUDC_MOUSE Nuclear migration protein nudC OS=Mus musculus GN=Nudc PE=1 SV=1	-0.00616061	0.818139	0.926584		0.94752	1.04894	0.944227	0.925714	1.1509	1.1509	0.877734	0.91997		4	3	2	4
O35737;P70333;Q8C2Q7;D3YWT1;D3Z3N4;D3Z6Y3;J3QPH6	|O35737|HNRH1_MOUSE Heterogeneous nuclear ribonucleoprotein H OS=Mus musculus GN=Hnrnph1 PE=1 SV=3;|P70333|HNRH2_MOUSE Heterogeneous nuclear ribonucleoprotein H2 OS=Mus musculus GN=Hnrnph2 PE=1 SV=1;|Q8C2Q7|Q8C2Q7_MOUSE Heterogeneous nuclear ribonucleoprotein H OS=Mus musculus GN=Hnrnph1 PE=2 SV=1;|D3YWT1|D3YWT1_MOUSE MCG11326;isoform CRA_b OS=Mus musculus GN=Hnrnph3 PE=4 SV=1;|D3Z3N4|D3Z3N4_MOUS…	-0.00547417	0.832017	0.931638		1.04037	1.05896	0.910959	0.94381	--	--	1.21036	0.812812		1	1	--	1
O35737;P70333;Q8C2Q7	|O35737|HNRH1_MOUSE Heterogeneous nuclear ribonucleoprotein H OS=Mus musculus GN=Hnrnph1 PE=1 SV=3;|P70333|HNRH2_MOUSE Heterogeneous nuclear ribonucleoprotein H2 OS=Mus musculus GN=Hnrnph2 PE=1 SV=1;|Q8C2Q7|Q8C2Q7_MOUSE Heterogeneous nuclear ribonucleoprotein H OS=Mus musculus GN=Hnrnph1 PE=2 SV=1	0.000137674	0.872631	0.946987		0.960784	0.807783	--	--	1.15622	1.15622	1.0646	0.854971		1	--	1	1
O35737;P70333;Q9Z2X1;Q9Z2X1-2;J3QMQ5;Q8C2Q7	|O35737|HNRH1_MOUSE Heterogeneous nuclear ribonucleoprotein H OS=Mus musculus GN=Hnrnph1 PE=1 SV=3;|P70333|HNRH2_MOUSE Heterogeneous nuclear ribonucleoprotein H2 OS=Mus musculus GN=Hnrnph2 PE=1 SV=1;|Q9Z2X1|HNRPF_MOUSE Heterogeneous nuclear ribonucleoprotein F OS=Mus musculus GN=Hnrnpf PE=1 SV=3;|Q9Z2X1-2|HNRPF_MOUSE Isoform 2 of Heterogeneous nuclear ribonucleoprotein F OS=Mus musculus GN=Hnrnpf…	0.00171187	0.987357	0.994721		1.03518	1.12677	1.00269	0.941905	1.0085	1.0085	0.931863	0.954089		1	1	1	1
O35737;Q8C2Q7	|O35737|HNRH1_MOUSE Heterogeneous nuclear ribonucleoprotein H OS=Mus musculus GN=Hnrnph1 PE=1 SV=3;|Q8C2Q7|Q8C2Q7_MOUSE Heterogeneous nuclear ribonucleoprotein H OS=Mus musculus GN=Hnrnph1 PE=2 SV=1	0.0463505	0.533564	0.777757		1.1188	1.01179	0.85274	0.875238	1.1084	1.1084	1.14927	1.03656		3	4	1	1
O35841	|O35841|API5_MOUSE Apoptosis inhibitor 5 OS=Mus musculus GN=Api5 PE=2 SV=2	-0.048868	0.486249	0.749108		0.961361	1.17983	1.00563	1.05	--	--	0.889491	0.713854		2	2	--	1
O35855;D3Z7C8	|O35855|BCAT2_MOUSE Branched-chain-amino-acid aminotransferase;mitochondrial OS=Mus musculus GN=Bcat2 PE=2 SV=2;|D3Z7C8|D3Z7C8_MOUSE Branched-chain-amino-acid aminotransferase OS=Mus musculus GN=Bcat2 PE=2 SV=1	-0.103042	0.217446	0.533365		0.802768	0.971698	0.736791	0.680952	0.846617	0.846617	1.12862	1.43448		1	1	1	1
O35855;O88374	|O35855|BCAT2_MOUSE Branched-chain-amino-acid aminotransferase;mitochondrial OS=Mus musculus GN=Bcat2 PE=2 SV=2;|O88374|O88374_MOUSE Branched-chain-amino-acid aminotransferase OS=Mus musculus GN=Bcat2 PE=2 SV=1	-0.206521	0.00693676	0.169039		0.932526	0.772995	0.802348	0.710714	0.842721	0.842721	0.983031	1.04594		2	2	3	3
O35855;O88374;D3Z7C8	|O35855|BCAT2_MOUSE Branched-chain-amino-acid aminotransferase;mitochondrial OS=Mus musculus GN=Bcat2 PE=2 SV=2;|O88374|O88374_MOUSE Branched-chain-amino-acid aminotransferase OS=Mus musculus GN=Bcat2 PE=2 SV=1;|D3Z7C8|D3Z7C8_MOUSE Branched-chain-amino-acid aminotransferase OS=Mus musculus GN=Bcat2 PE=2 SV=1	-0.19124	0.0198519	0.229954		0.859285	0.850236	0.79028	0.752381	0.806589	0.806589	0.884446	1.25701		9	9	5	8
O35855;O88374;D3Z7C8;D3Z3D7	|O35855|BCAT2_MOUSE Branched-chain-amino-acid aminotransferase;mitochondrial OS=Mus musculus GN=Bcat2 PE=2 SV=2;|O88374|O88374_MOUSE Branched-chain-amino-acid aminotransferase OS=Mus musculus GN=Bcat2 PE=2 SV=1;|D3Z7C8|D3Z7C8_MOUSE Branched-chain-amino-acid aminotransferase OS=Mus musculus GN=Bcat2 PE=2 SV=1;|D3Z3D7|D3Z3D7_MOUSE Branched-chain-amino-acid aminotransferase;mitochondrial (Fragment) …	-0.187946	0.0603217	0.326367		0.751442	0.598762	0.701566	0.760635	1.13177	1.13177	0.975533	0.971352		4	3	1	2
O35857	|O35857|TIM44_MOUSE Mitochondrial import inner membrane translocase subunit TIM44 OS=Mus musculus GN=Timm44 PE=2 SV=2	-0.121593	0.0761029	0.353276		0.793541	0.979953	0.955969	1.04571	0.769926	0.769926	1.07328	0.965065		7	7	4	8
O35857;F7C189	|O35857|TIM44_MOUSE Mitochondrial import inner membrane translocase subunit TIM44 OS=Mus musculus GN=Timm44 PE=2 SV=2;|F7C189|F7C189_MOUSE Mitochondrial import inner membrane translocase subunit TIM44 (Fragment) OS=Mus musculus GN=Timm44 PE=4 SV=1	-0.260703	0.021269	0.231213		0.782007	0.962854	1.04795	0.981429	0.563231	0.563231	0.920996	0.855759		1	1	2	1
O35864	|O35864|CSN5_MOUSE COP9 signalosome complex subunit 5 OS=Mus musculus GN=Cops5 PE=1 SV=3	0.00464903	0.983252	0.993766		0.925029	0.884434	0.991194	0.971667	1.03879	1.03879	1.11838	1.05754		5	6	2	9
O35887;G3UWR0;G3UY49	|O35887|CALU_MOUSE Calumenin OS=Mus musculus GN=Calu PE=1 SV=1;|G3UWR0|G3UWR0_MOUSE Calumenin OS=Mus musculus GN=Calu PE=2 SV=1;|G3UY49|G3UY49_MOUSE Calumenin OS=Mus musculus GN=Calu PE=2 SV=1	0.0825551	0.982299	0.993237		1.25029	1.82311	0.880137	0.970952	0.657811	0.657811	0.830316	1.40071		1	1	1	1
O35887;Q6XLQ8;G3UWR0;G3UY49;G3UWV3	|O35887|CALU_MOUSE Calumenin OS=Mus musculus GN=Calu PE=1 SV=1;|Q6XLQ8|Q6XLQ8_MOUSE Calumenin OS=Mus musculus GN=Calu PE=2 SV=1;|G3UWR0|G3UWR0_MOUSE Calumenin OS=Mus musculus GN=Calu PE=2 SV=1;|G3UY49|G3UY49_MOUSE Calumenin OS=Mus musculus GN=Calu PE=2 SV=1;|G3UWV3|G3UWV3_MOUSE Calumenin OS=Mus musculus GN=Calu PE=2 SV=1	0.217778	0.0143334	0.214563		1.01499	0.902712	1.11937	1.45643	1.24123	1.24123	1.18188	1.14568		2	4	3	2
O35887;Q6XLQ8;G3UWR0;G3V004;G3UXA8;G3UYI3	|O35887|CALU_MOUSE Calumenin OS=Mus musculus GN=Calu PE=1 SV=1;|Q6XLQ8|Q6XLQ8_MOUSE Calumenin OS=Mus musculus GN=Calu PE=2 SV=1;|G3UWR0|G3UWR0_MOUSE Calumenin OS=Mus musculus GN=Calu PE=2 SV=1;|G3V004|G3V004_MOUSE Calumenin OS=Mus musculus GN=Calu PE=2 SV=1;|G3UXA8|G3UXA8_MOUSE Calumenin (Fragment) OS=Mus musculus GN=Calu PE=4 SV=1;|G3UYI3|G3UYI3_MOUSE Calumenin (Fragment) OS=Mus musculus GN=Calu…	0.0645665	0.425523	0.710638		1.03287	0.897995	0.994781	1.25079	0.950053	0.950053	1.27864	1.01098		1	1	1	2
O35887;Q6XLQ8;G3UWV3;G3V004;G3UXA3;G3UXA8	|O35887|CALU_MOUSE Calumenin OS=Mus musculus GN=Calu PE=1 SV=1;|Q6XLQ8|Q6XLQ8_MOUSE Calumenin OS=Mus musculus GN=Calu PE=2 SV=1;|G3UWV3|G3UWV3_MOUSE Calumenin OS=Mus musculus GN=Calu PE=2 SV=1;|G3V004|G3V004_MOUSE Calumenin OS=Mus musculus GN=Calu PE=2 SV=1;|G3UXA3|G3UXA3_MOUSE Calumenin (Fragment) OS=Mus musculus GN=Calu PE=4 SV=1;|G3UXA8|G3UXA8_MOUSE Calumenin (Fragment) OS=Mus musculus GN=Calu…	0.230747	0.00124938	0.0895539		1.11765	1.16863	1.02903	1.26016	1.11674	1.11674	1.37935	1.19925		1	2	2	2
O35887;Q6XLQ8;G3UWV3;G3V004;G3UXA3	|O35887|CALU_MOUSE Calumenin OS=Mus musculus GN=Calu PE=1 SV=1;|Q6XLQ8|Q6XLQ8_MOUSE Calumenin OS=Mus musculus GN=Calu PE=2 SV=1;|G3UWV3|G3UWV3_MOUSE Calumenin OS=Mus musculus GN=Calu PE=2 SV=1;|G3V004|G3V004_MOUSE Calumenin OS=Mus musculus GN=Calu PE=2 SV=1;|G3UXA3|G3UXA3_MOUSE Calumenin (Fragment) OS=Mus musculus GN=Calu PE=4 SV=1	0.164936	0.130413	0.430158		1.10035	0.918632	1.1272	0.993333	--	--	1.49231	1.09487		2	3	--	2
O35943	|O35943|FRDA_MOUSE Frataxin;mitochondrial OS=Mus musculus GN=Fxn PE=1 SV=1	-0.153021	0.0223946	0.235719		0.911188	0.886792	0.735323	0.934286	0.835813	0.835813	0.963754	1.09195		3	2	2	1
O35963	|O35963|RB33B_MOUSE Ras-related protein Rab-33B OS=Mus musculus GN=Rab33b PE=1 SV=1	0.0109929	0.942688	0.975768		--	--	1.12524	1.12286	0.895324	0.895324	0.999945	1.0072		--	1	1	1
O35969;O35969-2	|O35969|GAMT_MOUSE Guanidinoacetate N-methyltransferase OS=Mus musculus GN=Gamt PE=1 SV=1;|O35969-2|GAMT_MOUSE Isoform 2 of Guanidinoacetate N-methyltransferase OS=Mus musculus GN=Gamt	-0.279182	0.00364635	0.128829		0.793541	0.811321	0.715753	0.59619	0.995749	0.995749	0.830587	0.853574		3	3	2	3
O35972	|O35972|RM23_MOUSE 39S ribosomal protein L23;mitochondrial OS=Mus musculus GN=Mrpl23 PE=2 SV=1	0.25525	0.0938153	0.381439		0.981546	1.10377	0.945205	1.09429	1.7322	1.7322	1.03559	0.923541		2	1	1	1
O54724	|O54724|PTRF_MOUSE Polymerase I and transcript release factor OS=Mus musculus GN=Ptrf PE=1 SV=1	-0.0773069	0.0623574	0.328761		0.946655	0.927673	0.893346	0.986667	0.934113	0.934113	0.990937	0.969099		14	21	9	11
O54734	|O54734|OST48_MOUSE Dolichyl-diphosphooligosaccharide--protein glycosyltransferase 48 kDa subunit OS=Mus musculus GN=Ddost PE=1 SV=2	-0.0044882	0.872189	0.946987		0.980392	1.13797	0.995108	0.930476	0.971041	0.971041	0.938238	1.05088		8	9	4	7
O54774;P13542;G3UW82	|O54774|AP3D1_MOUSE AP-3 complex subunit delta-1 OS=Mus musculus GN=Ap3d1 PE=1 SV=1;|P13542|MYH8_MOUSE Myosin-8 OS=Mus musculus GN=Myh8 PE=1 SV=2;|G3UW82|G3UW82_MOUSE MCG140437;isoform CRA_d OS=Mus musculus GN=Myh2 PE=4 SV=1	-0.192492	0.0172189	0.220889		1.08535	0.899764	0.68273	0.73119	0.861318	0.861318	1.01028	0.868788		1	1	1	1
O54786;O54786-2	|O54786|DFFA_MOUSE DNA fragmentation factor subunit alpha OS=Mus musculus GN=Dffa PE=1 SV=2;|O54786-2|DFFA_MOUSE Isoform ICAD-S of DNA fragmentation factor subunit alpha OS=Mus musculus GN=Dffa	0.240934	0.412109	0.701646		0.925606	0.971698	0.790607	0.888095	2.01275	2.01275	0.844607	1.00794		4	3	1	3
O54818	|O54818|TPD53_MOUSE Tumor protein D53 OS=Mus musculus GN=Tpd52l1 PE=2 SV=1	-0.218821	0.091981	0.378635		--	--	1.08513	0.705238	0.611052	0.611052	1.1333	1.00983		--	2	1	2
O54901;Q05D16;Q80VX2;E9QMY1;E9PZI9	|O54901|OX2G_MOUSE OX-2 membrane glycoprotein OS=Mus musculus GN=Cd200 PE=1 SV=1;|Q05D16|Q05D16_MOUSE Cd200 protein OS=Mus musculus GN=Cd200 PE=2 SV=1;|Q80VX2|Q80VX2_MOUSE CD200 antigen OS=Mus musculus GN=Cd200 PE=2 SV=1;|E9QMY1|E9QMY1_MOUSE OX-2 membrane glycoprotein OS=Mus musculus GN=Cd200 PE=2 SV=1;|E9PZI9|E9PZI9_MOUSE OX-2 membrane glycoprotein OS=Mus musculus GN=Cd200 PE=2 SV=1	0.0774753	0.768589	0.902697		0.805075	0.930425	1.02348	0.997143	--	--	1.64936	0.925536		1	1	--	1
O54950	|O54950|AAKG1_MOUSE 5'-AMP-activated protein kinase subunit gamma-1 OS=Mus musculus GN=Prkag1 PE=1 SV=2	-0.0171721	0.666341	0.847425		1.02422	0.884434	0.921722	0.907143	1.02843	1.02843	1.05575	1.05522		5	9	4	7
O54950;Q91WG5;Q91WG5-2;Q8BIQ9;D3YUS1	|O54950|AAKG1_MOUSE 5'-AMP-activated protein kinase subunit gamma-1 OS=Mus musculus GN=Prkag1 PE=1 SV=2;|Q91WG5|AAKG2_MOUSE 5'-AMP-activated protein kinase subunit gamma-2 OS=Mus musculus GN=Prkag2 PE=1 SV=2;|Q91WG5-2|AAKG2_MOUSE Isoform B of 5'-AMP-activated protein kinase subunit gamma-2 OS=Mus musculus GN=Prkag2;|Q8BIQ9|Q8BIQ9_MOUSE 5'-AMP-activated protein kinase subunit gamma-2 OS=Mus muscul…	-0.0571083	0.32646	0.634317		1.01298	0.910672	0.875245	0.90381	--	--	1.09744	0.966993		2	1	--	2
O54962	|O54962|BAF_MOUSE Barrier-to-autointegration factor OS=Mus musculus GN=Banf1 PE=1 SV=1	-0.0923364	0.324439	0.632756		0.926182	0.597877	0.861301	0.957143	--	--	1.14036	1.14516		3	3	--	2
O54984	|O54984|ASNA_MOUSE ATPase Asna1 OS=Mus musculus GN=Asna1 PE=1 SV=2	-0.134092	0.070339	0.343468		0.990773	1.00354	0.940313	1.02095	0.709883	0.709883	1.00782	0.906782		5	7	3	4
O54988;O54988-2;O55098	|O54988|SLK_MOUSE STE20-like serine/threonine-protein kinase OS=Mus musculus GN=Slk PE=1 SV=2;|O54988-2|SLK_MOUSE Isoform 2 of STE20-like serine/threonine-protein kinase OS=Mus musculus GN=Slk;|O55098|STK10_MOUSE Serine/threonine-protein kinase 10 OS=Mus musculus GN=Stk10 PE=1 SV=2	0.228781	0.450339	0.725146		--	--	1.13992	1.10667	0.794899	0.794899	2.16272	1.03195		--	1	1	1
O54992;O54992-2;O54992-3;O54992-4;O54992-5;D3Z2B0	|O54992|MAPK5_MOUSE MAP kinase-activated protein kinase 5 OS=Mus musculus GN=Mapkapk5 PE=1 SV=1;|O54992-2|MAPK5_MOUSE Isoform 2 of MAP kinase-activated protein kinase 5 OS=Mus musculus GN=Mapkapk5;|O54992-3|MAPK5_MOUSE Isoform 3 of MAP kinase-activated protein kinase 5 OS=Mus musculus GN=Mapkapk5;|O54992-4|MAPK5_MOUSE Isoform 4 of MAP kinase-activated protein kinase 5 OS=Mus musculus GN=Mapkapk5;…	0.119062	0.352373	0.654044		1.11995	0.977594	1.24853	1.47619	0.875664	0.875664	1.26607	0.848557		1	1	1	1
O55003	|O55003|BNIP3_MOUSE BCL2/adenovirus E1B 19 kDa protein-interacting protein 3 OS=Mus musculus GN=Bnip3 PE=1 SV=1	-0.0472353	0.483881	0.7472		0.901961	1.33373	--	--	0.911796	0.911796	0.932375	0.815081		1	--	1	2
O55023;Q80ZJ2;Q924B0	|O55023|IMPA1_MOUSE Inositol monophosphatase 1 OS=Mus musculus GN=Impa1 PE=1 SV=1;|Q80ZJ2|Q80ZJ2_MOUSE Impa1 protein OS=Mus musculus GN=Impa1 PE=2 SV=1;|Q924B0|Q924B0_MOUSE Inositol (Myo)-1(Or 4)-monophosphatase 1 OS=Mus musculus GN=Impa1 PE=2 SV=1	-0.00149316	0.879944	0.949667		1.01067	1.01297	0.980431	0.810476	0.958023	0.958023	1.0735	1.18763		4	5	4	3
O55023;Q80ZJ2;Q924B0;D3Z703	|O55023|IMPA1_MOUSE Inositol monophosphatase 1 OS=Mus musculus GN=Impa1 PE=1 SV=1;|Q80ZJ2|Q80ZJ2_MOUSE Impa1 protein OS=Mus musculus GN=Impa1 PE=2 SV=1;|Q924B0|Q924B0_MOUSE Inositol (Myo)-1(Or 4)-monophosphatase 1 OS=Mus musculus GN=Impa1 PE=2 SV=1;|D3Z703|D3Z703_MOUSE Inositol monophosphatase 1 (Fragment) OS=Mus musculus GN=Impa1 PE=2 SV=1	-0.0855216	0.206012	0.521029		0.897347	0.954009	1.09295	0.975238	0.752391	0.752391	0.947469	1.16775		2	3	2	1
O55023;Q924B0	|O55023|IMPA1_MOUSE Inositol monophosphatase 1 OS=Mus musculus GN=Impa1 PE=1 SV=1;|Q924B0|Q924B0_MOUSE Inositol (Myo)-1(Or 4)-monophosphatase 1 OS=Mus musculus GN=Impa1 PE=2 SV=1	0.0617495	0.467665	0.737656		1.15456	1.1816	0.926614	0.977143	0.88204	0.88204	1.1914	1.15445		3	1	2	3
O55026	|O55026|ENTP2_MOUSE Ectonucleoside triphosphate diphosphohydrolase 2 OS=Mus musculus GN=Entpd2 PE=1 SV=2	0.0558293	0.377998	0.674805		0.963379	1.13945	0.959883	1.15333	0.93305	0.93305	1.16117	1.07235		2	3	2	2
O55028	|O55028|BCKD_MOUSE [3-methyl-2-oxobutanoate dehydrogenase [lipoamide]] kinase;mitochondrial OS=Mus musculus GN=Bckdk PE=1 SV=1	-0.029517	0.554527	0.788944		0.957324	0.862028	0.837573	0.997143	1.01594	1.01594	0.801218	1.35082		3	2	2	2
O55028;D3Z7R0	|O55028|BCKD_MOUSE [3-methyl-2-oxobutanoate dehydrogenase [lipoamide]] kinase;mitochondrial OS=Mus musculus GN=Bckdk PE=1 SV=1;|D3Z7R0|D3Z7R0_MOUSE [3-methyl-2-oxobutanoate dehydrogenase [lipoamide]] kinase;mitochondrial (Fragment) OS=Mus musculus GN=Bckdk PE=2 SV=1	0.240755	0.048073	0.301628		1.13552	1.01238	1.03327	0.832381	1.50133	1.50133	1.36059	1.07608		2	1	2	3
O55029	|O55029|COPB2_MOUSE Coatomer subunit beta' OS=Mus musculus GN=Copb2 PE=2 SV=2	-0.192876	0.0259687	0.24455		0.88466	0.895047	0.988258	0.898095	0.660999	0.660999	1.00694	1.00388		4	9	1	7
O55042;O55042-2	|O55042|SYUA_MOUSE Alpha-synuclein OS=Mus musculus GN=Snca PE=1 SV=2;|O55042-2|SYUA_MOUSE Isoform 2 of Alpha-synuclein OS=Mus musculus GN=Snca	0.271441	0.0660943	0.335985		0.983852	0.863208	1.11644	1.26476	1.50691	1.50691	--	--		2	1	1	--
O55103;O55103-2;Q6NVF7;E9QQ57	|O55103|PRAX_MOUSE Periaxin OS=Mus musculus GN=Prx PE=1 SV=1;|O55103-2|PRAX_MOUSE Isoform 2 of Periaxin OS=Mus musculus GN=Prx;|Q6NVF7|Q6NVF7_MOUSE Periaxin OS=Mus musculus GN=Prx PE=2 SV=1;|E9QQ57|E9QQ57_MOUSE Periaxin OS=Mus musculus GN=Prx PE=2 SV=1	0.0715026	0.547525	0.785016		0.858708	1.27241	0.855675	0.844762	1.24017	1.24017	1.08071	1.01389		4	2	1	1
O55103;Q6NVF7;E9QQ57;O55103;Q6NVF7	|O55103|PRAX_MOUSE Periaxin OS=Mus musculus GN=Prx PE=1 SV=1;|Q6NVF7|Q6NVF7_MOUSE Periaxin OS=Mus musculus GN=Prx PE=2 SV=1;|E9QQ57|E9QQ57_MOUSE Periaxin OS=Mus musculus GN=Prx PE=2 SV=1	-0.131772	0.165899	0.479274		0.854671	1.06958	0.997554	1.12619	0.714134	0.714134	--	--		1	1	1	--
O55103;Q6NVF7;E9QQ57	|O55103|PRAX_MOUSE Periaxin OS=Mus musculus GN=Prx PE=1 SV=1;|Q6NVF7|Q6NVF7_MOUSE Periaxin OS=Mus musculus GN=Prx PE=2 SV=1;|E9QQ57|E9QQ57_MOUSE Periaxin OS=Mus musculus GN=Prx PE=2 SV=1	-0.0640443	0.337478	0.641832		0.918108	1.31132	0.889432	0.917143	0.816153	0.816153	0.778565	1.20575		11	9	3	5
O55103;Q6NVF7;E9QQ57;O55103;Q6NVF7;E9QQ57;O55103;Q6NVF7;E9QQ57;O55103;Q6NVF7;E9QQ57;O55103;Q6NVF7;E9QQ57	|O55103|PRAX_MOUSE Periaxin OS=Mus musculus GN=Prx PE=1 SV=1;|Q6NVF7|Q6NVF7_MOUSE Periaxin OS=Mus musculus GN=Prx PE=2 SV=1;|E9QQ57|E9QQ57_MOUSE Periaxin OS=Mus musculus GN=Prx PE=2 SV=1	0.128886	0.368313	0.667055		0.93887	1.36792	--	--	0.926674	0.926674	1.44318	0.957372		1	--	1	1
O55126;Q7TMG8	|O55126|NIPS2_MOUSE Protein NipSnap homolog 2 OS=Mus musculus GN=Gbas PE=2 SV=1;|Q7TMG8|Q7TMG8_MOUSE Glioblastoma amplified sequence OS=Mus musculus GN=Gbas PE=2 SV=1	-0.0814592	0.174768	0.49029		0.918973	1.09365	0.921233	0.976905	0.800213	0.800213	0.934392	1.11523		12	15	7	11
O55131;E9Q1G8;E9Q9F5	|O55131|SEPT7_MOUSE Septin-7 OS=Mus musculus GN=Sept7 PE=1 SV=1;|E9Q1G8|E9Q1G8_MOUSE Septin-7 OS=Mus musculus GN=Sept7 PE=3 SV=2;|E9Q9F5|E9Q9F5_MOUSE Septin-7 OS=Mus musculus GN=Sept7 PE=2 SV=2	0.0148276	0.832594	0.931869		0.961938	1.11675	1.08415	1.03429	0.902232	0.902232	1.07475	1.00632		3	4	2	3
O55135;A6PWZ2	|O55135|IF6_MOUSE Eukaryotic translation initiation factor 6 OS=Mus musculus GN=Eif6 PE=1 SV=2;|A6PWZ2|A6PWZ2_MOUSE Eukaryotic translation initiation factor 6 (Fragment) OS=Mus musculus GN=Eif6 PE=2 SV=1	0.147227	0.0246407	0.24074		1.00923	1.16509	0.933464	1.26857	1.15409	1.15409	1.04073	1.13424		1	1	1	1
O55137;Q9QYR9	|O55137|ACOT1_MOUSE Acyl-coenzyme A thioesterase 1 OS=Mus musculus GN=Acot1 PE=1 SV=1;|Q9QYR9|ACOT2_MOUSE Acyl-coenzyme A thioesterase 2;mitochondrial OS=Mus musculus GN=Acot2 PE=1 SV=2	-0.0329166	0.536418	0.779316		0.981546	1.28243	1.00489	0.947143	0.760893	0.760893	1.00547	1.07628		6	3	1	3
O55137;Q9QYR9;Q8BWN8;Q6Q2Z6;Q32Q92;Q32Q92-2;Q91YQ6	|O55137|ACOT1_MOUSE Acyl-coenzyme A thioesterase 1 OS=Mus musculus GN=Acot1 PE=1 SV=1;|Q9QYR9|ACOT2_MOUSE Acyl-coenzyme A thioesterase 2;mitochondrial OS=Mus musculus GN=Acot2 PE=1 SV=2;|Q8BWN8|ACOT4_MOUSE Acyl-coenzyme A thioesterase 4 OS=Mus musculus GN=Acot4 PE=2 SV=1;|Q6Q2Z6|ACOT5_MOUSE Acyl-coenzyme A thioesterase 5 OS=Mus musculus GN=Acot5 PE=1 SV=2;|Q32Q92|ACOT6_MOUSE Acyl-coenzyme A thioe…	0.157335	0.288361	0.599366		1.04498	1.56722	1.18689	1.07476	--	--	0.789404	1.0281		1	1	--	1
O55142	|O55142|RL35A_MOUSE 60S ribosomal protein L35a OS=Mus musculus GN=Rpl35a PE=2 SV=2	0.063807	0.597187	0.815141		0.867935	0.942807	0.868885	1.02524	1.34113	1.34113	0.963874	1.01077		4	5	2	6
O55143;O55143-2;J3KMM5	|O55143|AT2A2_MOUSE Sarcoplasmic/endoplasmic reticulum calcium ATPase 2 OS=Mus musculus GN=Atp2a2 PE=1 SV=2;|O55143-2|AT2A2_MOUSE Isoform SERCA2A of Sarcoplasmic/endoplasmic reticulum calcium ATPase 2 OS=Mus musculus GN=Atp2a2;|J3KMM5|J3KMM5_MOUSE Sarcoplasmic/endoplasmic reticulum calcium ATPase 2 OS=Mus musculus GN=Atp2a2 PE=3 SV=1	0.0296835	0.824272	0.92827		0.853518	1.0342	0.976517	1.10286	0.930393	0.930393	0.586683	1.75175		4	7	2	1
O55222	|O55222|ILK_MOUSE Integrin-linked protein kinase OS=Mus musculus GN=Ilk PE=1 SV=2	0.11017	0.126074	0.426479		0.956171	1.39446	0.97513	1.06079	1.06854	1.06854	1.00002	1.11118		3	4	3	4
O55222;F6Q5Z1	|O55222|ILK_MOUSE Integrin-linked protein kinase OS=Mus musculus GN=Ilk PE=1 SV=2;|F6Q5Z1|F6Q5Z1_MOUSE Integrin-linked protein kinase (Fragment) OS=Mus musculus GN=Ilk PE=4 SV=1	0.0521332	0.709003	0.871664		0.970012	1.08078	0.98092	0.831905	1.30818	1.30818	0.99776	0.816635		2	2	1	2
O55234	|O55234|PSB5_MOUSE Proteasome subunit beta type-5 OS=Mus musculus GN=Psmb5 PE=1 SV=3	0.00652844	0.998667	0.999134		0.99308	0.96816	0.959393	0.846667	1.14453	1.14453	0.944769	1.03516		11	9	7	9
O70133;O70133-2;E9QNN1	|O70133|DHX9_MOUSE ATP-dependent RNA helicase A OS=Mus musculus GN=Dhx9 PE=1 SV=2;|O70133-2|DHX9_MOUSE Isoform 2 of ATP-dependent RNA helicase A OS=Mus musculus GN=Dhx9;|E9QNN1|E9QNN1_MOUSE ATP-dependent RNA helicase A OS=Mus musculus GN=Dhx9 PE=2 SV=1	-0.00961362	0.762353	0.899348		0.99654	1.26061	0.839041	0.98619	0.910733	0.910733	1.00344	1.03958		1	2	1	1
O70133;O70133-2;O70133-3;E9QNN1	|O70133|DHX9_MOUSE ATP-dependent RNA helicase A OS=Mus musculus GN=Dhx9 PE=1 SV=2;|O70133-2|DHX9_MOUSE Isoform 2 of ATP-dependent RNA helicase A OS=Mus musculus GN=Dhx9;|O70133-3|DHX9_MOUSE Isoform 3 of ATP-dependent RNA helicase A OS=Mus musculus GN=Dhx9;|E9QNN1|E9QNN1_MOUSE ATP-dependent RNA helicase A OS=Mus musculus GN=Dhx9 PE=2 SV=1	-0.021423	0.620633	0.82757		1.07382	1.13679	0.861057	0.959048	0.897981	0.897981	1.05292	1.00249		7	3	3	7
O70172;Q80XI4	|O70172|PI42A_MOUSE Phosphatidylinositol 5-phosphate 4-kinase type-2 alpha OS=Mus musculus GN=Pip4k2a PE=1 SV=1;|Q80XI4|PI42B_MOUSE Phosphatidylinositol 5-phosphate 4-kinase type-2 beta OS=Mus musculus GN=Pip4k2b PE=1 SV=1	-0.178162	0.0202227	0.230145		0.852364	1.05425	0.898239	0.892381	0.802869	0.802869	--	--		1	1	2	--
O70174;A2ASS6;A2ASS6-2;E9Q8N1;B7ZBU7;E9Q8K5	|O70174|ACHA4_MOUSE Neuronal acetylcholine receptor subunit alpha-4 OS=Mus musculus GN=Chrna4 PE=2 SV=2;|A2ASS6|TITIN_MOUSE Titin OS=Mus musculus GN=Ttn PE=1 SV=1;|A2ASS6-2|TITIN_MOUSE Isoform 2 of Titin OS=Mus musculus GN=Ttn;|E9Q8N1|E9Q8N1_MOUSE Titin OS=Mus musculus GN=Ttn PE=2 SV=1;|B7ZBU7|B7ZBU7_MOUSE Neuronal acetylcholine receptor subunit alpha-4 OS=Mus musculus GN=Chrna4 PE=2 SV=1;|E9Q8K5…	0.0886779	0.217771	0.533878		1.23529	1.02594	1.10274	1.06095	--	--	1.03071	0.924736		1	1	--	1
O70194	|O70194|EIF3D_MOUSE Eukaryotic translation initiation factor 3 subunit D OS=Mus musculus GN=Eif3d PE=1 SV=2	-0.0475448	0.237728	0.556016		0.963668	0.985849	0.928816	1.01976	0.985122	0.985122	0.888427	0.983886		3	6	2	4
O70209	|O70209|PDLI3_MOUSE PDZ and LIM domain protein 3 OS=Mus musculus GN=Pdlim3 PE=1 SV=1	-0.110212	0.0605248	0.326367		1.01586	0.822622	1.0136	0.827143	1.01435	1.01435	0.848046	0.855652		12	13	8	9
O70250	|O70250|PGAM2_MOUSE Phosphoglycerate mutase 2 OS=Mus musculus GN=Pgam2 PE=1 SV=3	0.0595518	0.215066	0.53064		1.10352	0.918337	1.07361	1.03333	1.07935	1.07935	1.06976	0.979881		13	15	13	11
O70251	|O70251|EF1B_MOUSE Elongation factor 1-beta OS=Mus musculus GN=Eef1b PE=1 SV=5	0.0334939	0.651179	0.843001		1.12111	1.0625	1.00685	1.21143	0.889214	0.889214	0.987129	1.02046		6	7	4	2
O70251;M0QWK5;M0QWH8;G3UX43;G3UZ47	|O70251|EF1B_MOUSE Elongation factor 1-beta OS=Mus musculus GN=Eef1b PE=1 SV=5;|M0QWK5|M0QWK5_MOUSE Elongation factor 1-beta OS=Mus musculus GN=Eef1b2 PE=4 SV=1;|M0QWH8|M0QWH8_MOUSE Elongation factor 1-beta OS=Mus musculus GN=Eef1b2 PE=4 SV=1;|G3UX43|G3UX43_MOUSE Elongation factor 1-beta OS=Mus musculus GN=Eef1b2 PE=2 SV=1;|G3UZ47|G3UZ47_MOUSE Elongation factor 1-beta (Fragment) OS=Mus musculus G…	0.0447599	0.760289	0.899348		0.997693	0.939072	1.00457	1.1727	0.825717	0.825717	1.36913	1.1175		1	1	1	1
O70251;P57776;P57776-2;P57776-3;Q91VK2;Q80T06;D3YY68;F6ZFU0	|O70251|EF1B_MOUSE Elongation factor 1-beta OS=Mus musculus GN=Eef1b PE=1 SV=5;|P57776|EF1D_MOUSE Elongation factor 1-delta OS=Mus musculus GN=Eef1d PE=1 SV=3;|P57776-2|EF1D_MOUSE Isoform 2 of Elongation factor 1-delta OS=Mus musculus GN=Eef1d;|P57776-3|EF1D_MOUSE Isoform 3 of Elongation factor 1-delta OS=Mus musculus GN=Eef1d;|Q91VK2|Q91VK2_MOUSE Eef1d protein OS=Mus musculus GN=Eef1d PE=2 SV=1;…	-0.0409468	0.457376	0.731398		0.803922	0.846698	1.20915	1.01548	0.597237	0.597237	1.59612	1.11029		1	2	1	1
O70252	|O70252|HMOX2_MOUSE Heme oxygenase 2 OS=Mus musculus GN=Hmox2 PE=2 SV=1	-0.0904333	0.113539	0.412357		0.921569	1.06132	0.911448	0.904762	0.918172	0.918172	--	--		1	2	1	--
O70252;D3YX62	|O70252|HMOX2_MOUSE Heme oxygenase 2 OS=Mus musculus GN=Hmox2 PE=2 SV=1;|D3YX62|D3YX62_MOUSE Heme oxygenase 2 (Fragment) OS=Mus musculus GN=Hmox2 PE=2 SV=1	-0.0212772	0.631924	0.833744		0.831027	0.966392	0.971624	0.831429	1.18332	1.18332	1.01221	0.903571		2	3	2	1
O70252;D3YX62;D3YXN4	|O70252|HMOX2_MOUSE Heme oxygenase 2 OS=Mus musculus GN=Hmox2 PE=2 SV=1;|D3YX62|D3YX62_MOUSE Heme oxygenase 2 (Fragment) OS=Mus musculus GN=Hmox2 PE=2 SV=1;|D3YXN4|D3YXN4_MOUSE Heme oxygenase 2 (Fragment) OS=Mus musculus GN=Hmox2 PE=2 SV=1	-0.0323365	0.538419	0.779801		0.855825	0.963443	0.758317	0.84381	1.14346	1.14346	1.16073	0.953633		1	1	1	1
O70305;O70305-2;O70305-3;E9QM77;F7B6X4;F6U2C2	|O70305|ATX2_MOUSE Ataxin-2 OS=Mus musculus GN=Atxn2 PE=1 SV=1;|O70305-2|ATX2_MOUSE Isoform 2 of Ataxin-2 OS=Mus musculus GN=Atxn2;|O70305-3|ATX2_MOUSE Isoform 3 of Ataxin-2 OS=Mus musculus GN=Atxn2;|E9QM77|E9QM77_MOUSE Ataxin-2 OS=Mus musculus GN=Atxn2 PE=2 SV=1;|F7B6X4|F7B6X4_MOUSE Ataxin-2 (Fragment) OS=Mus musculus GN=Atxn2 PE=4 SV=1;|F6U2C2|F6U2C2_MOUSE Ataxin-2 (Fragment) OS=Mus musculus GN…	0.0995514	0.196956	0.515022		--	--	1.06458	0.89619	1.0627	1.0627	1.08905	1.25343		--	1	1	1
O70310	|O70310|NMT1_MOUSE Glycylpeptide N-tetradecanoyltransferase 1 OS=Mus musculus GN=Nmt1 PE=1 SV=1	-0.00491933	0.730568	0.883274		0.915802	0.998821	0.833659	0.975238	0.810308	0.810308	1.4626	1.16604		3	2	1	3
O70310;O70311;Q8CFK1;A2AJH3	|O70310|NMT1_MOUSE Glycylpeptide N-tetradecanoyltransferase 1 OS=Mus musculus GN=Nmt1 PE=1 SV=1;|O70311|NMT2_MOUSE Glycylpeptide N-tetradecanoyltransferase 2 OS=Mus musculus GN=Nmt2 PE=1 SV=1;|Q8CFK1|Q8CFK1_MOUSE Glycylpeptide N-tetradecanoyltransferase OS=Mus musculus GN=Nmt2 PE=2 SV=1;|A2AJH3|A2AJH3_MOUSE Glycylpeptide N-tetradecanoyltransferase 2 OS=Mus musculus GN=Nmt2 PE=2 SV=1	-0.11007	0.195883	0.514418		0.961361	1.08373	1.00489	1.00024	0.651435	0.651435	1.21063	0.848629		2	2	1	2
O70318	|O70318|E41L2_MOUSE Band 4.1-like protein 2 OS=Mus musculus GN=Epb41l2 PE=1 SV=2	0.137178	0.174043	0.49029		1.20415	1.44929	0.885519	0.911429	1.19872	1.19872	0.981699	0.968477		2	5	1	5
O70325;O70325-2;Q91XR9;Q76LV0	|O70325|GPX41_MOUSE Phospholipid hydroperoxide glutathione peroxidase;mitochondrial OS=Mus musculus GN=Gpx4 PE=1 SV=4;|O70325-2|GPX41_MOUSE Isoform Cytoplasmic of Phospholipid hydroperoxide glutathione peroxidase;mitochondrial OS=Mus musculus GN=Gpx4;|Q91XR9|GPX42_MOUSE Phospholipid hydroperoxide glutathione peroxidase;nuclear OS=Mus musculus GN=Gpx4 PE=2 SV=3;|Q76LV0|Q76LV0_MOUSE Glutathione per…	-0.0980851	0.0329103	0.266913		0.965398	0.988208	0.986301	0.97	0.885228	0.885228	0.887366	0.906448		7	7	4	5
O70362;Q8VCU2	|O70362|PHLD_MOUSE Phosphatidylinositol-glycan-specific phospholipase D OS=Mus musculus GN=Gpld1 PE=1 SV=1;|Q8VCU2|Q8VCU2_MOUSE Glycosylphosphatidylinositol specific phospholipase D1 OS=Mus musculus GN=Gpld1 PE=2 SV=1	0.19655	0.421346	0.707154		0.832757	1.18396	1.0411	0.929524	1.78055	1.78055	0.740162	0.879031		3	1	2	1
O70373;E9QQ93	|O70373|XIRP1_MOUSE Xin actin-binding repeat-containing protein 1 OS=Mus musculus GN=Xirp1 PE=1 SV=2;|E9QQ93|E9QQ93_MOUSE Xin actin-binding repeat-containing protein 1 OS=Mus musculus GN=Xirp1 PE=4 SV=1	-0.155351	0.117673	0.416622		1.00692	1.0625	0.927593	1.02286	0.887354	0.887354	0.902616	0.486115		15	23	11	15
O70373;Q4U4S6;Q4U4S6-2;E9QQ93	|O70373|XIRP1_MOUSE Xin actin-binding repeat-containing protein 1 OS=Mus musculus GN=Xirp1 PE=1 SV=2;|Q4U4S6|XIRP2_MOUSE Xin actin-binding repeat-containing protein 2 OS=Mus musculus GN=Xirp2 PE=1 SV=1;|Q4U4S6-2|XIRP2_MOUSE Isoform 2 of Xin actin-binding repeat-containing protein 2 OS=Mus musculus GN=Xirp2;|E9QQ93|E9QQ93_MOUSE Xin actin-binding repeat-containing protein 1 OS=Mus musculus GN=Xirp1…	-0.11104	0.282097	0.595709		--	--	0.98728	1.01952	0.97848	0.97848	1.05553	0.536228		--	2	2	1
O70400	|O70400|PDLI1_MOUSE PDZ and LIM domain protein 1 OS=Mus musculus GN=Pdlim1 PE=2 SV=4	-0.0878138	0.27132	0.58632		0.929642	1.07665	0.789139	1.04571	0.684378	0.684378	1.37616	0.941516		7	4	5	5
O70423;O70423-2	|O70423|AOC3_MOUSE Membrane primary amine oxidase OS=Mus musculus GN=Aoc3 PE=2 SV=3;|O70423-2|AOC3_MOUSE Isoform 2 of Membrane primary amine oxidase OS=Mus musculus GN=Aoc3	-0.0685952	0.289061	0.599366		1.07612	0.769458	1.12476	0.865238	0.914984	0.914984	0.789256	1.17373		2	2	2	1
O70423;O70423-2;A2A4I8	|O70423|AOC3_MOUSE Membrane primary amine oxidase OS=Mus musculus GN=Aoc3 PE=2 SV=3;|O70423-2|AOC3_MOUSE Isoform 2 of Membrane primary amine oxidase OS=Mus musculus GN=Aoc3;|A2A4I8|A2A4I8_MOUSE Membrane primary amine oxidase (Fragment) OS=Mus musculus GN=Aoc3 PE=2 SV=1	-0.0440585	0.535368	0.779316		0.960208	0.869399	1.20939	0.642857	--	--	1.15549	0.982189		4	5	--	2
O70435	|O70435|PSA3_MOUSE Proteasome subunit alpha type-3 OS=Mus musculus GN=Psma3 PE=1 SV=3	0.0251383	0.798864	0.919576		1.10395	0.980248	0.965386	0.906548	1.17827	1.17827	0.849881	0.978069		4	4	2	3
O70435;E0CX62	|O70435|PSA3_MOUSE Proteasome subunit alpha type-3 OS=Mus musculus GN=Psma3 PE=1 SV=3;|E0CX62|E0CX62_MOUSE Proteasome subunit alpha type-3 OS=Mus musculus GN=Psma3 PE=4 SV=2	-0.108939	0.0210429	0.230923		0.974337	0.852594	0.918787	0.898095	0.962806	0.962806	0.970407	0.878325		4	5	3	3
O70435;E0CYL6;E0CZ34;F8WH02	|O70435|PSA3_MOUSE Proteasome subunit alpha type-3 OS=Mus musculus GN=Psma3 PE=1 SV=3;|E0CYL6|E0CYL6_MOUSE Proteasome subunit alpha type-3 OS=Mus musculus GN=Psma3 PE=2 SV=1;|E0CZ34|E0CZ34_MOUSE Proteasome subunit alpha type-3 OS=Mus musculus GN=Psma3 PE=2 SV=1;|F8WH02|F8WH02_MOUSE Proteasome subunit alpha type-3 OS=Mus musculus GN=Psma3 PE=2 SV=1	-0.111404	0.0296162	0.259423		1.00807	0.807783	0.91316	0.910714	0.903826	0.903826	0.995664	0.962445		1	1	1	1
O70456	|O70456|1433S_MOUSE 14-3-3 protein sigma OS=Mus musculus GN=Sfn PE=1 SV=2	0.263641	0.0216679	0.232278		1.31949	1.0283	1.03783	1.24508	1.5085	1.5085	1.06648	0.889844		1	1	1	1
O70481	|O70481|UBR1_MOUSE E3 ubiquitin-protein ligase UBR1 OS=Mus musculus GN=Ubr1 PE=1 SV=2	0.0384325	0.932142	0.972895		1.39216	1.33608	1.13307	0.91381	0.658874	0.658874	1.02206	1.10105		1	3	1	2
O70492;Q78ZM0;D3Z6Z0;D3Z789	|O70492|SNX3_MOUSE Sorting nexin-3 OS=Mus musculus GN=Snx3 PE=1 SV=3;|Q78ZM0|Q78ZM0_MOUSE Sorting nexin 3 OS=Mus musculus GN=Snx3 PE=2 SV=1;|D3Z6Z0|D3Z6Z0_MOUSE Sorting nexin-3 OS=Mus musculus GN=Snx3 PE=2 SV=1;|D3Z789|D3Z789_MOUSE Sorting nexin-3 OS=Mus musculus GN=Snx3 PE=2 SV=1	0.107849	0.0645427	0.332968		1.04152	1.09021	0.919276	1.12048	1.18385	1.18385	1.0814	1.00038		2	2	1	1
O70493;Q3TGS7;Q3V2H3;Q6ZWQ5	|O70493|SNX12_MOUSE Sorting nexin-12 OS=Mus musculus GN=Snx12 PE=2 SV=1;|Q3TGS7|Q3TGS7_MOUSE Sorting nexin 12;isoform CRA_b OS=Mus musculus GN=Snx12 PE=2 SV=1;|Q3V2H3|Q3V2H3_MOUSE Sorting nexin-12 OS=Mus musculus GN=Snx12 PE=2 SV=1;|Q6ZWQ5|Q6ZWQ5_MOUSE Sorting nexin 12;isoform CRA_c OS=Mus musculus GN=Snx12 PE=2 SV=1	-0.0962948	0.0638073	0.331185		0.89504	0.942217	0.958904	1.07143	0.861849	0.861849	0.876817	1.01535		5	3	1	4
O70548	|O70548|TELT_MOUSE Telethonin OS=Mus musculus GN=Tcap PE=2 SV=1	-0.118414	0.0259348	0.24455		0.994617	0.955189	1.0137	0.916667	0.908608	0.908608	0.799128	0.873081		7	11	5	6
O70571	|O70571|PDK4_MOUSE [Pyruvate dehydrogenase [lipoamide]] kinase isozyme 4;mitochondrial OS=Mus musculus GN=Pdk4 PE=2 SV=1	-0.115757	0.189379	0.507096		0.701845	1.43396	0.878669	0.745714	0.87221	0.87221	1.18239	0.696178		11	5	4	3
O70578	|O70578|CCG1_MOUSE Voltage-dependent calcium channel gamma-1 subunit OS=Mus musculus GN=Cacng1 PE=2 SV=1	-0.0661989	0.357269	0.659431		1.14533	0.928066	1.0203	0.904762	0.81509	0.81509	1.37359	0.638979		3	2	1	1
O70591	|O70591|PFD2_MOUSE Prefoldin subunit 2 OS=Mus musculus GN=Pfdn2 PE=2 SV=2	-0.131953	0.0666177	0.337904		0.83737	0.811321	0.830724	0.974286	--	--	1.00492	1.01695		1	3	--	1
O70591;F8WJ30	|O70591|PFD2_MOUSE Prefoldin subunit 2 OS=Mus musculus GN=Pfdn2 PE=2 SV=2;|F8WJ30|F8WJ30_MOUSE Prefoldin subunit 2 (Fragment) OS=Mus musculus GN=Pfdn2 PE=2 SV=1	-0.0948576	0.0940195	0.38177		0.89677	0.95342	--	--	0.896121	0.896121	0.943902	1.03185		2	--	2	1
O70622;O70622-2	|O70622|RTN2_MOUSE Reticulon-2 OS=Mus musculus GN=Rtn2 PE=1 SV=1;|O70622-2|RTN2_MOUSE Isoform 2 of Reticulon-2 OS=Mus musculus GN=Rtn2	0.137467	0.0288248	0.255033		1.19702	1.12574	1.06164	1.09012	0.98282	0.98282	1.07305	1.28657		6	7	4	5
O70624	|O70624|MYOC_MOUSE Myocilin OS=Mus musculus GN=Myoc PE=1 SV=1	0.241486	0.0175084	0.221782		1.32007	1.48231	1.06727	0.842619	1.2221	1.2221	1.2225	1.0787		3	6	4	6
O88196;O88196-2;O88196-3;O88196-4;O88196-5;O88196-6;G5E8T2;D3Z485;D6RFU5;D6RDD2;D6RD03;D6RHT6	|O88196|TTC3_MOUSE E3 ubiquitin-protein ligase TTC3 OS=Mus musculus GN=Ttc3 PE=2 SV=2;|O88196-2|TTC3_MOUSE Isoform 2 of E3 ubiquitin-protein ligase TTC3 OS=Mus musculus GN=Ttc3;|O88196-3|TTC3_MOUSE Isoform 3 of E3 ubiquitin-protein ligase TTC3 OS=Mus musculus GN=Ttc3;|O88196-4|TTC3_MOUSE Isoform 4 of E3 ubiquitin-protein ligase TTC3 OS=Mus musculus GN=Ttc3;|O88196-5|TTC3_MOUSE Isoform 5 of E3 ubi…	0.0257955	0.915517	0.967007		0.71857	0.847877	0.870841	1.12857	--	--	1.46649	1.0759		1	1	--	1
O88322	|O88322|NID2_MOUSE Nidogen-2 OS=Mus musculus GN=Nid2 PE=1 SV=2	-0.055021	0.286773	0.59881		0.950404	1.1934	1.01566	0.924286	0.874601	0.874601	0.909575	0.958124		11	7	7	6
O88342	|O88342|WDR1_MOUSE WD repeat-containing protein 1 OS=Mus musculus GN=Wdr1 PE=1 SV=3	-0.0134819	0.709707	0.871792		0.989619	1.03833	1.0225	1.00095	0.954304	0.954304	0.95703	1.00855		19	19	7	12
O88346;O88346-2;O88346-3;E9Q688;J3QPC8	|O88346|TNNT1_MOUSE Troponin T;slow skeletal muscle OS=Mus musculus GN=Tnnt1 PE=2 SV=3;|O88346-2|TNNT1_MOUSE Isoform 2 of Troponin T;slow skeletal muscle OS=Mus musculus GN=Tnnt1;|O88346-3|TNNT1_MOUSE Isoform 3 of Troponin T;slow skeletal muscle OS=Mus musculus GN=Tnnt1;|E9Q688|E9Q688_MOUSE Troponin T;slow skeletal muscle OS=Mus musculus GN=Tnnt1 PE=2 SV=1;|J3QPC8|J3QPC8_MOUSE Troponin T;slow ske…	-0.388781	0.0626103	0.329113		0.39504	1.9204	1.06067	0.611429	0.297556	0.297556	--	--		2	1	1	--
O88441	|O88441|MTX2_MOUSE Metaxin-2 OS=Mus musculus GN=Mtx2 PE=1 SV=1	0.224093	0.0100963	0.190841		0.986159	1.46698	1.03608	1.34917	1.15489	1.15489	1.16522	1.03095		1	6	4	4
O88447;Q8CD76;Q7TNF4;Q5UE59;E9Q7C9	|O88447|KLC1_MOUSE Kinesin light chain 1 OS=Mus musculus GN=Klc1 PE=1 SV=3;|Q8CD76|Q8CD76_MOUSE Kinesin light chain 1 OS=Mus musculus GN=Klc1 PE=2 SV=1;|Q7TNF4|Q7TNF4_MOUSE Kinesin light chain 1 OS=Mus musculus GN=Klc1 PE=2 SV=1;|Q5UE59|Q5UE59_MOUSE Kinesin light chain 1 OS=Mus musculus GN=Klc1 PE=2 SV=1;|E9Q7C9|E9Q7C9_MOUSE Kinesin light chain 1 OS=Mus musculus GN=Klc1 PE=2 SV=1	0.0764438	0.204832	0.52091		0.994233	1.01769	0.89726	1.08095	1.18704	1.18704	1.00942	1.0617		1	1	1	1
O88448;Q91YS4;D3YXZ3	|O88448|KLC2_MOUSE Kinesin light chain 2 OS=Mus musculus GN=Klc2 PE=1 SV=1;|Q91YS4|Q91YS4_MOUSE Kinesin light chain 2 OS=Mus musculus GN=Klc2 PE=1 SV=1;|D3YXZ3|D3YXZ3_MOUSE Kinesin light chain 2 OS=Mus musculus GN=Klc2 PE=4 SV=1	0.0905167	0.283364	0.596752		1.01038	1.20755	0.894325	1.00571	--	--	1.04079	1.22976		2	1	--	1
O88456;D3YW48	|O88456|CPNS1_MOUSE Calpain small subunit 1 OS=Mus musculus GN=Capns1 PE=2 SV=1;|D3YW48|D3YW48_MOUSE Calpain small subunit 1 (Fragment) OS=Mus musculus GN=Capns1 PE=2 SV=1	0.0596395	0.52481	0.772535		1.02307	0.942807	1.05952	1.04036	1.23397	1.23397	0.783162	1.02078		9	8	4	7
O88456;Q9D7J7;D3YW48	|O88456|CPNS1_MOUSE Calpain small subunit 1 OS=Mus musculus GN=Capns1 PE=2 SV=1;|Q9D7J7|CPNS2_MOUSE Calpain small subunit 2 OS=Mus musculus GN=Capns2 PE=2 SV=1;|D3YW48|D3YW48_MOUSE Calpain small subunit 1 (Fragment) OS=Mus musculus GN=Capns1 PE=2 SV=1	0.11869	0.172474	0.488261		1.03922	0.92158	1.14824	1.26857	--	--	1.18215	0.95473		1	1	--	1
O88485;O88485-2;O88487;Q9JHU4;Q80X85;A2ASS6;A2ASS6-2;A2ASS6-3;Q3TPJ8;A2BFF9;Q3TYJ3;D3Z0M6;E9Q8N1;A2BFF5;A2BFF8;E9Q8K5	|O88485|DC1I1_MOUSE Cytoplasmic dynein 1 intermediate chain 1 OS=Mus musculus GN=Dync1i1 PE=1 SV=2;|O88485-2|DC1I1_MOUSE Isoform 1B of Cytoplasmic dynein 1 intermediate chain 1 OS=Mus musculus GN=Dync1i1;|O88487|DC1I2_MOUSE Cytoplasmic dynein 1 intermediate chain 2 OS=Mus musculus GN=Dync1i2 PE=2 SV=1;|Q9JHU4|DYHC1_MOUSE Cytoplasmic dynein 1 heavy chain 1 OS=Mus musculus GN=Dync1h1 PE=1 SV=2;|Q80…	0.0186463	0.788901	0.912438		--	--	0.990949	0.945476	0.994687	0.994687	1.16662	0.985635		--	1	1	1
O88487;Q3TPJ8;A2BFF9;A2BFF5;A2BFF8	|O88487|DC1I2_MOUSE Cytoplasmic dynein 1 intermediate chain 2 OS=Mus musculus GN=Dync1i2 PE=2 SV=1;|Q3TPJ8|Q3TPJ8_MOUSE Cytoplasmic dynein 1 intermediate chain 2 OS=Mus musculus GN=Dync1i2 PE=2 SV=1;|A2BFF9|A2BFF9_MOUSE Cytoplasmic dynein 1 intermediate chain 2 OS=Mus musculus GN=Dync1i2 PE=4 SV=1;|A2BFF5|A2BFF5_MOUSE Cytoplasmic dynein 1 intermediate chain 2 OS=Mus musculus GN=Dync1i2 PE=2 SV=1;…	-0.0368645	0.451903	0.726653		1.06401	1.05071	1.01076	1.05786	0.828374	0.828374	0.968571	0.989508		5	8	2	5
O88492;O88492	|O88492|PLIN4_MOUSE Perilipin-4 OS=Mus musculus GN=Plin4 PE=1 SV=2	0.0951199	0.084271	0.366046		1.11534	1.12146	1.15819	1.00095	1.11548	1.11548	0.981768	0.936564		1	1	1	1
O88492	|O88492|PLIN4_MOUSE Perilipin-4 OS=Mus musculus GN=Plin4 PE=1 SV=2	-0.0435874	0.493744	0.75256		0.961361	1.00737	1.09426	0.949524	--	--	0.756742	1.05218		2	3	--	2
O88492;O88492-2;O88492;O88492-2;O88492;O88492-2	|O88492|PLIN4_MOUSE Perilipin-4 OS=Mus musculus GN=Plin4 PE=1 SV=2;|O88492-2|PLIN4_MOUSE Isoform 2 of Perilipin-4 OS=Mus musculus GN=Plin4	0.0966382	0.0816656	0.363457		--	--	1.0499	0.998095	1.08608	1.08608	1.13087	1.06464		--	1	1	1
O88492;O88492-2;O88492;O88492-2;O88492;O88492-2;O88492;O88492-2;O88492;O88492-2	|O88492|PLIN4_MOUSE Perilipin-4 OS=Mus musculus GN=Plin4 PE=1 SV=2;|O88492-2|PLIN4_MOUSE Isoform 2 of Perilipin-4 OS=Mus musculus GN=Plin4	0.0873662	0.292659	0.600774		0.954853	0.991408	0.971298	1.12444	0.98406	0.98406	1.43978	1.04953		1	1	1	1
O88492;O88492-2;O88492;O88492-2	|O88492|PLIN4_MOUSE Perilipin-4 OS=Mus musculus GN=Plin4 PE=1 SV=2;|O88492-2|PLIN4_MOUSE Isoform 2 of Perilipin-4 OS=Mus musculus GN=Plin4	-0.0355685	0.415639	0.702491		0.934421	0.88157	0.977373	0.89619	0.990967	0.990967	1.06722	1.06647		3	3	2	2
O88492;O88492-2;O88492;O88492-2;O88492;O88492-2;O88492;O88492-2;O88492;O88492-2;O88492;O88492-2;O88492;O88492-2;O88492;O88492-2	|O88492|PLIN4_MOUSE Perilipin-4 OS=Mus musculus GN=Plin4 PE=1 SV=2;|O88492-2|PLIN4_MOUSE Isoform 2 of Perilipin-4 OS=Mus musculus GN=Plin4	-0.0262436	0.587462	0.810229		0.975779	1.0625	1.07143	1.21048	0.797024	0.797024	0.929229	1.01233		1	1	1	1
O88492;O88492-2;O88492;O88492-2;O88492	|O88492|PLIN4_MOUSE Perilipin-4 OS=Mus musculus GN=Plin4 PE=1 SV=2;|O88492-2|PLIN4_MOUSE Isoform 2 of Perilipin-4 OS=Mus musculus GN=Plin4	0.036218	0.678593	0.854006		1.03662	0.966392	0.972603	1.01786	0.894793	0.894793	1.2867	1.13362		4	4	4	3
O88492;O88492-2	|O88492|PLIN4_MOUSE Perilipin-4 OS=Mus musculus GN=Plin4 PE=1 SV=2;|O88492-2|PLIN4_MOUSE Isoform 2 of Perilipin-4 OS=Mus musculus GN=Plin4	-0.0109457	0.760484	0.899348		0.974048	0.980837	0.992661	0.972619	0.966525	0.966525	1.09622	0.990101		20	20	10	11
O88492;O88492-2;O88492;O88492-2;O88492;O88492-2;O88492;O88492-2	|O88492|PLIN4_MOUSE Perilipin-4 OS=Mus musculus GN=Plin4 PE=1 SV=2;|O88492-2|PLIN4_MOUSE Isoform 2 of Perilipin-4 OS=Mus musculus GN=Plin4	0.03678	0.812211	0.923711		1.05421	1.04245	1.08708	0.967619	0.966525	0.966525	0.750993	1.37116		1	1	1	1
O88492;O88492-2;O88492;O88492-2;O88492;O88492-2;O88492	|O88492|PLIN4_MOUSE Perilipin-4 OS=Mus musculus GN=Plin4 PE=1 SV=2;|O88492-2|PLIN4_MOUSE Isoform 2 of Perilipin-4 OS=Mus musculus GN=Plin4	0.00691076	0.881342	0.950019		1.15629	1.18219	1.00563	0.86	0.835813	0.835813	1.27882	0.883863		1	2	1	1
O88543	|O88543|CSN3_MOUSE COP9 signalosome complex subunit 3 OS=Mus musculus GN=Cops3 PE=1 SV=3	-0.102417	0.169895	0.484837		1.04268	0.903892	0.906067	1.00952	0.711211	0.711211	1.15886	1.00833		5	5	2	5
O88543;F6YCA7	|O88543|CSN3_MOUSE COP9 signalosome complex subunit 3 OS=Mus musculus GN=Cops3 PE=1 SV=3;|F6YCA7|F6YCA7_MOUSE COP9 signalosome complex subunit 3 (Fragment) OS=Mus musculus GN=Cops3 PE=4 SV=1	0.419672	0.0723847	0.347732		1.04671	1.00649	1.01884	1.00119	2.27949	2.27949	1.0069	1.06188		2	2	1	4
O88544	|O88544|CSN4_MOUSE COP9 signalosome complex subunit 4 OS=Mus musculus GN=Cops4 PE=1 SV=1	0.027125	0.636177	0.835072		0.953864	0.941627	1.04207	0.919881	1.10096	1.10096	0.978871	1.11361		4	4	2	1
O88544;D3YV99;D3Z1R9	|O88544|CSN4_MOUSE COP9 signalosome complex subunit 4 OS=Mus musculus GN=Cops4 PE=1 SV=1;|D3YV99|D3YV99_MOUSE COP9 signalosome complex subunit 4 (Fragment) OS=Mus musculus GN=Cops4 PE=2 SV=1;|D3Z1R9|D3Z1R9_MOUSE COP9 signalosome complex subunit 4 (Fragment) OS=Mus musculus GN=Cops4 PE=2 SV=1	0.156999	0.159892	0.472339		0.956747	0.933962	1.09393	0.893095	1.44208	1.44208	0.97494	1.18288		2	2	1	1
O88544;D3YV99;D3Z1R9;F6QTS1	|O88544|CSN4_MOUSE COP9 signalosome complex subunit 4 OS=Mus musculus GN=Cops4 PE=1 SV=1;|D3YV99|D3YV99_MOUSE COP9 signalosome complex subunit 4 (Fragment) OS=Mus musculus GN=Cops4 PE=2 SV=1;|D3Z1R9|D3Z1R9_MOUSE COP9 signalosome complex subunit 4 (Fragment) OS=Mus musculus GN=Cops4 PE=2 SV=1;|F6QTS1|F6QTS1_MOUSE COP9 signalosome complex subunit 4 (Fragment) OS=Mus musculus GN=Cops4 PE=2 SV=1	-0.0269282	0.524514	0.772535		1.0719	1.02594	0.964775	1.02381	0.891605	0.891605	1.04326	0.939171		7	11	3	4
O88544;D6RG47	|O88544|CSN4_MOUSE COP9 signalosome complex subunit 4 OS=Mus musculus GN=Cops4 PE=1 SV=1;|D6RG47|D6RG47_MOUSE COP9 signalosome complex subunit 4 OS=Mus musculus GN=Cops4 PE=2 SV=1	0.230933	0.0934838	0.381314		1.03806	1.07311	1.05871	0.887619	1.49203	1.49203	--	--		1	1	1	--
O88544;F6QTS1	|O88544|CSN4_MOUSE COP9 signalosome complex subunit 4 OS=Mus musculus GN=Cops4 PE=1 SV=1;|F6QTS1|F6QTS1_MOUSE COP9 signalosome complex subunit 4 (Fragment) OS=Mus musculus GN=Cops4 PE=2 SV=1	0.11198	0.0493817	0.304105		1.09343	1.20991	0.991194	1.11405	1.00691	1.00691	1.0222	1.2011		1	2	2	2
O88545;D3Z0F5	|O88545|CSN6_MOUSE COP9 signalosome complex subunit 6 OS=Mus musculus GN=Cops6 PE=1 SV=1;|D3Z0F5|D3Z0F5_MOUSE COP9 signalosome complex subunit 6 OS=Mus musculus GN=Cops6 PE=2 SV=1	-0.111066	0.0832033	0.366032		0.950404	0.846698	0.708415	0.981905	0.954304	0.954304	1.07441	0.936789		3	3	2	3
O88545;D3Z0F5;F6QK86	|O88545|CSN6_MOUSE COP9 signalosome complex subunit 6 OS=Mus musculus GN=Cops6 PE=1 SV=1;|D3Z0F5|D3Z0F5_MOUSE COP9 signalosome complex subunit 6 OS=Mus musculus GN=Cops6 PE=2 SV=1;|F6QK86|F6QK86_MOUSE COP9 signalosome complex subunit 6 (Fragment) OS=Mus musculus GN=Cops6 PE=2 SV=1	0.161725	0.0888456	0.374622		1.01701	1.11085	0.908594	1.0823	1.29649	1.29649	--	--		2	2	1	--
O88569	|O88569|ROA2_MOUSE Heterogeneous nuclear ribonucleoproteins A2/B1 OS=Mus musculus GN=Hnrnpa2b1 PE=1 SV=2	-0.00165253	0.880825	0.950019		1.02422	1.24528	--	--	0.894793	0.894793	0.958956	0.975085		1	--	1	1
O88569;O88569-2;O88569-3	|O88569|ROA2_MOUSE Heterogeneous nuclear ribonucleoproteins A2/B1 OS=Mus musculus GN=Hnrnpa2b1 PE=1 SV=2;|O88569-2|ROA2_MOUSE Isoform 2 of Heterogeneous nuclear ribonucleoproteins A2/B1 OS=Mus musculus GN=Hnrnpa2b1;|O88569-3|ROA2_MOUSE Isoform 3 of Heterogeneous nuclear ribonucleoproteins A2/B1 OS=Mus musculus GN=Hnrnpa2b1	-0.0679302	0.178409	0.492885		0.986448	1.02093	0.96294	0.96619	0.830499	0.830499	1.0173	1.01724		12	12	9	9
O88587;O88587-2	|O88587|COMT_MOUSE Catechol O-methyltransferase OS=Mus musculus GN=Comt PE=1 SV=2;|O88587-2|COMT_MOUSE Isoform Soluble of Catechol O-methyltransferase OS=Mus musculus GN=Comt	-0.00300093	0.887625	0.953733		0.922722	1.04363	1.11399	0.945714	0.926142	0.926142	1.09524	1.00979		5	4	2	4
O88587;O88587-2;D3Z227	|O88587|COMT_MOUSE Catechol O-methyltransferase OS=Mus musculus GN=Comt PE=1 SV=2;|O88587-2|COMT_MOUSE Isoform Soluble of Catechol O-methyltransferase OS=Mus musculus GN=Comt;|D3Z227|D3Z227_MOUSE Catechol O-methyltransferase (Fragment) OS=Mus musculus GN=Comt PE=2 SV=1	0.0597076	0.399233	0.693095		1.02653	1.14741	0.911693	0.975	1.13709	1.13709	0.864537	1.1387		4	2	1	3
O88653	|O88653|LTOR3_MOUSE Ragulator complex protein LAMTOR3 OS=Mus musculus GN=Lamtor3 PE=1 SV=1	0.0184801	0.969008	0.989085		0.883506	0.833726	0.865297	1.31968	--	--	1.20256	0.972574		1	1	--	1
O88685;A2AGN7	|O88685|PRS6A_MOUSE 26S protease regulatory subunit 6A OS=Mus musculus GN=Psmc3 PE=1 SV=2;|A2AGN7|A2AGN7_MOUSE 26S protease regulatory subunit 6A OS=Mus musculus GN=Psmc3 PE=2 SV=1	0.17006	0.0219264	0.234359		1.12687	1.13267	1.22456	1.07524	--	--	0.975903	1.21539		2	1	--	1
O88685;A2AGN7;B7ZCF1	|O88685|PRS6A_MOUSE 26S protease regulatory subunit 6A OS=Mus musculus GN=Psmc3 PE=1 SV=2;|A2AGN7|A2AGN7_MOUSE 26S protease regulatory subunit 6A OS=Mus musculus GN=Psmc3 PE=2 SV=1;|B7ZCF1|B7ZCF1_MOUSE 26S protease regulatory subunit 6A OS=Mus musculus GN=Psmc3 PE=2 SV=1	-0.0968408	0.119058	0.41834		0.904844	0.768868	1.11057	1.05667	0.845909	0.845909	0.982474	0.96539		7	10	7	7
O88685;A2AGN7;B7ZCF1;F6Q2E3	|O88685|PRS6A_MOUSE 26S protease regulatory subunit 6A OS=Mus musculus GN=Psmc3 PE=1 SV=2;|A2AGN7|A2AGN7_MOUSE 26S protease regulatory subunit 6A OS=Mus musculus GN=Psmc3 PE=2 SV=1;|B7ZCF1|B7ZCF1_MOUSE 26S protease regulatory subunit 6A OS=Mus musculus GN=Psmc3 PE=2 SV=1;|F6Q2E3|F6Q2E3_MOUSE 26S protease regulatory subunit 6A (Fragment) OS=Mus musculus GN=Psmc3 PE=4 SV=1	0.00715577	0.926095	0.969427		0.88466	0.908019	1.00685	0.907143	1.24708	1.24708	0.950543	0.88841		5	5	3	4
O88685;B7ZCF1;F6Q2E3	|O88685|PRS6A_MOUSE 26S protease regulatory subunit 6A OS=Mus musculus GN=Psmc3 PE=1 SV=2;|B7ZCF1|B7ZCF1_MOUSE 26S protease regulatory subunit 6A OS=Mus musculus GN=Psmc3 PE=2 SV=1;|F6Q2E3|F6Q2E3_MOUSE 26S protease regulatory subunit 6A (Fragment) OS=Mus musculus GN=Psmc3 PE=4 SV=1	-0.00717041	0.774201	0.905156		0.927336	0.755896	0.978474	1.08476	0.937655	0.937655	1.25904	1.07952		1	1	1	1
O88696	|O88696|CLPP_MOUSE Putative ATP-dependent Clp protease proteolytic subunit;mitochondrial OS=Mus musculus GN=Clpp PE=2 SV=1	-0.0524691	0.371181	0.66963		0.792388	0.929245	0.901174	0.881905	1.09352	1.09352	0.832991	1.18954		3	3	2	1
O88712;O88712-2	|O88712|CTBP1_MOUSE C-terminal-binding protein 1 OS=Mus musculus GN=Ctbp1 PE=1 SV=2;|O88712-2|CTBP1_MOUSE Isoform 2 of C-terminal-binding protein 1 OS=Mus musculus GN=Ctbp1	0.0939542	0.34487	0.648697		0.83391	1.00118	0.858121	1.32857	1.19766	1.19766	1.10947	1.01175		1	1	1	1
O88712;O88712-2;O88712-3	|O88712|CTBP1_MOUSE C-terminal-binding protein 1 OS=Mus musculus GN=Ctbp1 PE=1 SV=2;|O88712-2|CTBP1_MOUSE Isoform 2 of C-terminal-binding protein 1 OS=Mus musculus GN=Ctbp1;|O88712-3|CTBP1_MOUSE Isoform 3 of C-terminal-binding protein 1 OS=Mus musculus GN=Ctbp1	0.113622	0.341779	0.647146		0.961649	1.04157	1.46967	1.15143	--	--	0.907788	0.959546		2	2	--	2
O88746;O88746-2;Q3UDC3	|O88746|TOM1_MOUSE Target of Myb protein 1 OS=Mus musculus GN=Tom1 PE=1 SV=1;|O88746-2|TOM1_MOUSE Isoform 2 of Target of Myb protein 1 OS=Mus musculus GN=Tom1;|Q3UDC3|Q3UDC3_MOUSE Target of Myb protein 1 OS=Mus musculus GN=Tom1 PE=2 SV=1	0.0449806	0.735254	0.886017		1.03114	0.962264	0.949119	0.900952	1.30287	1.30287	0.983498	0.82064		2	1	1	1
O88746;Q3UDC3	|O88746|TOM1_MOUSE Target of Myb protein 1 OS=Mus musculus GN=Tom1 PE=1 SV=1;|Q3UDC3|Q3UDC3_MOUSE Target of Myb protein 1 OS=Mus musculus GN=Tom1 PE=2 SV=1	-0.0634812	0.305394	0.613568		0.919262	1.1191	1.14775	0.902857	0.89745	0.89745	0.726478	1.04527		5	1	2	4
O88843	|O88843|CRADD_MOUSE Death domain-containing protein CRADD OS=Mus musculus GN=Cradd PE=1 SV=2	0.0174836	0.895501	0.957001		1.12918	1.0283	1.13307	0.854762	--	--	0.897786	1.03005		2	3	--	1
O88844	|O88844|IDHC_MOUSE Isocitrate dehydrogenase [NADP] cytoplasmic OS=Mus musculus GN=Idh1 PE=1 SV=2	0.0090603	0.892568	0.956007		0.956747	0.987618	0.969667	1.15429	0.783741	0.783741	1.32645	1.08815		8	11	8	10
O88844;D3YVY3	|O88844|IDHC_MOUSE Isocitrate dehydrogenase [NADP] cytoplasmic OS=Mus musculus GN=Idh1 PE=1 SV=2;|D3YVY3|D3YVY3_MOUSE Isocitrate dehydrogenase [NADP] cytoplasmic (Fragment) OS=Mus musculus GN=Idh1 PE=2 SV=1	-0.0681189	0.349449	0.651751		1.01269	0.978774	0.921722	1.05619	0.672157	0.672157	1.15941	1.15795		3	5	2	5
O88851	|O88851|RBBP9_MOUSE Putative hydrolase RBBP9 OS=Mus musculus GN=Rbbp9 PE=1 SV=2	-0.0105112	0.762301	0.899348		1.0594	1.01474	0.953033	0.92	1.08077	1.08077	0.773259	1.05996		2	1	2	1
O88952	|O88952|LIN7C_MOUSE Protein lin-7 homolog C OS=Mus musculus GN=Lin7c PE=1 SV=2	0.0188314	0.805458	0.921558		0.995963	1.10083	1.12818	0.912381	--	--	0.961565	0.979917		2	1	--	2
O88958;Q9CRC9;Q9CRC9-2;D3YWR1	|O88958|GNPI1_MOUSE Glucosamine-6-phosphate isomerase 1 OS=Mus musculus GN=Gnpda1 PE=2 SV=3;|Q9CRC9|GNPI2_MOUSE Glucosamine-6-phosphate isomerase 2 OS=Mus musculus GN=Gnpda2 PE=2 SV=1;|Q9CRC9-2|GNPI2_MOUSE Isoform 2 of Glucosamine-6-phosphate isomerase 2 OS=Mus musculus GN=Gnpda2;|D3YWR1|D3YWR1_MOUSE Glucosamine-6-phosphate isomerase 2 OS=Mus musculus GN=Gnpda2 PE=2 SV=1	0.0178613	0.927225	0.970171		1.38985	0.807783	1.03131	0.830476	--	--	0.872654	1.14267		1	1	--	1
O88986	|O88986|KBL_MOUSE 2-amino-3-ketobutyrate coenzyme A ligase;mitochondrial OS=Mus musculus GN=Gcat PE=1 SV=2	0.0479742	0.59906	0.816194		0.908881	1.13797	--	--	0.938363	0.938363	1.22614	1.05315		1	--	1	1
O88986;E9PWY6	|O88986|KBL_MOUSE 2-amino-3-ketobutyrate coenzyme A ligase;mitochondrial OS=Mus musculus GN=Gcat PE=1 SV=2;|E9PWY6|E9PWY6_MOUSE 2-amino-3-ketobutyrate coenzyme A ligase;mitochondrial OS=Mus musculus GN=Gcat PE=2 SV=1	-0.0715141	0.322058	0.630452		0.982699	1.0059	0.782779	0.790476	0.534538	0.534538	1.07516	1.90702		1	1	1	1
O88990	|O88990|ACTN3_MOUSE Alpha-actinin-3 OS=Mus musculus GN=Actn3 PE=2 SV=1	0.0643344	0.133483	0.434384		1.1064	1.02514	1.06973	0.995808	1.06562	1.06562	0.972384	1.06412		62	70	50	48
O88990;A1BN54	|O88990|ACTN3_MOUSE Alpha-actinin-3 OS=Mus musculus GN=Actn3 PE=2 SV=1;|A1BN54|A1BN54_MOUSE Alpha actinin 1a OS=Mus musculus GN=Actn1 PE=2 SV=1	0.135493	0.175746	0.49029		1.31672	0.841274	1.18819	0.99246	1.2423	1.2423	1.10207	0.862435		1	1	1	1
O88990;P57780;D3Z0L8;E9Q2W9	|O88990|ACTN3_MOUSE Alpha-actinin-3 OS=Mus musculus GN=Actn3 PE=2 SV=1;|P57780|ACTN4_MOUSE Alpha-actinin-4 OS=Mus musculus GN=Actn4 PE=1 SV=1;|D3Z0L8|D3Z0L8_MOUSE Alpha-actinin-4 (Fragment) OS=Mus musculus GN=Actn4 PE=2 SV=1;|E9Q2W9|E9Q2W9_MOUSE Alpha-actinin-4 (Fragment) OS=Mus musculus GN=Actn4 PE=2 SV=1	0.0964708	0.287731	0.599366		1.18454	0.93691	1.02886	1.30524	--	--	0.93951	1.01986		1	1	--	1
O88990;Q6PDK2;J3KMN0	|O88990|ACTN3_MOUSE Alpha-actinin-3 OS=Mus musculus GN=Actn3 PE=2 SV=1;|Q6PDK2|KMT2D_MOUSE Histone-lysine N-methyltransferase 2D OS=Mus musculus GN=Kmt2d PE=1 SV=2;|J3KMN0|J3KMN0_MOUSE Protein Kmt2d OS=Mus musculus GN=Kmt2d PE=4 SV=1	0.0665163	0.300899	0.6109		1.1461	0.948506	1.11266	0.954694	1.06057	1.06057	--	--		1	1	1	--
O89017	|O89017|LGMN_MOUSE Legumain OS=Mus musculus GN=Lgmn PE=1 SV=1	0.17995	0.126856	0.42725		1.2872	1.625	1.12524	1.21286	1.00531	1.00531	0.937174	0.864654		1	2	1	2
O89020;O89020-2;O89020-3	|O89020|AFAM_MOUSE Afamin OS=Mus musculus GN=Afm PE=1 SV=2;|O89020-2|AFAM_MOUSE Isoform 2 of Afamin OS=Mus musculus GN=Afm;|O89020-3|AFAM_MOUSE Isoform 3 of Afamin OS=Mus musculus GN=Afm	-0.0418848	0.433726	0.715156		0.995386	0.84375	1.03718	0.755714	1.00558	1.00558	1.02419	1.1037		2	4	4	1
O89020;O89020-3	|O89020|AFAM_MOUSE Afamin OS=Mus musculus GN=Afm PE=1 SV=2;|O89020-3|AFAM_MOUSE Isoform 3 of Afamin OS=Mus musculus GN=Afm	-0.143878	0.0406976	0.291299		--	--	0.904599	0.868095	0.865037	0.865037	0.843889	1.08384		--	2	1	1
O89023	|O89023|TPP1_MOUSE Tripeptidyl-peptidase 1 OS=Mus musculus GN=Tpp1 PE=1 SV=2	0.194856	0.0354943	0.273155		0.967705	1.19045	1.31115	1.44143	1.17003	1.17003	0.941375	0.964707		3	3	1	2
O89079;D3Z315;F6YFR7;F6XIG5	|O89079|COPE_MOUSE Coatomer subunit epsilon OS=Mus musculus GN=Cope PE=2 SV=3;|D3Z315|D3Z315_MOUSE Coatomer subunit epsilon (Fragment) OS=Mus musculus GN=Cope PE=2 SV=1;|F6YFR7|F6YFR7_MOUSE Coatomer subunit epsilon (Fragment) OS=Mus musculus GN=Cope PE=2 SV=1;|F6XIG5|F6XIG5_MOUSE Coatomer subunit epsilon (Fragment) OS=Mus musculus GN=Cope PE=4 SV=1	-0.135581	0.0506783	0.305102		--	--	0.89726	0.930476	0.986185	0.986185	0.894472	0.767239		--	3	1	1
O89079;D3Z315;F6YFR7	|O89079|COPE_MOUSE Coatomer subunit epsilon OS=Mus musculus GN=Cope PE=2 SV=3;|D3Z315|D3Z315_MOUSE Coatomer subunit epsilon (Fragment) OS=Mus musculus GN=Cope PE=2 SV=1;|F6YFR7|F6YFR7_MOUSE Coatomer subunit epsilon (Fragment) OS=Mus musculus GN=Cope PE=2 SV=1	0.00220022	0.937576	0.974807		0.815456	1.13561	1.08513	0.969524	--	--	1.02496	0.978475		1	1	--	1
O89086;Q8BG13	|O89086|RBM3_MOUSE Putative RNA-binding protein 3 OS=Mus musculus GN=Rbm3 PE=1 SV=1;|Q8BG13|Q8BG13_MOUSE Putative RNA-binding protein 3 OS=Mus musculus GN=Rbm3 PE=2 SV=1	0.0668896	0.516045	0.768816		0.871396	1.01238	0.889432	1.08857	1.21148	1.21148	--	--		2	3	1	--
O89104;F7B2D1;A2AE45	|O89104|SYPL2_MOUSE Synaptophysin-like protein 2 OS=Mus musculus GN=Sypl2 PE=2 SV=1;|F7B2D1|F7B2D1_MOUSE Synaptophysin-like protein 2 (Fragment) OS=Mus musculus GN=Sypl2 PE=4 SV=1;|A2AE45|A2AE45_MOUSE Synaptophysin-like protein 2 (Fragment) OS=Mus musculus GN=Sypl2 PE=2 SV=1	0.00850382	0.808124	0.923143		1.11419	1.04275	1.2	1.15238	0.678002	0.678002	0.928822	1.25315		5	3	2	3
O89112	|O89112|LANC1_MOUSE LanC-like protein 1 OS=Mus musculus GN=Lancl1 PE=1 SV=1	-0.326213	0.0245127	0.24074		0.979815	1.08314	1.15117	0.95619	0.582359	0.582359	0.57697	0.469017		2	2	1	1
O89112;B2KGR2	|O89112|LANC1_MOUSE LanC-like protein 1 OS=Mus musculus GN=Lancl1 PE=1 SV=1;|B2KGR2|B2KGR2_MOUSE LanC-like protein 1 (Fragment) OS=Mus musculus GN=Lancl1 PE=2 SV=1	0.163465	0.0441968	0.29836		0.983852	1.00236	1.15362	1.00667	1.35441	1.35441	1.0044	1.10008		5	5	4	3
O89114;A2AG30	|O89114|DNJB5_MOUSE DnaJ homolog subfamily B member 5 OS=Mus musculus GN=Dnajb5 PE=2 SV=1;|A2AG30|A2AG30_MOUSE DnaJ (Hsp40) homolog;subfamily B;member 5;isoform CRA_a OS=Mus musculus GN=Dnajb5 PE=4 SV=1	0.093155	0.202706	0.519863		0.882353	1.00236	0.992172	1.08857	1.25027	1.25027	0.983789	1.08383		3	8	2	5
P00015;P62897;G3UWG1	|P00015|CYC2_MOUSE Cytochrome c;testis-specific OS=Mus musculus GN=Cyct PE=1 SV=3;|P62897|CYC_MOUSE Cytochrome c;somatic OS=Mus musculus GN=Cycs PE=1 SV=2;|G3UWG1|G3UWG1_MOUSE MCG115977 OS=Mus musculus GN=Gm10108 PE=3 SV=1	-0.0281499	0.567003	0.794939		0.767974	0.951258	0.90411	1.10095	1.10202	1.10202	1.04664	0.870446		2	3	1	2
P00158;Q7JCZ3	|P00158|CYB_MOUSE Cytochrome b OS=Mus musculus GN=Mt-Cyb PE=2 SV=1;|Q7JCZ3|Q7JCZ3_MOUSE Cytochrome b OS=Mus musculus GN=mt-Cytb PE=3 SV=1	-0.0889203	0.282868	0.596249		0.757209	1.03066	0.789954	1.22952	--	--	0.852543	0.981467		2	1	--	2
P00329	|P00329|ADH1_MOUSE Alcohol dehydrogenase 1 OS=Mus musculus GN=Adh1 PE=2 SV=2	-0.0314613	0.526278	0.772875		1.00519	1.22759	0.868558	0.865714	0.896387	0.896387	0.942129	1.12547		4	3	2	2
P00397;Q9MD68	|P00397|COX1_MOUSE Cytochrome c oxidase subunit 1 OS=Mus musculus GN=Mtco1 PE=3 SV=1;|Q9MD68|Q9MD68_MOUSE Cytochrome c oxidase subunit 1 OS=Mus musculus GN=mt-Co1 PE=2 SV=1	0.101761	0.132124	0.432832		1.07574	1.01965	0.969178	1.2181	0.953241	0.953241	1.24191	1.1536		3	3	1	2
P00405;Q7JCZ1	|P00405|COX2_MOUSE Cytochrome c oxidase subunit 2 OS=Mus musculus GN=Mtco2 PE=1 SV=1;|Q7JCZ1|Q7JCZ1_MOUSE Cytochrome c oxidase subunit 2 OS=Mus musculus GN=mt-Co2 PE=2 SV=1	-0.068535	0.235038	0.553734		0.862024	0.955336	0.97711	1.16417	0.822742	0.822742	0.978457	1.04627		5	6	2	4
P00416;Q7JCX7	|P00416|COX3_MOUSE Cytochrome c oxidase subunit 3 OS=Mus musculus GN=Mtco3 PE=3 SV=1;|Q7JCX7|Q7JCX7_MOUSE Cytochrome c oxidase subunit 3 OS=Mus musculus GN=mt-Co3 PE=2 SV=1	0.121358	0.28567	0.597533		1.09804	1.24057	1.01223	1.02571	0.962009	0.962009	0.842967	1.55853		1	1	1	1
P00848;Q7JCY9	|P00848|ATP6_MOUSE ATP synthase subunit a OS=Mus musculus GN=Mtatp6 PE=2 SV=1;|Q7JCY9|Q7JCY9_MOUSE ATP synthase subunit a OS=Mus musculus GN=mt-Atp6 PE=3 SV=1	-0.126168	0.120491	0.420189		0.870819	1.0283	1.03131	0.962667	0.675877	0.675877	1.0098	1.07544		2	3	1	3
P00920	|P00920|CAH2_MOUSE Carbonic anhydrase 2 OS=Mus musculus GN=Ca2 PE=1 SV=4	-0.0328817	0.529009	0.774531		1.1387	0.896669	1.18297	1.15016	0.90542	0.90542	0.841673	0.798716		10	11	7	9
P01027	|P01027|CO3_MOUSE Complement C3 OS=Mus musculus GN=C3 PE=1 SV=3	-0.0483888	0.434479	0.715156		0.7203	1.05248	1.54175	1.0819	0.87283	0.87283	0.87028	0.723755		35	47	22	31
P01027;H3BL60	|P01027|CO3_MOUSE Complement C3 OS=Mus musculus GN=C3 PE=1 SV=3;|H3BL60|H3BL60_MOUSE Complement C3 (Fragment) OS=Mus musculus GN=C3 PE=4 SV=1	-0.0290413	0.533505	0.777757		0.780854	1.25236	1.52984	1.01619	0.822529	0.822529	0.889109	0.727157		3	5	1	4
P01027;P01027-2	|P01027|CO3_MOUSE Complement C3 OS=Mus musculus GN=C3 PE=1 SV=3;|P01027-2|CO3_MOUSE Isoform Short of Complement C3 OS=Mus musculus GN=C3	0.0557424	0.841262	0.937123		0.745386	1.23054	1.54697	1.06667	1.00319	1.00319	0.883504	0.835708		8	9	6	8
P01027;P01027-2;H3BKW9	|P01027|CO3_MOUSE Complement C3 OS=Mus musculus GN=C3 PE=1 SV=3;|P01027-2|CO3_MOUSE Isoform Short of Complement C3 OS=Mus musculus GN=C3;|H3BKW9|H3BKW9_MOUSE Complement C3 (Fragment) OS=Mus musculus GN=C3 PE=4 SV=1	-0.0351814	0.510643	0.764314		0.824683	1.01297	1.5093	1.03	0.892667	0.892667	0.958052	0.686936		7	6	3	5
P01029	|P01029|CO4B_MOUSE Complement C4-B OS=Mus musculus GN=C4b PE=1 SV=3	0.353674	0.0512276	0.305102		0.960784	1.4717	1.71722	1.23714	1.58661	1.58661	0.90033	0.762088		9	7	3	5
P01643;P01644;P01645;P01647	|P01643|KV5AA_MOUSE Ig kappa chain V-V region MOPC 173 OS=Mus musculus PE=1 SV=1;|P01644|KV5AB_MOUSE Ig kappa chain V-V region HP R16.7 OS=Mus musculus PE=1 SV=1;|P01645|KV5AC_MOUSE Ig kappa chain V-V region HP 93G7 OS=Mus musculus PE=1 SV=1;|P01647|KV5AE_MOUSE Ig kappa chain V-V region HP 124E1 OS=Mus musculus PE=1 SV=1	0.26976	0.657654	0.844723		1.49077	1.49057	1.50489	0.345714	1.20085	1.20085	--	--		1	1	1	--
P01654;P01655;P01656;P03977;P01657;P01658;P01659;P01660;P01664;P01665;P01666;P01667;P01668;P01669;P01670;P01671;P01672;P01673	|P01654|KV3A1_MOUSE Ig kappa chain V-III region PC 2880/PC 1229 OS=Mus musculus PE=1 SV=1;|P01655|KV3A2_MOUSE Ig kappa chain V-III region PC 7132 OS=Mus musculus PE=1 SV=1;|P01656|KV3A3_MOUSE Ig kappa chain V-III region MOPC 70 OS=Mus musculus PE=1 SV=1;|P03977|KV3A4_MOUSE Ig kappa chain V-III region 50S10.1 OS=Mus musculus PE=1 SV=1;|P01657|KV3A5_MOUSE Ig kappa chain V-III region PC 2413 OS=Mus …	0.181986	0.880504	0.950019		2.00231	1.34139	1.23826	0.441429	--	--	0.88173	0.90155		1	1	--	1
P01664;P01665;P01666;P01668	|P01664|KV3AC_MOUSE Ig kappa chain V-III region CBPC 101 OS=Mus musculus PE=1 SV=1;|P01665|KV3AD_MOUSE Ig kappa chain V-III region PC 7043 OS=Mus musculus PE=1 SV=1;|P01666|KV3AE_MOUSE Ig kappa chain V-III region PC 7183 OS=Mus musculus PE=1 SV=1;|P01668|KV3AG_MOUSE Ig kappa chain V-III region PC 7210 OS=Mus musculus PE=1 SV=1	0.0792555	0.518489	0.769837		2.71396	0.795991	0.848337	0.346667	--	--	0.812313	0.821573		1	1	--	1
P01749;P01750;P01751;P01754;P01756;P01757;P03980;P06328;P06329;P06330	|P01749|HVM05_MOUSE Ig heavy chain V region 3 OS=Mus musculus GN=Igh-VJ558 PE=1 SV=1;|P01750|HVM06_MOUSE Ig heavy chain V region 102 OS=Mus musculus PE=1 SV=1;|P01751|HVM07_MOUSE Ig heavy chain V region B1-8/186-2 OS=Mus musculus GN=Gm16709 PE=1 SV=1;|P01754|HVM10_MOUSE Ig heavy chain V region 1-62-3 OS=Mus musculus GN=Ighv1-62-3 PE=4 SV=2;|P01756|HVM12_MOUSE Ig heavy chain V region MOPC 104E OS=…	0.580148	0.0253118	0.242611		2.18454	1.94575	--	--	1.50691	1.50691	0.790371	1.03553		1	--	1	1
P01831	|P01831|THY1_MOUSE Thy-1 membrane glycoprotein OS=Mus musculus GN=Thy1 PE=1 SV=1	0.0404862	0.98016	0.992798		1.17561	1.28508	1.20841	0.633333	0.876727	0.876727	1.3554	0.816392		2	1	2	1
P01837	|P01837|IGKC_MOUSE Ig kappa chain C region OS=Mus musculus PE=1 SV=1	0.376128	0.475383	0.741919		1.89446	2.06368	1.44814	0.332381	1.49469	1.49469	0.811016	0.843774		3	5	4	3
P01843	|P01843|LAC1_MOUSE Ig lambda-1 chain C region OS=Mus musculus PE=1 SV=1	0.964083	0.309684	0.618611		1.58593	2.98467	5.04697	0.491905	--	--	0.563986	1.03148		1	2	--	1
P01863;P01864;P01865;F6TQW2	|P01863|GCAA_MOUSE Ig gamma-2A chain C region;A allele OS=Mus musculus GN=Ighg PE=1 SV=1;|P01864|GCAB_MOUSE Ig gamma-2A chain C region secreted form OS=Mus musculus PE=1 SV=1;|P01865|GCAM_MOUSE Ig gamma-2A chain C region;membrane-bound form OS=Mus musculus GN=Igh-1a PE=1 SV=3;|F6TQW2|F6TQW2_MOUSE Protein Ighg2c OS=Mus musculus GN=Ighg2c PE=4 SV=1	0.244166	0.630407	0.833744		1.90888	1.65802	1.52544	0.378413	1.02922	1.02922	0.869418	1.07664		1	1	1	1
P01864;F6TQW2	|P01864|GCAB_MOUSE Ig gamma-2A chain C region secreted form OS=Mus musculus PE=1 SV=1;|F6TQW2|F6TQW2_MOUSE Protein Ighg2c OS=Mus musculus GN=Ighg2c PE=4 SV=1	0.783265	0.0787095	0.358498		2.30738	2.35554	1.22652	0.321905	2.40595	2.40595	1.32545	1.41947		3	3	1	1
P01867;P01867-2	|P01867|IGG2B_MOUSE Ig gamma-2B chain C region OS=Mus musculus GN=Igh-3 PE=1 SV=3;|P01867-2|IGG2B_MOUSE Isoform 2 of Ig gamma-2B chain C region OS=Mus musculus GN=Igh-3	0.213382	0.241017	0.559743		1.42618	1.38797	1.53682	0.72131	1.26993	1.26993	0.85745	0.805644		8	4	3	1
P01869;P01868	|P01869|IGH1M_MOUSE Ig gamma-1 chain C region;membrane-bound form OS=Mus musculus GN=Ighg1 PE=1 SV=2;|P01868|IGHG1_MOUSE Ig gamma-1 chain C region secreted form OS=Mus musculus GN=Ighg1 PE=1 SV=1	0.187379	0.58278	0.807315		1.10957	1.57193	2.13112	0.777143	0.924548	0.924548	0.989677	0.681007		5	3	1	2
P01872;P01873	|P01872|IGHM_MOUSE Ig mu chain C region secreted form OS=Mus musculus GN=Igh-6 PE=1 SV=2;|P01873|MUCM_MOUSE Ig mu chain C region membrane-bound form OS=Mus musculus GN=Igh-6 PE=1 SV=3	0.18126	0.796173	0.917984		2.25202	1.09552	0.534247	0.330476	0.947396	0.947396	0.779899	2.18404		13	11	6	10
P01887	|P01887|B2MG_MOUSE Beta-2-microglobulin OS=Mus musculus GN=B2m PE=1 SV=2	0.0521899	0.555165	0.789334		1.20646	0.941038	1.15656	0.972857	1.13071	1.13071	0.8187	0.937667		2	3	1	2
P01898	|P01898|HA10_MOUSE H-2 class I histocompatibility antigen;Q10 alpha chain OS=Mus musculus GN=H2-Q10 PE=1 SV=3	0.283252	0.0172086	0.220889		1.14879	1.47052	1.55602	1.05571	1.31881	1.31881	0.981203	0.885617		3	4	3	3
P01898;P01899;P01897;Q8HWB2;Q4KN81;O19441;A7VMS6;K7N5P0;G3UXE9;E9Q0G4;E9PX63;G3UY84	|P01898|HA10_MOUSE H-2 class I histocompatibility antigen;Q10 alpha chain OS=Mus musculus GN=H2-Q10 PE=1 SV=3;|P01899|HA11_MOUSE H-2 class I histocompatibility antigen;D-B alpha chain OS=Mus musculus GN=H2-D1 PE=1 SV=2;|P01897|HA1L_MOUSE H-2 class I histocompatibility antigen;L-D alpha chain OS=Mus musculus GN=H2-L PE=1 SV=2;|Q8HWB2|Q8HWB2_MOUSE Protein H2-Q4 OS=Mus musculus GN=H2-Q4 PE=2 SV=1;|Q…	0.365851	0.0204225	0.230923		1.2872	1.10967	1.48043	1.11524	1.73645	1.73645	0.816016	1.02768		1	1	1	1
P01898;P01899;P01900;P14426;P14427;P14429;P14430;P14431;P01901;P01902;P04223;P04223-2;P01897;P14428;P14432;P03991;P01895;P01895-2;P79568;Q8HWB2;Q3TH01;Q05A75;G3UZL7;E9QJR9;G3UXW2;E9PWT4;L7N260	|P01898|HA10_MOUSE H-2 class I histocompatibility antigen;Q10 alpha chain OS=Mus musculus GN=H2-Q10 PE=1 SV=3;|P01899|HA11_MOUSE H-2 class I histocompatibility antigen;D-B alpha chain OS=Mus musculus GN=H2-D1 PE=1 SV=2;|P01900|HA12_MOUSE H-2 class I histocompatibility antigen;D-D alpha chain OS=Mus musculus GN=H2-D1 PE=1 SV=1;|P14426|HA13_MOUSE H-2 class I histocompatibility antigen;D-K alpha cha…	0.25164	0.0165511	0.219522		1.04614	1.25118	--	--	1.3847	1.3847	1.01085	1.0658		1	--	1	1
P01901;P01902;Q3TH01;G3XA74;G3UXW2	|P01901|HA1B_MOUSE H-2 class I histocompatibility antigen;K-B alpha chain OS=Mus musculus GN=H2-K1 PE=1 SV=1;|P01902|HA1D_MOUSE H-2 class I histocompatibility antigen;K-D alpha chain OS=Mus musculus GN=H2-K1 PE=1 SV=1;|Q3TH01|Q3TH01_MOUSE H-2 class I histocompatibility antigen;K-K alpha chain OS=Mus musculus GN=H2-K1 PE=2 SV=1;|G3XA74|G3XA74_MOUSE H-2 class I histocompatibility antigen;K-K alpha …	-0.0146018	0.727298	0.881298		1.18685	1.1309	1.08513	0.715238	0.910733	0.910733	--	--		1	1	1	--
P01942;Q91VB8	|P01942|HBA_MOUSE Hemoglobin subunit alpha OS=Mus musculus GN=Hba PE=1 SV=2;|Q91VB8|Q91VB8_MOUSE Alpha globin 1 OS=Mus musculus GN=Hba-a1 PE=2 SV=1	-0.000123895	0.91775	0.968455		1.14043	0.97621	1.05349	1.10606	0.946794	0.946794	0.966437	0.863109		5	6	5	5
P02088;A8DUK4	|P02088|HBB1_MOUSE Hemoglobin subunit beta-1 OS=Mus musculus GN=Hbb-b1 PE=1 SV=2;|A8DUK4|A8DUK4_MOUSE Beta-globin OS=Mus musculus GN=Hbb-b1 PE=2 SV=1	0.141269	0.900432	0.959566		1.13764	0.721305	1.28963	1.91143	0.648247	0.648247	0.809298	1.65721		1	1	1	1
P02088;A8DUK4;E9Q223	|P02088|HBB1_MOUSE Hemoglobin subunit beta-1 OS=Mus musculus GN=Hbb-b1 PE=1 SV=2;|A8DUK4|A8DUK4_MOUSE Beta-globin OS=Mus musculus GN=Hbb-b1 PE=2 SV=1;|E9Q223|E9Q223_MOUSE Hemoglobin subunit beta-1 (Fragment) OS=Mus musculus GN=Hbb-b1 PE=2 SV=1	-0.0307506	0.55364	0.788621		1.01907	0.833796	1.061	1.1744	1.03336	1.03336	0.955083	0.721223		3	3	3	3
P02088;P02089;A8DUK4	|P02088|HBB1_MOUSE Hemoglobin subunit beta-1 OS=Mus musculus GN=Hbb-b1 PE=1 SV=2;|P02089|HBB2_MOUSE Hemoglobin subunit beta-2 OS=Mus musculus GN=Hbb-b2 PE=1 SV=2;|A8DUK4|A8DUK4_MOUSE Beta-globin OS=Mus musculus GN=Hbb-b1 PE=2 SV=1	0.023274	0.90759	0.963118		1.21754	1.03688	1.10054	1.13146	1.02245	1.02245	0.784706	0.814063		2	2	2	2
P02088;P02089;A8DUK4;E9Q223	|P02088|HBB1_MOUSE Hemoglobin subunit beta-1 OS=Mus musculus GN=Hbb-b1 PE=1 SV=2;|P02089|HBB2_MOUSE Hemoglobin subunit beta-2 OS=Mus musculus GN=Hbb-b2 PE=1 SV=2;|A8DUK4|A8DUK4_MOUSE Beta-globin OS=Mus musculus GN=Hbb-b1 PE=2 SV=1;|E9Q223|E9Q223_MOUSE Hemoglobin subunit beta-1 (Fragment) OS=Mus musculus GN=Hbb-b1 PE=2 SV=1	0.0272597	0.861531	0.943203		1.22343	1.00387	1.14884	1.18429	0.961211	0.961211	0.866456	0.803291		1	1	1	1
P02088;P02089;P02104;A8DUK4;E9Q223	|P02088|HBB1_MOUSE Hemoglobin subunit beta-1 OS=Mus musculus GN=Hbb-b1 PE=1 SV=2;|P02089|HBB2_MOUSE Hemoglobin subunit beta-2 OS=Mus musculus GN=Hbb-b2 PE=1 SV=2;|P02104|HBE_MOUSE Hemoglobin subunit epsilon-Y2 OS=Mus musculus GN=Hbb-y PE=1 SV=2;|A8DUK4|A8DUK4_MOUSE Beta-globin OS=Mus musculus GN=Hbb-b1 PE=2 SV=1;|E9Q223|E9Q223_MOUSE Hemoglobin subunit beta-1 (Fragment) OS=Mus musculus GN=Hbb-b1 P…	0.0232629	0.823652	0.92827		1.25309	1.07985	0.992825	1.07175	0.982465	0.982465	0.941163	0.826436		1	1	1	1
P02463	|P02463|CO4A1_MOUSE Collagen alpha-1(IV) chain OS=Mus musculus GN=Col4a1 PE=2 SV=4	-0.0190508	0.650308	0.843001		1.07036	1.08785	1.01835	0.933214	0.990967	0.990967	0.809927	0.993421		7	6	3	5
P02463;Q63ZW6;F7CK55	|P02463|CO4A1_MOUSE Collagen alpha-1(IV) chain OS=Mus musculus GN=Col4a1 PE=2 SV=4;|Q63ZW6|Q63ZW6_MOUSE Col4a5 protein OS=Mus musculus GN=Col4a5 PE=2 SV=1;|F7CK55|F7CK55_MOUSE Protein Col4a5 (Fragment) OS=Mus musculus GN=Col4a5 PE=4 SV=1	0.25072	0.115171	0.413986		1.06498	1.54638	0.990541	0.82127	--	--	1.21193	1.50371		1	1	--	1
P02468;F8VQJ3	|P02468|LAMC1_MOUSE Laminin subunit gamma-1 OS=Mus musculus GN=Lamc1 PE=1 SV=2;|F8VQJ3|F8VQJ3_MOUSE Laminin subunit gamma-1 OS=Mus musculus GN=Lamc1 PE=2 SV=1	0.0538094	0.503575	0.760534		1.01615	1.08078	1.01859	1.01143	0.92136	0.92136	1.35976	0.974594		32	39	21	21
P02468;F8VQJ3;F6SFQ3	|P02468|LAMC1_MOUSE Laminin subunit gamma-1 OS=Mus musculus GN=Lamc1 PE=1 SV=2;|F8VQJ3|F8VQJ3_MOUSE Laminin subunit gamma-1 OS=Mus musculus GN=Lamc1 PE=2 SV=1;|F6SFQ3|F6SFQ3_MOUSE Laminin subunit gamma-1 (Fragment) OS=Mus musculus GN=Lamc1 PE=4 SV=1	0.143768	0.0274831	0.251034		1.01211	1.16215	0.976517	0.977778	1.12062	1.12062	1.20271	1.2658		4	5	4	5
P02468;F8VQJ3;F6TLW1	|P02468|LAMC1_MOUSE Laminin subunit gamma-1 OS=Mus musculus GN=Lamc1 PE=1 SV=2;|F8VQJ3|F8VQJ3_MOUSE Laminin subunit gamma-1 OS=Mus musculus GN=Lamc1 PE=2 SV=1;|F6TLW1|F6TLW1_MOUSE Laminin subunit gamma-1 (Fragment) OS=Mus musculus GN=Lamc1 PE=4 SV=1	0.0771543	0.203737	0.52055		1.04498	1.20637	1.13112	1.065	0.936238	0.936238	0.981062	1.13848		5	4	2	3
P02468;Q9R0B6;F8VQJ3;A2ATM9	|P02468|LAMC1_MOUSE Laminin subunit gamma-1 OS=Mus musculus GN=Lamc1 PE=1 SV=2;|Q9R0B6|LAMC3_MOUSE Laminin subunit gamma-3 OS=Mus musculus GN=Lamc3 PE=2 SV=2;|F8VQJ3|F8VQJ3_MOUSE Laminin subunit gamma-1 OS=Mus musculus GN=Lamc1 PE=2 SV=1;|A2ATM9|A2ATM9_MOUSE Laminin subunit gamma-3 (Fragment) OS=Mus musculus GN=Lamc3 PE=2 SV=1	0.0389602	0.703568	0.869091		1.02422	1.00177	1.17613	1.17	0.930393	0.930393	1.18507	0.80101		1	1	1	1
P02469;E9PYT5;E9QN70	|P02469|LAMB1_MOUSE Laminin subunit beta-1 OS=Mus musculus GN=Lamb1 PE=1 SV=3;|E9PYT5|E9PYT5_MOUSE Laminin subunit beta-1 OS=Mus musculus GN=Lamb1 PE=2 SV=1;|E9QN70|E9QN70_MOUSE Laminin subunit beta-1 OS=Mus musculus GN=Lamb1 PE=2 SV=1	0.0452371	0.35105	0.652896		0.962514	1.06604	0.938601	0.994048	1.07811	1.07811	1.12836	1.00904		8	8	4	6
P02469;E9QN70	|P02469|LAMB1_MOUSE Laminin subunit beta-1 OS=Mus musculus GN=Lamb1 PE=1 SV=3;|E9QN70|E9QN70_MOUSE Laminin subunit beta-1 OS=Mus musculus GN=Lamb1 PE=2 SV=1	0.0109481	0.920189	0.968575		1	0.942807	0.91683	0.995238	0.977683	0.977683	1.24304	1.00766		25	31	21	25
P02535;P02535-2;P02535-3;A2A513	|P02535|K1C10_MOUSE Keratin;type I cytoskeletal 10 OS=Mus musculus GN=Krt10 PE=1 SV=3;|P02535-2|K1C10_MOUSE Isoform 2 of Keratin;type I cytoskeletal 10 OS=Mus musculus GN=Krt10;|P02535-3|K1C10_MOUSE Isoform 3 of Keratin;type I cytoskeletal 10 OS=Mus musculus GN=Krt10;|A2A513|A2A513_MOUSE Keratin;type I cytoskeletal 10 OS=Mus musculus GN=Krt10 PE=4 SV=1	0.00989905	0.479608	0.743576		0.926182	0.772995	1.83121	1.7319	0.923486	0.923486	0.66697	0.278844		2	2	1	2
P02772;Q99LC3	|P02772|FETA_MOUSE Alpha-fetoprotein OS=Mus musculus GN=Afp PE=2 SV=1;|Q99LC3|NDUAA_MOUSE NADH dehydrogenase [ubiquinone] 1 alpha subcomplex subunit 10;mitochondrial OS=Mus musculus GN=Ndufa10 PE=1 SV=1	0.0574573	0.515774	0.768816		0.893887	1.26533	0.937867	1.06238	--	--	1.07047	1.01385		1	1	--	1
P03888	|P03888|NU1M_MOUSE NADH-ubiquinone oxidoreductase chain 1 OS=Mus musculus GN=Mtnd1 PE=1 SV=3	0.0400364	0.945399	0.976747		0.810073	0.716981	0.918004	1.04929	1.07651	1.07651	1.5269	1.05084		3	3	2	1
P03893;Q9MD59	|P03893|NU2M_MOUSE NADH-ubiquinone oxidoreductase chain 2 OS=Mus musculus GN=Mtnd2 PE=1 SV=1;|Q9MD59|Q9MD59_MOUSE NADH-ubiquinone oxidoreductase chain 2 OS=Mus musculus GN=mt-Nd2 PE=3 SV=1	-0.0176551	0.719245	0.877457		--	--	0.90362	1.1281	1.03719	1.03719	0.903106	0.917811		--	1	1	1
P03899;Q7GIP5	|P03899|NU3M_MOUSE NADH-ubiquinone oxidoreductase chain 3 OS=Mus musculus GN=Mtnd3 PE=3 SV=3;|Q7GIP5|Q7GIP5_MOUSE NADH-ubiquinone oxidoreductase chain 3 OS=Mus musculus GN=mt-Nd3 PE=2 SV=1	-0.0792295	0.32838	0.634959		1.14072	1.11557	1.20548	1.15714	0.768332	0.768332	0.561943	0.854994		1	1	1	1
P03911;Q7JCY6	|P03911|NU4M_MOUSE NADH-ubiquinone oxidoreductase chain 4 OS=Mus musculus GN=Mtnd4 PE=1 SV=1;|Q7JCY6|Q7JCY6_MOUSE NADH-ubiquinone oxidoreductase chain 4 OS=Mus musculus GN=mt-Nd4 PE=3 SV=1	-0.000828531	0.852944	0.941463		0.892734	1.20204	0.8443	1.05619	1.11158	1.11158	0.843621	0.933351		1	2	1	2
P03921;Q9MD82	|P03921|NU5M_MOUSE NADH-ubiquinone oxidoreductase chain 5 OS=Mus musculus GN=Mtnd5 PE=3 SV=2;|Q9MD82|Q9MD82_MOUSE NADH-ubiquinone oxidoreductase chain 5 OS=Mus musculus GN=mt-Nd5 PE=2 SV=1	-0.0477283	0.429673	0.71294		0.870242	0.988994	1.00416	1.16643	0.797024	0.797024	0.826938	1.28886		2	4	3	3
P03930;Q7JCZ0	|P03930|ATP8_MOUSE ATP synthase protein 8 OS=Mus musculus GN=Mtatp8 PE=1 SV=1;|Q7JCZ0|Q7JCZ0_MOUSE ATP synthase protein 8 OS=Mus musculus GN=mt-Atp8 PE=3 SV=1	-0.0814766	0.301057	0.610901		0.824683	1.06132	0.935747	1.05524	--	--	0.716238	1.07731		1	2	--	1
P03953;P03953-2	|P03953|CFAD_MOUSE Complement factor D OS=Mus musculus GN=Cfd PE=1 SV=1;|P03953-2|CFAD_MOUSE Isoform 2 of Complement factor D OS=Mus musculus GN=Cfd	0.0944061	0.557172	0.791007		0.815456	1.07429	0.749755	0.849762	1.20988	1.20988	1.26753	1.36445		5	4	2	1
P03953;P03953-2;Q9R098;F2YMG0;P56677;Q8VHK8;Q8VHK8-2;Q5S248;Q8BHM9;Q8K1T0;Q8K1T0-2;P06869;Q1JRP2	|P03953|CFAD_MOUSE Complement factor D OS=Mus musculus GN=Cfd PE=1 SV=1;|P03953-2|CFAD_MOUSE Isoform 2 of Complement factor D OS=Mus musculus GN=Cfd;|Q9R098|HGFA_MOUSE Hepatocyte growth factor activator OS=Mus musculus GN=Hgfac PE=1 SV=1;|F2YMG0|PRS56_MOUSE Serine protease 56 OS=Mus musculus GN=Prss56 PE=2 SV=1;|P56677|ST14_MOUSE Suppressor of tumorigenicity 14 protein homolog OS=Mus musculus GN=…	-0.209834	0.0702424	0.343468		0.685121	0.959906	0.684932	0.710476	--	--	0.924477	1.22291		1	1	--	1
P03987;P03987-2	|P03987|IGHG3_MOUSE Ig gamma-3 chain C region OS=Mus musculus PE=1 SV=2;|P03987-2|IGHG3_MOUSE Isoform 2 of Ig gamma-3 chain C region OS=Mus musculus	-0.0909477	0.274991	0.588214		0.616205	0.861439	1.29256	0.840238	0.773645	0.773645	0.788602	1.56491		4	4	3	4
P03995;P03995-2;Q3UV17;P07744;Q922U2;P50446;Q9Z331;Q8BGZ7;Q8VED5;Q9DCV7;P11679;Q9ERE2;Q6IMF0;Q99M73;Q9Z2T6;P97861;P20152;Q6IFZ8;Q3UV11;E9Q1Y9;E9Q0F0;E9QLY5;E9Q1Z0	|P03995|GFAP_MOUSE Glial fibrillary acidic protein OS=Mus musculus GN=Gfap PE=1 SV=4;|P03995-2|GFAP_MOUSE Isoform 2 of Glial fibrillary acidic protein OS=Mus musculus GN=Gfap;|Q3UV17|K22O_MOUSE Keratin;type II cytoskeletal 2 oral OS=Mus musculus GN=Krt76 PE=2 SV=1;|P07744|K2C4_MOUSE Keratin;type II cytoskeletal 4 OS=Mus musculus GN=Krt4 PE=1 SV=2;|Q922U2|K2C5_MOUSE Keratin;type II cytoskeletal 5 …	-0.0559621	0.374736	0.672489		1.06344	0.972877	0.832681	1.23095	0.819872	0.819872	1.15983	0.796094		1	1	1	1
P04117	|P04117|FABP4_MOUSE Fatty acid-binding protein;adipocyte OS=Mus musculus GN=Fabp4 PE=1 SV=3	-0.0503963	0.255193	0.571747		0.997116	1.00924	0.952544	0.851905	1.02497	1.02497	0.909219	0.955399		7	7	5	6
P04117;O08716;P24526	|P04117|FABP4_MOUSE Fatty acid-binding protein;adipocyte OS=Mus musculus GN=Fabp4 PE=1 SV=3;|O08716|FABP9_MOUSE Fatty acid-binding protein 9 OS=Mus musculus GN=Fabp9 PE=2 SV=2;|P24526|MYP2_MOUSE Myelin P2 protein OS=Mus musculus GN=Pmp2 PE=2 SV=2	0.065066	0.758177	0.899348		1.06401	1.0566	0.896771	0.857143	1.4187	1.4187	0.82958	0.827544		1	1	1	1
P04117;P11404;J3QN79	|P04117|FABP4_MOUSE Fatty acid-binding protein;adipocyte OS=Mus musculus GN=Fabp4 PE=1 SV=3;|P11404|FABPH_MOUSE Fatty acid-binding protein;heart OS=Mus musculus GN=Fabp3 PE=1 SV=5;|J3QN79|J3QN79_MOUSE MCG8345 OS=Mus musculus GN=Fabp3-ps1 PE=3 SV=1	-0.0643026	0.178135	0.492502		0.930507	1.02358	0.903914	1.0179	0.942614	0.942614	1.05385	0.836268		1	1	1	1
P04186;F6XQ00;B8JJM6;B8JJN0;H3BK95;F6VQX8;B8JJM5	|P04186|CFAB_MOUSE Complement factor B OS=Mus musculus GN=Cfb PE=1 SV=2;|F6XQ00|F6XQ00_MOUSE Complement factor B OS=Mus musculus GN=Cfb PE=2 SV=1;|B8JJM6|B8JJM6_MOUSE Complement factor B OS=Mus musculus GN=Cfb PE=2 SV=1;|B8JJN0|B8JJN0_MOUSE Protein Gm20547 OS=Mus musculus GN=Gm20547 PE=2 SV=1;|H3BK95|H3BK95_MOUSE Complement C2 (Fragment) OS=Mus musculus GN=C2 PE=3 SV=1;|F6VQX8|F6VQX8_MOUSE Protei…	0.196073	0.135667	0.439182		--	--	1.48434	0.94	1.14984	1.14984	1.29646	0.852968		--	1	1	1
P04186;F6XQ00;B8JJM6;B8JJN0;F6VQX8;B8JJM5	|P04186|CFAB_MOUSE Complement factor B OS=Mus musculus GN=Cfb PE=1 SV=2;|F6XQ00|F6XQ00_MOUSE Complement factor B OS=Mus musculus GN=Cfb PE=2 SV=1;|B8JJM6|B8JJM6_MOUSE Complement factor B OS=Mus musculus GN=Cfb PE=2 SV=1;|B8JJN0|B8JJN0_MOUSE Protein Gm20547 OS=Mus musculus GN=Gm20547 PE=2 SV=1;|F6VQX8|F6VQX8_MOUSE Protein Gm20547 (Fragment) OS=Mus musculus GN=Gm20547 PE=3 SV=1;|B8JJM5|B8JJM5_MOUSE…	-0.0392274	0.563849	0.79271		0.925606	1.0625	1.24755	1.10857	--	--	0.597159	0.897667		4	3	--	2
P04186;F6XQ00;B8JJM6;B8JJN0;H3BK95;B8JJM3;F6VQX8;B8JJM5;F6W2T4	|P04186|CFAB_MOUSE Complement factor B OS=Mus musculus GN=Cfb PE=1 SV=2;|F6XQ00|F6XQ00_MOUSE Complement factor B OS=Mus musculus GN=Cfb PE=2 SV=1;|B8JJM6|B8JJM6_MOUSE Complement factor B OS=Mus musculus GN=Cfb PE=2 SV=1;|B8JJN0|B8JJN0_MOUSE Protein Gm20547 OS=Mus musculus GN=Gm20547 PE=2 SV=1;|H3BK95|H3BK95_MOUSE Complement C2 (Fragment) OS=Mus musculus GN=C2 PE=3 SV=1;|B8JJM3|B8JJM3_MOUSE Comple…	-0.0269871	0.642048	0.838365		0.962514	1.09316	1.16194	0.998095	--	--	0.971088	0.702012		2	2	--	1
P04247	|P04247|MYG_MOUSE Myoglobin OS=Mus musculus GN=Mb PE=1 SV=3	0.0527998	0.69929	0.865423		0.964245	1.18603	0.991508	1.18099	0.792703	0.792703	1.18215	1.20788		14	16	11	11
P04370;P04370-2;P04370-4;P04370-5;P04370-6;P04370-7;P04370-8;P04370-9;P04370-10;P04370-11;P04370-13;P04370-14;F6ZIA4;F6RT34;F6TYB7;F6RWW8;F6VME3;F7A0B0	|P04370|MBP_MOUSE Myelin basic protein OS=Mus musculus GN=Mbp PE=1 SV=2;|P04370-2|MBP_MOUSE Isoform 2 of Myelin basic protein OS=Mus musculus GN=Mbp;|P04370-4|MBP_MOUSE Isoform 4 of Myelin basic protein OS=Mus musculus GN=Mbp;|P04370-5|MBP_MOUSE Isoform 5 of Myelin basic protein OS=Mus musculus GN=Mbp;|P04370-6|MBP_MOUSE Isoform 6 of Myelin basic protein OS=Mus musculus GN=Mbp;|P04370-7|MBP_MOUSE…	-0.0876714	0.29396	0.602531		0.885813	1.6024	0.829256	0.912857	0.603613	0.603613	1.17995	0.91082		2	3	2	3
P04370;P04370-4;P04370-5;P04370-6;P04370-7;P04370-8;P04370-9;P04370-10;P04370-11;P04370-13;P04370-14;F6ZIA4;F6RT34;F6TYB7;F6RWW8;F6VME3;F7A0B0	|P04370|MBP_MOUSE Myelin basic protein OS=Mus musculus GN=Mbp PE=1 SV=2;|P04370-4|MBP_MOUSE Isoform 4 of Myelin basic protein OS=Mus musculus GN=Mbp;|P04370-5|MBP_MOUSE Isoform 5 of Myelin basic protein OS=Mus musculus GN=Mbp;|P04370-6|MBP_MOUSE Isoform 6 of Myelin basic protein OS=Mus musculus GN=Mbp;|P04370-7|MBP_MOUSE Isoform 7 of Myelin basic protein OS=Mus musculus GN=Mbp;|P04370-8|MBP_MOUSE…	0.0197289	0.817506	0.926584		0.823241	1.37618	0.698141	0.863571	0.836876	0.836876	1.41077	1.26449		2	2	1	1
P04370-4;P04370-5;P04370-7;P04370-9;P04370-10;F6ZIA4;F6RT34;F6VME3;F7A0B0	|P04370-4|MBP_MOUSE Isoform 4 of Myelin basic protein OS=Mus musculus GN=Mbp;|P04370-5|MBP_MOUSE Isoform 5 of Myelin basic protein OS=Mus musculus GN=Mbp;|P04370-7|MBP_MOUSE Isoform 7 of Myelin basic protein OS=Mus musculus GN=Mbp;|P04370-9|MBP_MOUSE Isoform 9 of Myelin basic protein OS=Mus musculus GN=Mbp;|P04370-10|MBP_MOUSE Isoform 10 of Myelin basic protein OS=Mus musculus GN=Mbp;|F6ZIA4|F6ZI…	-0.0777571	0.353704	0.655201		0.928489	1.47406	0.760274	0.972381	0.878852	0.878852	1.30149	0.385838		1	1	1	1
P04370-4;P04370-6;P04370-9;P04370-11;P04370-13;F6RT34;F6TYB7;F7A0B0	|P04370-4|MBP_MOUSE Isoform 4 of Myelin basic protein OS=Mus musculus GN=Mbp;|P04370-6|MBP_MOUSE Isoform 6 of Myelin basic protein OS=Mus musculus GN=Mbp;|P04370-9|MBP_MOUSE Isoform 9 of Myelin basic protein OS=Mus musculus GN=Mbp;|P04370-11|MBP_MOUSE Isoform 11 of Myelin basic protein OS=Mus musculus GN=Mbp;|P04370-13|MBP_MOUSE Isoform 12 of Myelin basic protein OS=Mus musculus GN=Mbp;|F6RT34|F6…	0.0290022	0.949422	0.977713		0.901961	1.57547	0.778865	1.15857	0.863974	0.863974	1.12427	0.895361		1	1	1	1
P04919;P04919-2	|P04919|B3AT_MOUSE Band 3 anion transport protein OS=Mus musculus GN=Slc4a1 PE=1 SV=1;|P04919-2|B3AT_MOUSE Isoform Kidney of Band 3 anion transport protein OS=Mus musculus GN=Slc4a1	0.0306756	0.721516	0.878837		1.19954	1.07547	1.091	0.96619	1.05101	1.05101	0.821144	0.916561		8	8	5	8
P04925	|P04925|PRIO_MOUSE Major prion protein OS=Mus musculus GN=Prnp PE=1 SV=2	0.279076	0.0674999	0.337937		1.10669	1.05248	1.18787	0.990476	--	--	1.86922	1.07377		1	3	--	1
P05064;A6ZI44	|P05064|ALDOA_MOUSE Fructose-bisphosphate aldolase A OS=Mus musculus GN=Aldoa PE=1 SV=2;|A6ZI44|A6ZI44_MOUSE Fructose-bisphosphate aldolase OS=Mus musculus GN=Aldoa PE=2 SV=1	0.101722	0.118024	0.417504		0.958478	1.01061	1.04746	1.06684	1.25186	1.25186	1.00313	0.994194		3	3	1	1
P05064;A6ZI44;A6ZI47;D3YWI1;D3Z510;D3YV98	|P05064|ALDOA_MOUSE Fructose-bisphosphate aldolase A OS=Mus musculus GN=Aldoa PE=1 SV=2;|A6ZI44|A6ZI44_MOUSE Fructose-bisphosphate aldolase OS=Mus musculus GN=Aldoa PE=2 SV=1;|A6ZI47|A6ZI47_MOUSE Fructose-bisphosphate aldolase OS=Mus musculus GN=Aldoart2 PE=2 SV=1;|D3YWI1|D3YWI1_MOUSE Fructose-bisphosphate aldolase (Fragment) OS=Mus musculus GN=Aldoa PE=2 SV=1;|D3Z510|D3Z510_MOUSE Fructose-bispho…	0.01816	0.729538	0.88246		1.14033	0.949489	1.05056	0.944737	0.997533	0.997533	1.05504	0.96611		3	4	4	4
P05064;A6ZI44;D3YWI1	|P05064|ALDOA_MOUSE Fructose-bisphosphate aldolase A OS=Mus musculus GN=Aldoa PE=1 SV=2;|A6ZI44|A6ZI44_MOUSE Fructose-bisphosphate aldolase OS=Mus musculus GN=Aldoa PE=2 SV=1;|D3YWI1|D3YWI1_MOUSE Fructose-bisphosphate aldolase (Fragment) OS=Mus musculus GN=Aldoa PE=2 SV=1	-0.0017453	0.909103	0.964282		0.864715	0.951405	1.01875	0.985905	1.01467	1.01467	1.14345	0.996765		1	1	1	1
P05064;P05063;A6ZI44;D3YWI1	|P05064|ALDOA_MOUSE Fructose-bisphosphate aldolase A OS=Mus musculus GN=Aldoa PE=1 SV=2;|P05063|ALDOC_MOUSE Fructose-bisphosphate aldolase C OS=Mus musculus GN=Aldoc PE=1 SV=4;|A6ZI44|A6ZI44_MOUSE Fructose-bisphosphate aldolase OS=Mus musculus GN=Aldoa PE=2 SV=1;|D3YWI1|D3YWI1_MOUSE Fructose-bisphosphate aldolase (Fragment) OS=Mus musculus GN=Aldoa PE=2 SV=1	0.0255763	0.82354	0.92827		1.21655	0.909021	1.03712	1.01137	1.1215	1.1215	0.884288	0.841743		2	1	1	1
P05064;P05063;Q9CPQ9;A6ZI44;A6ZI46;A6ZI47;D3YWI1	|P05064|ALDOA_MOUSE Fructose-bisphosphate aldolase A OS=Mus musculus GN=Aldoa PE=1 SV=2;|P05063|ALDOC_MOUSE Fructose-bisphosphate aldolase C OS=Mus musculus GN=Aldoc PE=1 SV=4;|Q9CPQ9|Q9CPQ9_MOUSE Fructose-bisphosphate aldolase OS=Mus musculus GN=Aldoart1 PE=2 SV=1;|A6ZI44|A6ZI44_MOUSE Fructose-bisphosphate aldolase OS=Mus musculus GN=Aldoa PE=2 SV=1;|A6ZI46|A6ZI46_MOUSE Fructose-bisphosphate ald…	0.121541	0.226537	0.543572		1.4183	1.30385	1.00248	0.955587	1.1091	1.1091	0.953701	0.851044		2	2	2	2
P05064;P05063;Q9CPQ9;A6ZI44;A6ZI46;D3YWI1	|P05064|ALDOA_MOUSE Fructose-bisphosphate aldolase A OS=Mus musculus GN=Aldoa PE=1 SV=2;|P05063|ALDOC_MOUSE Fructose-bisphosphate aldolase C OS=Mus musculus GN=Aldoc PE=1 SV=4;|Q9CPQ9|Q9CPQ9_MOUSE Fructose-bisphosphate aldolase OS=Mus musculus GN=Aldoart1 PE=2 SV=1;|A6ZI44|A6ZI44_MOUSE Fructose-bisphosphate aldolase OS=Mus musculus GN=Aldoa PE=2 SV=1;|A6ZI46|A6ZI46_MOUSE Fructose-bisphosphate ald…	0.0385907	0.726011	0.880607		0.824683	0.798349	1.04012	1.18238	1.12699	1.12699	1.03841	1.07896		2	1	1	1
P05064;Q91Y97;P05063;Q9CPQ9;A6ZI44;A6ZI46;D3YWI1	|P05064|ALDOA_MOUSE Fructose-bisphosphate aldolase A OS=Mus musculus GN=Aldoa PE=1 SV=2;|Q91Y97|ALDOB_MOUSE Fructose-bisphosphate aldolase B OS=Mus musculus GN=Aldob PE=1 SV=3;|P05063|ALDOC_MOUSE Fructose-bisphosphate aldolase C OS=Mus musculus GN=Aldoc PE=1 SV=4;|Q9CPQ9|Q9CPQ9_MOUSE Fructose-bisphosphate aldolase OS=Mus musculus GN=Aldoart1 PE=2 SV=1;|A6ZI44|A6ZI44_MOUSE Fructose-bisphosphate al…	-0.278206	0.028666	0.254803		1.06228	0.543632	0.885519	0.879762	--	--	0.698897	0.877602		1	1	--	1
P05064;Q91Y97;P05063;Q9CPQ9;A6ZI44;A6ZI46;A6ZI47;D3YWI1	|P05064|ALDOA_MOUSE Fructose-bisphosphate aldolase A OS=Mus musculus GN=Aldoa PE=1 SV=2;|Q91Y97|ALDOB_MOUSE Fructose-bisphosphate aldolase B OS=Mus musculus GN=Aldob PE=1 SV=3;|P05063|ALDOC_MOUSE Fructose-bisphosphate aldolase C OS=Mus musculus GN=Aldoc PE=1 SV=4;|Q9CPQ9|Q9CPQ9_MOUSE Fructose-bisphosphate aldolase OS=Mus musculus GN=Aldoart1 PE=2 SV=1;|A6ZI44|A6ZI44_MOUSE Fructose-bisphosphate al…	0.0346059	0.785322	0.9108		1.0742	1.04638	0.957926	0.78	--	--	1.14264	1.14451		1	1	--	1
P05064;Q9CPQ9;A6ZI44;A6ZI46;D3YWI1;D3Z510;D3YV98	|P05064|ALDOA_MOUSE Fructose-bisphosphate aldolase A OS=Mus musculus GN=Aldoa PE=1 SV=2;|Q9CPQ9|Q9CPQ9_MOUSE Fructose-bisphosphate aldolase OS=Mus musculus GN=Aldoart1 PE=2 SV=1;|A6ZI44|A6ZI44_MOUSE Fructose-bisphosphate aldolase OS=Mus musculus GN=Aldoa PE=2 SV=1;|A6ZI46|A6ZI46_MOUSE Fructose-bisphosphate aldolase OS=Mus musculus GN=Aldoart1 PE=2 SV=1;|D3YWI1|D3YWI1_MOUSE Fructose-bisphosphate a…	0.0636126	0.160666	0.473011		1.07612	1.09198	1.05675	0.957393	1.00213	1.00213	1.1241	1.05004		3	3	3	3
P05064;Q9CPQ9;A6ZI44;A6ZI46;A6ZI47	|P05064|ALDOA_MOUSE Fructose-bisphosphate aldolase A OS=Mus musculus GN=Aldoa PE=1 SV=2;|Q9CPQ9|Q9CPQ9_MOUSE Fructose-bisphosphate aldolase OS=Mus musculus GN=Aldoart1 PE=2 SV=1;|A6ZI44|A6ZI44_MOUSE Fructose-bisphosphate aldolase OS=Mus musculus GN=Aldoa PE=2 SV=1;|A6ZI46|A6ZI46_MOUSE Fructose-bisphosphate aldolase OS=Mus musculus GN=Aldoart1 PE=2 SV=1;|A6ZI47|A6ZI47_MOUSE Fructose-bisphosphate a…	-0.026246	0.566556	0.79476		0.913591	0.959021	0.897732	1.06054	0.965994	0.965994	0.869615	1.22329		2	2	2	2
P05064;Q9CPQ9;A6ZI44;A6ZI46;A6ZI47;D3YWI1;D3Z510;D3YV98	|P05064|ALDOA_MOUSE Fructose-bisphosphate aldolase A OS=Mus musculus GN=Aldoa PE=1 SV=2;|Q9CPQ9|Q9CPQ9_MOUSE Fructose-bisphosphate aldolase OS=Mus musculus GN=Aldoart1 PE=2 SV=1;|A6ZI44|A6ZI44_MOUSE Fructose-bisphosphate aldolase OS=Mus musculus GN=Aldoa PE=2 SV=1;|A6ZI46|A6ZI46_MOUSE Fructose-bisphosphate aldolase OS=Mus musculus GN=Aldoart1 PE=2 SV=1;|A6ZI47|A6ZI47_MOUSE Fructose-bisphosphate a…	0.0256368	0.695493	0.863869		1.14456	1.1664	0.972236	0.991032	1.00195	1.00195	0.887926	0.977377		7	8	8	7
P05064;Q9CPQ9;A6ZI44;A6ZI46	|P05064|ALDOA_MOUSE Fructose-bisphosphate aldolase A OS=Mus musculus GN=Aldoa PE=1 SV=2;|Q9CPQ9|Q9CPQ9_MOUSE Fructose-bisphosphate aldolase OS=Mus musculus GN=Aldoart1 PE=2 SV=1;|A6ZI44|A6ZI44_MOUSE Fructose-bisphosphate aldolase OS=Mus musculus GN=Aldoa PE=2 SV=1;|A6ZI46|A6ZI46_MOUSE Fructose-bisphosphate aldolase OS=Mus musculus GN=Aldoart1 PE=2 SV=1	0.0123353	0.804651	0.921558		0.966551	1.00189	1.00461	0.983673	1.01658	1.01658	1.13338	0.945434		7	7	7	5
P05132;P05132-2	|P05132|KAPCA_MOUSE cAMP-dependent protein kinase catalytic subunit alpha OS=Mus musculus GN=Prkaca PE=1 SV=3;|P05132-2|KAPCA_MOUSE Isoform 2 of cAMP-dependent protein kinase catalytic subunit alpha OS=Mus musculus GN=Prkaca	-0.0212925	0.635726	0.834954		1.05306	0.735849	1.0093	1.06381	0.89373	0.89373	1.2305	1.00282		7	7	2	3
P05132;P05132-2;P68181;P68181-2;P68181-3;P68181-4	|P05132|KAPCA_MOUSE cAMP-dependent protein kinase catalytic subunit alpha OS=Mus musculus GN=Prkaca PE=1 SV=3;|P05132-2|KAPCA_MOUSE Isoform 2 of cAMP-dependent protein kinase catalytic subunit alpha OS=Mus musculus GN=Prkaca;|P68181|KAPCB_MOUSE cAMP-dependent protein kinase catalytic subunit beta OS=Mus musculus GN=Prkacb PE=1 SV=2;|P68181-2|KAPCB_MOUSE Isoform 2 of cAMP-dependent protein kinase …	0.112458	0.0353003	0.273138		1.05825	1.0967	1.04325	1.0281	1.01541	1.01541	1.22323	1.16821		9	8	4	6
P05201	|P05201|AATC_MOUSE Aspartate aminotransferase;cytoplasmic OS=Mus musculus GN=Got1 PE=1 SV=3	-0.138415	0.0125356	0.205539		0.897347	0.940252	0.829256	0.890476	0.876727	0.876727	0.885852	1.0715		15	19	12	16
P05201;F7ALS6	|P05201|AATC_MOUSE Aspartate aminotransferase;cytoplasmic OS=Mus musculus GN=Got1 PE=1 SV=3;|F7ALS6|F7ALS6_MOUSE Aspartate aminotransferase;cytoplasmic (Fragment) OS=Mus musculus GN=Got1 PE=4 SV=1	-0.115203	0.0412965	0.2927		0.83045	0.953616	0.81409	0.929524	1.00638	1.00638	0.842864	1.00272		7	9	7	7
P05202	|P05202|AATM_MOUSE Aspartate aminotransferase;mitochondrial OS=Mus musculus GN=Got2 PE=1 SV=1	-0.00404741	0.888128	0.953836		0.939975	1.04108	0.949609	1.07726	0.990436	0.990436	0.93298	1.05581		24	28	19	22
P05213;P68368	|P05213|TBA1B_MOUSE Tubulin alpha-1B chain OS=Mus musculus GN=Tuba1b PE=1 SV=2;|P68368|TBA4A_MOUSE Tubulin alpha-4A chain OS=Mus musculus GN=Tuba4a PE=1 SV=1	0.155207	0.115676	0.413986		1.04268	0.893573	1.05724	1.16238	1.02338	1.02338	1.59354	1.11248		2	1	1	1
P05214;Q9JJZ2	|P05214|TBA3_MOUSE Tubulin alpha-3 chain OS=Mus musculus GN=Tuba3a PE=1 SV=1;|Q9JJZ2|TBA8_MOUSE Tubulin alpha-8 chain OS=Mus musculus GN=Tuba8 PE=1 SV=1	0.0195236	0.859784	0.942181		0.960208	0.920991	0.892368	1.11333	--	--	1.01503	1.17981		2	1	--	1
P05977;E0CZ30	|P05977|MYL1_MOUSE Myosin light chain 1/3;skeletal muscle isoform OS=Mus musculus GN=Myl1 PE=1 SV=2;|E0CZ30|E0CZ30_MOUSE Myosin light chain 1/3;skeletal muscle isoform (Fragment) OS=Mus musculus GN=Myl1 PE=2 SV=1	0.0469594	0.745792	0.892304		1.20531	0.813226	1.02079	1.07575	1.21717	1.21717	0.928772	0.786498		3	2	2	2
P05977;P05977-2;E9PWG4	|P05977|MYL1_MOUSE Myosin light chain 1/3;skeletal muscle isoform OS=Mus musculus GN=Myl1 PE=1 SV=2;|P05977-2|MYL1_MOUSE Isoform MLC3 of Myosin light chain 1/3;skeletal muscle isoform OS=Mus musculus GN=Myl1;|E9PWG4|E9PWG4_MOUSE Myosin light chain 1/3;skeletal muscle isoform OS=Mus musculus GN=Myl1 PE=2 SV=1	-0.0646726	0.376057	0.672921		0.831664	0.580406	1.31726	0.857857	0.977808	0.977808	1.09623	1.01026		2	2	1	1
P05977;P05977-2;E9PWG4;E0CZ30	|P05977|MYL1_MOUSE Myosin light chain 1/3;skeletal muscle isoform OS=Mus musculus GN=Myl1 PE=1 SV=2;|P05977-2|MYL1_MOUSE Isoform MLC3 of Myosin light chain 1/3;skeletal muscle isoform OS=Mus musculus GN=Myl1;|E9PWG4|E9PWG4_MOUSE Myosin light chain 1/3;skeletal muscle isoform OS=Mus musculus GN=Myl1 PE=2 SV=1;|E0CZ30|E0CZ30_MOUSE Myosin light chain 1/3;skeletal muscle isoform (Fragment) OS=Mus mus…	-0.0417429	0.426876	0.710997		0.911595	0.775943	1.01721	1.04438	1.09169	1.09169	0.963848	0.875477		7	8	8	7
P05977;P05977-2;P09541;Q9CZ19;A2A6Q8;E9PWG4	|P05977|MYL1_MOUSE Myosin light chain 1/3;skeletal muscle isoform OS=Mus musculus GN=Myl1 PE=1 SV=2;|P05977-2|MYL1_MOUSE Isoform MLC3 of Myosin light chain 1/3;skeletal muscle isoform OS=Mus musculus GN=Myl1;|P09541|MYL4_MOUSE Myosin light chain 4 OS=Mus musculus GN=Myl4 PE=2 SV=3;|Q9CZ19|Q9CZ19_MOUSE Myosin light chain 4 OS=Mus musculus GN=Myl4 PE=2 SV=1;|A2A6Q8|A2A6Q8_MOUSE Myosin light chain 4…	0.00216484	0.980401	0.992798		0.99995	0.921196	1.04981	1.02646	1.01629	1.01629	1.02823	0.953784		1	1	1	1
P05977;P05977-2;P09542;E9PWG4;E0CZ30	|P05977|MYL1_MOUSE Myosin light chain 1/3;skeletal muscle isoform OS=Mus musculus GN=Myl1 PE=1 SV=2;|P05977-2|MYL1_MOUSE Isoform MLC3 of Myosin light chain 1/3;skeletal muscle isoform OS=Mus musculus GN=Myl1;|P09542|MYL3_MOUSE Myosin light chain 3 OS=Mus musculus GN=Myl3 PE=1 SV=4;|E9PWG4|E9PWG4_MOUSE Myosin light chain 1/3;skeletal muscle isoform OS=Mus musculus GN=Myl1 PE=2 SV=1;|E0CZ30|E0CZ30_…	0.028796	0.672308	0.849743		0.938293	0.965802	--	--	1.10308	1.10308	1.07003	0.940671		1	--	1	1
P05977;P05977-2;P09542;E9PWG4	|P05977|MYL1_MOUSE Myosin light chain 1/3;skeletal muscle isoform OS=Mus musculus GN=Myl1 PE=1 SV=2;|P05977-2|MYL1_MOUSE Isoform MLC3 of Myosin light chain 1/3;skeletal muscle isoform OS=Mus musculus GN=Myl1;|P09542|MYL3_MOUSE Myosin light chain 3 OS=Mus musculus GN=Myl3 PE=1 SV=4;|E9PWG4|E9PWG4_MOUSE Myosin light chain 1/3;skeletal muscle isoform OS=Mus musculus GN=Myl1 PE=2 SV=1	-0.0112913	0.74963	0.894035		1.09787	1.00249	1.06363	0.83275	1.06111	1.06111	0.795513	1.02317		1	1	1	1
P06151;G5E8N5	|P06151|LDHA_MOUSE L-lactate dehydrogenase A chain OS=Mus musculus GN=Ldha PE=1 SV=3;|G5E8N5|G5E8N5_MOUSE L-lactate dehydrogenase OS=Mus musculus GN=Ldha PE=3 SV=1	0.126047	0.0139327	0.214127		1.11949	0.969811	1.09977	1.16165	1.12035	1.12035	1.10145	1.03752		7	6	6	6
P06151;G5E8N5;D3Z736;D3YZQ9	|P06151|LDHA_MOUSE L-lactate dehydrogenase A chain OS=Mus musculus GN=Ldha PE=1 SV=3;|G5E8N5|G5E8N5_MOUSE L-lactate dehydrogenase OS=Mus musculus GN=Ldha PE=3 SV=1;|D3Z736|D3Z736_MOUSE L-lactate dehydrogenase OS=Mus musculus GN=Ldha PE=2 SV=1;|D3YZQ9|D3YZQ9_MOUSE L-lactate dehydrogenase (Fragment) OS=Mus musculus GN=Ldha PE=2 SV=1	0.0989358	0.0694261	0.341855		1.18296	0.986291	1.10029	1.18463	0.990436	0.990436	1.08321	1.04962		14	13	11	11
P06151;P16125;P00342;G5E8N5;D3YZE4;D3Z7F0;D3Z736;D3YVR7;D3YZQ9	|P06151|LDHA_MOUSE L-lactate dehydrogenase A chain OS=Mus musculus GN=Ldha PE=1 SV=3;|P16125|LDHB_MOUSE L-lactate dehydrogenase B chain OS=Mus musculus GN=Ldhb PE=1 SV=2;|P00342|LDHC_MOUSE L-lactate dehydrogenase C chain OS=Mus musculus GN=Ldhc PE=1 SV=2;|G5E8N5|G5E8N5_MOUSE L-lactate dehydrogenase OS=Mus musculus GN=Ldha PE=3 SV=1;|D3YZE4|D3YZE4_MOUSE L-lactate dehydrogenase (Fragment) OS=Mus mu…	0.167075	0.00102275	0.0845774		1.09496	1.11675	1.10144	1.08011	1.14586	1.14586	1.18687	1.11041		1	1	1	1
P06467;P01942;Q91VB8;A7M7S6	|P06467|HBAZ_MOUSE Hemoglobin subunit zeta OS=Mus musculus GN=Hbz PE=2 SV=2;|P01942|HBA_MOUSE Hemoglobin subunit alpha OS=Mus musculus GN=Hba PE=1 SV=2;|Q91VB8|Q91VB8_MOUSE Alpha globin 1 OS=Mus musculus GN=Hba-a1 PE=2 SV=1;|A7M7S6|A7M7S6_MOUSE Hemoglobin subunit zeta (Fragment) OS=Mus musculus GN=Hba-x PE=2 SV=1	-0.00786718	0.803114	0.92097		1.06536	0.956122	0.971918	1.12341	1.01939	1.01939	0.99809	0.802803		2	2	1	2
P06683	|P06683|CO9_MOUSE Complement component C9 OS=Mus musculus GN=C9 PE=1 SV=2	0.484048	0.114675	0.412956		0.931949	1.77476	2.25734	1.71714	--	--	0.754704	0.956078		1	1	--	1
P06728	|P06728|APOA4_MOUSE Apolipoprotein A-IV OS=Mus musculus GN=Apoa4 PE=2 SV=3	0.0363661	0.965272	0.987229		0.929642	1.06486	1.21624	0.879524	1.28728	1.28728	0.680498	0.858888		13	18	12	11
P06745	|P06745|G6PI_MOUSE Glucose-6-phosphate isomerase OS=Mus musculus GN=Gpi PE=1 SV=4	0.0674321	0.426117	0.710997		1.04432	0.887775	1.09603	1.01964	1.24455	1.24455	0.981775	0.864145		7	7	4	6
P06745;F6SAC3	|P06745|G6PI_MOUSE Glucose-6-phosphate isomerase OS=Mus musculus GN=Gpi PE=1 SV=4;|F6SAC3|F6SAC3_MOUSE Glucose-6-phosphate isomerase OS=Mus musculus GN=Gm1840 PE=3 SV=1	0.0265548	0.524541	0.772535		1.05416	0.97897	1.03315	1.05817	1.03826	1.03826	1.01205	0.935594		22	26	17	17
P06797	|P06797|CATL1_MOUSE Cathepsin L1 OS=Mus musculus GN=Ctsl1 PE=1 SV=2	-0.193422	0.0396649	0.289812		0.985006	0.783019	0.688845	0.798095	0.996103	0.996103	--	--		7	4	1	--
P06801	|P06801|MAOX_MOUSE NADP-dependent malic enzyme OS=Mus musculus GN=Me1 PE=1 SV=2	0.085511	0.212987	0.527641		1.13879	0.993711	1.07314	0.942143	0.949522	0.949522	1.22307	1.2186		22	26	14	21
P06909;D6RGQ0;E9Q8H9;E9Q8I0	|P06909|CFAH_MOUSE Complement factor H OS=Mus musculus GN=Cfh PE=1 SV=2;|D6RGQ0|D6RGQ0_MOUSE Complement factor H OS=Mus musculus GN=Cfh PE=2 SV=1;|E9Q8H9|E9Q8H9_MOUSE Complement factor H OS=Mus musculus GN=Cfh PE=2 SV=1;|E9Q8I0|E9Q8I0_MOUSE Complement factor H OS=Mus musculus GN=Cfh PE=2 SV=1	0.14048	0.47261	0.740743		0.843137	1.55542	1.57241	1.10825	1.01169	1.01169	1.02023	0.695335		3	5	5	6
P06909;Q4LDF6;D6RGQ0;E9Q8H9;E9Q8I0	|P06909|CFAH_MOUSE Complement factor H OS=Mus musculus GN=Cfh PE=1 SV=2;|Q4LDF6|Q4LDF6_MOUSE Protein Cfhr2 OS=Mus musculus GN=Cfhr2 PE=2 SV=1;|D6RGQ0|D6RGQ0_MOUSE Complement factor H OS=Mus musculus GN=Cfh PE=2 SV=1;|E9Q8H9|E9Q8H9_MOUSE Complement factor H OS=Mus musculus GN=Cfh PE=2 SV=1;|E9Q8I0|E9Q8I0_MOUSE Complement factor H OS=Mus musculus GN=Cfh PE=2 SV=1	-0.107471	0.159754	0.472339		0.765859	1.07547	1.05088	0.903333	--	--	0.958516	0.815222		3	2	--	1
P07091	|P07091|S10A4_MOUSE Protein S100-A4 OS=Mus musculus GN=S100a4 PE=1 SV=1	0.156884	0.133496	0.434384		1.0173	1.42925	0.900196	1.26952	1.18278	1.18278	1.11185	0.825326		1	1	1	1
P07309	|P07309|TTHY_MOUSE Transthyretin OS=Mus musculus GN=Ttr PE=1 SV=1	0.161429	0.233105	0.55105		0.911765	1.00825	1.16536	1.01981	1.49416	1.49416	0.780212	1.07344		7	5	5	5
P07310	|P07310|KCRM_MOUSE Creatine kinase M-type OS=Mus musculus GN=Ckm PE=1 SV=1	0.0505607	0.273991	0.587159		1.08859	0.917125	1.03844	1.01659	1.02488	1.02488	1.10268	1.07214		29	32	18	20
P07310;Q6P8J7;P30275	|P07310|KCRM_MOUSE Creatine kinase M-type OS=Mus musculus GN=Ckm PE=1 SV=1;|Q6P8J7|KCRS_MOUSE Creatine kinase S-type;mitochondrial OS=Mus musculus GN=Ckmt2 PE=1 SV=1;|P30275|KCRU_MOUSE Creatine kinase U-type;mitochondrial OS=Mus musculus GN=Ckmt1 PE=1 SV=1	0.247207	0.0239249	0.240108		1.17768	0.969526	1.06947	1.08011	1.41233	1.41233	--	--		1	1	1	--
P07356;B0V2N5	|P07356|ANXA2_MOUSE Annexin A2 OS=Mus musculus GN=Anxa2 PE=1 SV=2;|B0V2N5|B0V2N5_MOUSE Annexin A2 (Fragment) OS=Mus musculus GN=Anxa2 PE=2 SV=1	-0.00796762	0.807684	0.922868		1.10323	0.997642	0.877202	1.02762	0.96068	0.96068	1.10297	0.925913		6	7	5	6
P07356;B0V2N5;B0V2N7	|P07356|ANXA2_MOUSE Annexin A2 OS=Mus musculus GN=Anxa2 PE=1 SV=2;|B0V2N5|B0V2N5_MOUSE Annexin A2 (Fragment) OS=Mus musculus GN=Anxa2 PE=2 SV=1;|B0V2N7|B0V2N7_MOUSE Annexin A2 (Fragment) OS=Mus musculus GN=Anxa2 PE=2 SV=1	-0.146817	0.167736	0.481876		0.957709	1.07852	1.01663	0.70381	--	--	0.611511	1.05126		2	1	--	1
P07356;B0V2N5;B0V2N7;B0V2N8	|P07356|ANXA2_MOUSE Annexin A2 OS=Mus musculus GN=Anxa2 PE=1 SV=2;|B0V2N5|B0V2N5_MOUSE Annexin A2 (Fragment) OS=Mus musculus GN=Anxa2 PE=2 SV=1;|B0V2N7|B0V2N7_MOUSE Annexin A2 (Fragment) OS=Mus musculus GN=Anxa2 PE=2 SV=1;|B0V2N8|B0V2N8_MOUSE Annexin A2 (Fragment) OS=Mus musculus GN=Anxa2 PE=2 SV=1	0.0876296	0.18763	0.505478		1.01653	1.14682	0.872798	1.10667	1.09352	1.09352	0.951113	1.22002		4	3	3	2
P07356;B0V2N7;B0V2N8	|P07356|ANXA2_MOUSE Annexin A2 OS=Mus musculus GN=Anxa2 PE=1 SV=2;|B0V2N7|B0V2N7_MOUSE Annexin A2 (Fragment) OS=Mus musculus GN=Anxa2 PE=2 SV=1;|B0V2N8|B0V2N8_MOUSE Annexin A2 (Fragment) OS=Mus musculus GN=Anxa2 PE=2 SV=1	0.0545279	0.345499	0.649498		0.997116	1.03715	0.881605	1.07048	1.14134	1.14134	1.07189	0.967243		6	7	5	5
P07724	|P07724|ALBU_MOUSE Serum albumin OS=Mus musculus GN=Alb PE=1 SV=3	-0.0292442	0.561945	0.79271		1.05693	0.789406	1.01533	0.817448	1.093	1.093	0.845683	1.12866		50	51	38	42
P07742	|P07742|RIR1_MOUSE Ribonucleoside-diphosphate reductase large subunit OS=Mus musculus GN=Rrm1 PE=1 SV=2	0.0568819	0.55127	0.787456		0.88466	1.09552	0.925636	0.99	--	--	1.07539	1.27009		1	2	--	2
P07758;P22599;Q00896;Q00897;Q00898	|P07758|A1AT1_MOUSE Alpha-1-antitrypsin 1-1 OS=Mus musculus GN=Serpina1a PE=1 SV=4;|P22599|A1AT2_MOUSE Alpha-1-antitrypsin 1-2 OS=Mus musculus GN=Serpina1b PE=1 SV=2;|Q00896|A1AT3_MOUSE Alpha-1-antitrypsin 1-3 OS=Mus musculus GN=Serpina1c PE=1 SV=2;|Q00897|A1AT4_MOUSE Alpha-1-antitrypsin 1-4 OS=Mus musculus GN=Serpina1d PE=2 SV=1;|Q00898|A1AT5_MOUSE Alpha-1-antitrypsin 1-5 OS=Mus musculus GN=Serp…	0.18444	0.424355	0.709572		0.946367	1.2046	1.36906	1.51071	1.35547	1.35547	0.743331	0.60599		6	5	5	2
P07758;P22599;Q00896;Q00898;D3YZL0	|P07758|A1AT1_MOUSE Alpha-1-antitrypsin 1-1 OS=Mus musculus GN=Serpina1a PE=1 SV=4;|P22599|A1AT2_MOUSE Alpha-1-antitrypsin 1-2 OS=Mus musculus GN=Serpina1b PE=1 SV=2;|Q00896|A1AT3_MOUSE Alpha-1-antitrypsin 1-3 OS=Mus musculus GN=Serpina1c PE=1 SV=2;|Q00898|A1AT5_MOUSE Alpha-1-antitrypsin 1-5 OS=Mus musculus GN=Serpina1e PE=1 SV=1;|D3YZL0|D3YZL0_MOUSE Alpha-1-antitrypsin 1-1 (Fragment) OS=Mus musc…	0.301233	0.619692	0.82757		1.09544	1.699	1.82485	1.42845	--	--	0.96518	0.380256		1	1	--	1
P07758;P22599;Q00897;Q00898	|P07758|A1AT1_MOUSE Alpha-1-antitrypsin 1-1 OS=Mus musculus GN=Serpina1a PE=1 SV=4;|P22599|A1AT2_MOUSE Alpha-1-antitrypsin 1-2 OS=Mus musculus GN=Serpina1b PE=1 SV=2;|Q00897|A1AT4_MOUSE Alpha-1-antitrypsin 1-4 OS=Mus musculus GN=Serpina1d PE=2 SV=1;|Q00898|A1AT5_MOUSE Alpha-1-antitrypsin 1-5 OS=Mus musculus GN=Serpina1e PE=1 SV=1	0.362675	0.175692	0.49029		0.937716	1.59021	1.88493	1.53029	1.48077	1.48077	0.832706	0.549081		1	1	1	1
P07758;Q00896	|P07758|A1AT1_MOUSE Alpha-1-antitrypsin 1-1 OS=Mus musculus GN=Serpina1a PE=1 SV=4;|Q00896|A1AT3_MOUSE Alpha-1-antitrypsin 1-3 OS=Mus musculus GN=Serpina1c PE=1 SV=2	0.139937	0.259424	0.576207		0.935025	1.08844	1.36888	1.37895	1.19261	1.19261	0.877328	0.780997		5	5	5	4
P07758;Q00896;Q00897	|P07758|A1AT1_MOUSE Alpha-1-antitrypsin 1-1 OS=Mus musculus GN=Serpina1a PE=1 SV=4;|Q00896|A1AT3_MOUSE Alpha-1-antitrypsin 1-3 OS=Mus musculus GN=Serpina1c PE=1 SV=2;|Q00897|A1AT4_MOUSE Alpha-1-antitrypsin 1-4 OS=Mus musculus GN=Serpina1d PE=2 SV=1	-0.0383106	0.525484	0.772875		0.842561	0.607311	1.04746	1.52857	--	--	1.11015	0.706721		1	1	--	1
P07758;Q00896;Q00898	|P07758|A1AT1_MOUSE Alpha-1-antitrypsin 1-1 OS=Mus musculus GN=Serpina1a PE=1 SV=4;|Q00896|A1AT3_MOUSE Alpha-1-antitrypsin 1-3 OS=Mus musculus GN=Serpina1c PE=1 SV=2;|Q00898|A1AT5_MOUSE Alpha-1-antitrypsin 1-5 OS=Mus musculus GN=Serpina1e PE=1 SV=1	0.763482	0.125971	0.426479		1.17734	2.30336	2.45569	2.10762	2.243	2.243	0.707935	0.342715		1	1	1	1
P07759	|P07759|SPA3K_MOUSE Serine protease inhibitor A3K OS=Mus musculus GN=Serpina3k PE=1 SV=2	0.45071	0.289736	0.599366		0.605536	1.19487	1.55443	2.31377	1.89444	1.89444	0.993297	0.482923		6	6	3	4
P07759;Q03734	|P07759|SPA3K_MOUSE Serine protease inhibitor A3K OS=Mus musculus GN=Serpina3k PE=1 SV=2;|Q03734|SPA3M_MOUSE Serine protease inhibitor A3M OS=Mus musculus GN=Serpina3m PE=1 SV=2	0.522198	0.167871	0.481967		0.665802	1.28872	2.07828	2.45581	1.60521	1.60521	1.31247	0.477636		4	4	3	4
P07901	|P07901|HS90A_MOUSE Heat shock protein HSP 90-alpha OS=Mus musculus GN=Hsp90aa1 PE=1 SV=4	0.126694	0.0455274	0.299214		0.969146	1.13355	1.03278	1.01714	1.24655	1.24655	1.07154	1.01707		10	13	6	9
P07901;B7ZC49;A2A6A2;B7ZC50	|P07901|HS90A_MOUSE Heat shock protein HSP 90-alpha OS=Mus musculus GN=Hsp90aa1 PE=1 SV=4;|B7ZC49|B7ZC49_MOUSE Heat shock protein HSP 90-alpha (Fragment) OS=Mus musculus GN=Hsp90aa1 PE=2 SV=1;|A2A6A2|A2A6A2_MOUSE Heat shock protein HSP 90-alpha (Fragment) OS=Mus musculus GN=Hsp90aa1 PE=2 SV=2;|B7ZC50|B7ZC50_MOUSE Heat shock protein HSP 90-alpha (Fragment) OS=Mus musculus GN=Hsp90aa1 PE=2 SV=1	0.00759558	0.826255	0.929397		0.931949	1.11733	0.96135	1.28857	0.729543	0.729543	1.27298	1.01096		1	2	2	2
P07901;B7ZC49;B7ZC50	|P07901|HS90A_MOUSE Heat shock protein HSP 90-alpha OS=Mus musculus GN=Hsp90aa1 PE=1 SV=4;|B7ZC49|B7ZC49_MOUSE Heat shock protein HSP 90-alpha (Fragment) OS=Mus musculus GN=Hsp90aa1 PE=2 SV=1;|B7ZC50|B7ZC50_MOUSE Heat shock protein HSP 90-alpha (Fragment) OS=Mus musculus GN=Hsp90aa1 PE=2 SV=1	-0.147317	0.0388412	0.287798		0.928345	0.934552	1.00863	0.994632	0.72299	0.72299	0.941621	0.969669		1	1	1	1
P07901;P11499	|P07901|HS90A_MOUSE Heat shock protein HSP 90-alpha OS=Mus musculus GN=Hsp90aa1 PE=1 SV=4;|P11499|HS90B_MOUSE Heat shock protein HSP 90-beta OS=Mus musculus GN=Hsp90ab1 PE=1 SV=3	-0.122135	0.205875	0.521029		1.05652	1.08166	0.995108	1.00667	0.686504	0.686504	--	--		2	3	2	--
P07901;P11499;B7ZC50	|P07901|HS90A_MOUSE Heat shock protein HSP 90-alpha OS=Mus musculus GN=Hsp90aa1 PE=1 SV=4;|P11499|HS90B_MOUSE Heat shock protein HSP 90-beta OS=Mus musculus GN=Hsp90ab1 PE=1 SV=3;|B7ZC50|B7ZC50_MOUSE Heat shock protein HSP 90-alpha (Fragment) OS=Mus musculus GN=Hsp90aa1 PE=2 SV=1	0.0114459	0.885181	0.952537		1.04095	1.06162	0.92955	1.08048	0.995041	0.995041	1.09953	0.861518		4	3	3	3
P07901;P11499;E9PX27;B7ZC49;A2A6A2;B7ZC50;D3Z1R1	|P07901|HS90A_MOUSE Heat shock protein HSP 90-alpha OS=Mus musculus GN=Hsp90aa1 PE=1 SV=4;|P11499|HS90B_MOUSE Heat shock protein HSP 90-beta OS=Mus musculus GN=Hsp90ab1 PE=1 SV=3;|E9PX27|E9PX27_MOUSE Heat shock protein HSP 90-beta OS=Mus musculus GN=Hsp90ab1 PE=2 SV=1;|B7ZC49|B7ZC49_MOUSE Heat shock protein HSP 90-alpha (Fragment) OS=Mus musculus GN=Hsp90aa1 PE=2 SV=1;|A2A6A2|A2A6A2_MOUSE Heat sh…	0.22804	0.317441	0.625277		0.991061	1.02388	0.863992	0.952381	1.86079	1.86079	1.04805	0.769004		2	1	1	2
P07901;P11499;E9Q3D6	|P07901|HS90A_MOUSE Heat shock protein HSP 90-alpha OS=Mus musculus GN=Hsp90aa1 PE=1 SV=4;|P11499|HS90B_MOUSE Heat shock protein HSP 90-beta OS=Mus musculus GN=Hsp90ab1 PE=1 SV=3;|E9Q3D6|E9Q3D6_MOUSE Heat shock protein HSP 90-beta (Fragment) OS=Mus musculus GN=Hsp90ab1 PE=2 SV=1	0.0500863	0.253285	0.569466		1.08651	1.09906	0.969178	1.06984	1.0457	1.0457	0.975981	0.99066		5	5	5	5
P07934	|P07934|PHKG1_MOUSE Phosphorylase b kinase gamma catalytic chain;skeletal muscle/heart isoform OS=Mus musculus GN=Phkg1 PE=2 SV=3	0.235706	0.0209073	0.230923		1.11534	1.03464	1.22921	1.10143	1.48193	1.48193	1.04996	0.925422		8	13	2	6
P07934;D3Z472;D3Z1B5	|P07934|PHKG1_MOUSE Phosphorylase b kinase gamma catalytic chain;skeletal muscle/heart isoform OS=Mus musculus GN=Phkg1 PE=2 SV=3;|D3Z472|D3Z472_MOUSE Phosphorylase b kinase gamma catalytic chain;skeletal muscle/heart isoform (Fragment) OS=Mus musculus GN=Phkg1 PE=2 SV=1;|D3Z1B5|D3Z1B5_MOUSE Phosphorylase b kinase gamma catalytic chain;skeletal muscle/heart isoform (Fragment) OS=Mus musculus GN=P…	0.422357	0.027611	0.251256		1.04671	0.817217	1.09393	1.34048	1.9745	1.9745	1.4518	1.02179		2	1	1	1
P07934;D3Z472	|P07934|PHKG1_MOUSE Phosphorylase b kinase gamma catalytic chain;skeletal muscle/heart isoform OS=Mus musculus GN=Phkg1 PE=2 SV=3;|D3Z472|D3Z472_MOUSE Phosphorylase b kinase gamma catalytic chain;skeletal muscle/heart isoform (Fragment) OS=Mus musculus GN=Phkg1 PE=2 SV=1	0.24364	0.207569	0.521853		0.979239	0.96079	1.15656	1.02095	1.22317	1.22317	2.15269	0.755248		2	5	3	1
P08003	|P08003|PDIA4_MOUSE Protein disulfide-isomerase A4 OS=Mus musculus GN=Pdia4 PE=1 SV=3	0.0266555	0.783443	0.910217		0.897347	0.935731	1.02593	0.899524	1.21148	1.21148	0.974181	0.993517		4	8	2	5
P08030	|P08030|APT_MOUSE Adenine phosphoribosyltransferase OS=Mus musculus GN=Aprt PE=2 SV=2	-0.0519906	0.286022	0.597999		0.986159	0.875	0.921477	1.10929	0.983528	0.983528	0.841528	1.01633		5	2	1	5
P08030;P97366;F8VPT6	|P08030|APT_MOUSE Adenine phosphoribosyltransferase OS=Mus musculus GN=Aprt PE=2 SV=2;|P97366|EVI5_MOUSE Ecotropic viral integration site 5 protein OS=Mus musculus GN=Evi5 PE=1 SV=2;|F8VPT6|F8VPT6_MOUSE Ecotropic viral integration site 5 protein OS=Mus musculus GN=Evi5 PE=2 SV=1	-0.1087	0.0561398	0.31479		1.08304	1.01533	0.879648	0.837143	0.873539	0.873539	1.00079	0.856354		1	1	1	1
P08032	|P08032|SPTA1_MOUSE Spectrin alpha chain;erythrocytic 1 OS=Mus musculus GN=Spta1 PE=2 SV=3	0.065714	0.109545	0.407497		1.10265	1.05071	1.05871	0.986667	1.05951	1.05951	1.04353	1.01153		14	25	4	12
P08032;P16546;P16546-2;A3KGU7;E9Q447;A3KGU5	|P08032|SPTA1_MOUSE Spectrin alpha chain;erythrocytic 1 OS=Mus musculus GN=Spta1 PE=2 SV=3;|P16546|SPTN1_MOUSE Spectrin alpha chain;non-erythrocytic 1 OS=Mus musculus GN=Sptan1 PE=1 SV=4;|P16546-2|SPTN1_MOUSE Isoform 2 of Spectrin alpha chain;non-erythrocytic 1 OS=Mus musculus GN=Sptan1;|A3KGU7|A3KGU7_MOUSE Spectrin alpha chain;non-erythrocytic 1 OS=Mus musculus GN=Sptan1 PE=2 SV=1;|E9Q447|E9Q447…	-0.0761355	0.174307	0.49029		0.896194	0.857311	0.8591	1.09524	1.03932	1.03932	0.980176	0.822103		1	1	1	1
P08071	|P08071|TRFL_MOUSE Lactotransferrin OS=Mus musculus GN=Ltf PE=2 SV=4	0.0119039	0.625186	0.830295		0.659746	1.29009	1.06507	0.615714	1.52391	1.52391	0.665475	0.722363		1	1	1	1
P08074	|P08074|CBR2_MOUSE Carbonyl reductase [NADPH] 2 OS=Mus musculus GN=Cbr2 PE=1 SV=1	0.334955	0.36427	0.664647		1.07151	1.70283	1.6365	1.82095	--	--	0.716857	0.619379		3	2	--	2
P08074;F6YNX9	|P08074|CBR2_MOUSE Carbonyl reductase [NADPH] 2 OS=Mus musculus GN=Cbr2 PE=1 SV=1;|F6YNX9|F6YNX9_MOUSE Carbonyl reductase [NADPH] 2 (Fragment) OS=Mus musculus GN=Cbr2 PE=4 SV=1	0.361268	0.142691	0.448512		0.792964	1.73762	1.58023	1.81143	1.41126	1.41126	0.890851	0.640812		1	2	1	3
P08113	|P08113|ENPL_MOUSE Endoplasmin OS=Mus musculus GN=Hsp90b1 PE=1 SV=2	-0.0799262	0.0550455	0.312397		0.964821	0.92158	0.879159	0.978413	0.957492	0.957492	0.965052	0.94484		10	6	3	4
P08113;F7C312	|P08113|ENPL_MOUSE Endoplasmin OS=Mus musculus GN=Hsp90b1 PE=1 SV=2;|F7C312|F7C312_MOUSE Endoplasmin (Fragment) OS=Mus musculus GN=Hsp90b1 PE=2 SV=1	-0.0877359	0.118621	0.418163		1.01845	1.03007	0.909491	1.0419	0.836876	0.836876	1.01919	0.835122		14	15	6	8
P08113;P11499;E9PX27;D3Z1R1	|P08113|ENPL_MOUSE Endoplasmin OS=Mus musculus GN=Hsp90b1 PE=1 SV=2;|P11499|HS90B_MOUSE Heat shock protein HSP 90-beta OS=Mus musculus GN=Hsp90ab1 PE=1 SV=3;|E9PX27|E9PX27_MOUSE Heat shock protein HSP 90-beta OS=Mus musculus GN=Hsp90ab1 PE=2 SV=1;|D3Z1R1|D3Z1R1_MOUSE Heat shock protein HSP 90-beta (Fragment) OS=Mus musculus GN=Hsp90ab1 PE=2 SV=1	0.0417863	0.98727	0.994721		1.19031	0.95283	0.957926	1.16825	1.28905	1.28905	0.741866	0.645805		1	1	1	1
P08121	|P08121|CO3A1_MOUSE Collagen alpha-1(III) chain OS=Mus musculus GN=Col3a1 PE=1 SV=4	-0.0455437	0.466109	0.737235		--	--	0.805284	0.979048	1.00886	1.00886	1.66254	0.348963		--	1	1	1
P08122	|P08122|CO4A2_MOUSE Collagen alpha-2(IV) chain OS=Mus musculus GN=Col4a2 PE=2 SV=4	-0.134102	0.137502	0.443744		1.03057	1.1987	1.11937	0.837143	0.647715	0.647715	0.86208	0.946601		8	9	2	5
P08122;B1AVK5	|P08122|CO4A2_MOUSE Collagen alpha-2(IV) chain OS=Mus musculus GN=Col4a2 PE=2 SV=4;|B1AVK5|B1AVK5_MOUSE Protein Col4a6 OS=Mus musculus GN=Col4a6 PE=2 SV=1	0.0244547	0.906375	0.962661		1.17705	1.36439	0.901174	0.919048	0.7322	0.7322	0.979691	1.33101		1	1	1	1
P08122;D3YV27	|P08122|CO4A2_MOUSE Collagen alpha-2(IV) chain OS=Mus musculus GN=Col4a2 PE=2 SV=4;|D3YV27|D3YV27_MOUSE Collagen alpha-2(IV) chain (Fragment) OS=Mus musculus GN=Col4a2 PE=2 SV=1	-0.00878997	0.7466	0.892304		0.820646	1.0283	1.12965	1.32286	0.894793	0.894793	0.89807	0.962298		2	2	2	2
P08207	|P08207|S10AA_MOUSE Protein S100-A10 OS=Mus musculus GN=S100a10 PE=2 SV=2	-0.119205	0.0330134	0.267281		0.923587	0.870873	0.878995	0.999048	0.837407	0.837407	1.06934	0.948897		2	3	1	2
P08226	|P08226|APOE_MOUSE Apolipoprotein E OS=Mus musculus GN=Apoe PE=1 SV=2	0.184255	0.120574	0.420189		0.965975	1.5342	1.13071	0.955397	1.33688	1.33688	0.934486	0.895327		6	4	3	2
P08226;G3UWN5	|P08226|APOE_MOUSE Apolipoprotein E OS=Mus musculus GN=Apoe PE=1 SV=2;|G3UWN5|G3UWN5_MOUSE Apolipoprotein E (Fragment) OS=Mus musculus GN=Apoe PE=4 SV=1	0.163666	0.50001	0.757952		1.02191	1.43042	1.28376	1.06048	1.41126	1.41126	0.576828	0.765109		1	2	1	1
P08226;G3UWN5;G3UZM8;E9Q327	|P08226|APOE_MOUSE Apolipoprotein E OS=Mus musculus GN=Apoe PE=1 SV=2;|G3UWN5|G3UWN5_MOUSE Apolipoprotein E (Fragment) OS=Mus musculus GN=Apoe PE=4 SV=1;|G3UZM8|G3UZM8_MOUSE Apolipoprotein E (Fragment) OS=Mus musculus GN=Apoe PE=2 SV=1;|E9Q327|E9Q327_MOUSE Apolipoprotein E (Fragment) OS=Mus musculus GN=Apoe PE=2 SV=2	0.12784	0.503019	0.760027		1.01961	1.78892	1.27397	0.997143	1.03666	1.03666	0.831164	0.757125		3	5	2	2
P08228	|P08228|SODC_MOUSE Superoxide dismutase [Cu-Zn] OS=Mus musculus GN=Sod1 PE=1 SV=2	0.123216	0.0423375	0.292951		1.16321	1.10259	1.21624	1.00076	1.14524	1.14524	0.970221	0.969781		7	11	7	7
P08249	|P08249|MDHM_MOUSE Malate dehydrogenase;mitochondrial OS=Mus musculus GN=Mdh2 PE=1 SV=3	0.0530762	0.353262	0.655005		0.871828	1.05676	0.992698	1.13889	1.10893	1.10893	1.00516	1.01661		20	22	19	17
P08551	|P08551|NFL_MOUSE Neurofilament light polypeptide OS=Mus musculus GN=Nefl PE=1 SV=5	0.0240188	0.873215	0.946987		0.925029	1.52594	0.802348	0.831905	0.800213	0.800213	1.27338	1.17527		9	13	8	10
P08553	|P08553|NFM_MOUSE Neurofilament medium polypeptide OS=Mus musculus GN=Nefm PE=1 SV=4	0.0650616	0.871364	0.946987		0.780277	1.31368	0.728963	0.82619	0.98406	0.98406	1.2062	1.54561		2	4	1	2
P08553;D3YZ35	|P08553|NFM_MOUSE Neurofilament medium polypeptide OS=Mus musculus GN=Nefm PE=1 SV=4;|D3YZ35|D3YZ35_MOUSE Neurofilament medium polypeptide OS=Mus musculus GN=Nefm PE=2 SV=1	0.0190707	0.89489	0.957001		0.987697	1.51061	0.910959	0.906667	0.775239	0.775239	1.1653	1.07474		6	12	4	10
P08752	|P08752|GNAI2_MOUSE Guanine nucleotide-binding protein G(i) subunit alpha-2 OS=Mus musculus GN=Gnai2 PE=1 SV=5	0.0386308	0.651953	0.843115		0.971742	1.2783	1.06409	0.985714	1.06854	1.06854	0.943978	0.836195		5	5	2	6
P09055	|P09055|ITB1_MOUSE Integrin beta-1 OS=Mus musculus GN=Itgb1 PE=1 SV=1	0.0433985	0.365655	0.665466		0.972895	1.09611	1.03914	1.08476	0.953241	0.953241	1.10776	1.03717		7	9	5	7
P09103	|P09103|PDIA1_MOUSE Protein disulfide-isomerase OS=Mus musculus GN=P4hb PE=1 SV=2	0.0240338	0.724388	0.880568		1.04383	0.865566	0.969667	1.13524	0.977683	0.977683	1.14818	1.01654		14	19	10	12
P09103;E9Q8G8	|P09103|PDIA1_MOUSE Protein disulfide-isomerase OS=Mus musculus GN=P4hb PE=1 SV=2;|E9Q8G8|E9Q8G8_MOUSE Protein disulfide-isomerase OS=Mus musculus GN=P4hb PE=2 SV=1	0.0894181	0.0655077	0.334779		0.989331	1.01533	1.00587	1.18286	1.08156	1.08156	1.10463	1.05038		7	7	6	5
P09405	|P09405|NUCL_MOUSE Nucleolin OS=Mus musculus GN=Ncl PE=1 SV=2	-0.0670769	0.150474	0.459997		0.983852	0.96816	0.906067	1.03238	0.869819	0.869819	1.0295	0.976961		11	14	7	8
P09411	|P09411|PGK1_MOUSE Phosphoglycerate kinase 1 OS=Mus musculus GN=Pgk1 PE=1 SV=4	0.126481	0.0363733	0.275797		1.05402	1.14298	1.20289	1.12494	1.13461	1.13461	1.03176	0.907217		23	22	16	17
P09411;P09041	|P09411|PGK1_MOUSE Phosphoglycerate kinase 1 OS=Mus musculus GN=Pgk1 PE=1 SV=4;|P09041|PGK2_MOUSE Phosphoglycerate kinase 2 OS=Mus musculus GN=Pgk2 PE=1 SV=4	0.0629747	0.227651	0.544551		0.996155	1.10155	1.15878	1.11424	0.997609	0.997609	1.06177	0.92922		5	6	5	4
P09470;P09470-2;F6QCP8	|P09470|ACE_MOUSE Angiotensin-converting enzyme OS=Mus musculus GN=Ace PE=1 SV=3;|P09470-2|ACE_MOUSE Isoform Testis-specific of Angiotensin-converting enzyme OS=Mus musculus GN=Ace;|F6QCP8|F6QCP8_MOUSE Angiotensin-converting enzyme (Fragment) OS=Mus musculus GN=Ace PE=4 SV=1	0.224671	0.133345	0.434384		1.16378	1.42807	1.28767	1.40714	--	--	0.824904	0.899496		1	2	--	1
P09528	|P09528|FRIH_MOUSE Ferritin heavy chain OS=Mus musculus GN=Fth1 PE=1 SV=2	-0.176166	0.00616024	0.163367		0.986736	0.872642	0.957273	0.88	0.801541	0.801541	0.790128	0.990557		8	5	4	5
P09541;Q9CZ19;A2A6Q8	|P09541|MYL4_MOUSE Myosin light chain 4 OS=Mus musculus GN=Myl4 PE=2 SV=3;|Q9CZ19|Q9CZ19_MOUSE Myosin light chain 4 OS=Mus musculus GN=Myl4 PE=2 SV=1;|A2A6Q8|A2A6Q8_MOUSE Myosin light chain 4 (Fragment) OS=Mus musculus GN=Myl4 PE=2 SV=1	-0.760293	3.49345e-06	0.00697564		0.474048	0.517099	0.550881	0.515873	0.773645	0.773645	0.594465	0.523357		2	5	1	3
P09542	|P09542|MYL3_MOUSE Myosin light chain 3 OS=Mus musculus GN=Myl3 PE=1 SV=4	-0.0620194	0.214781	0.53048		0.481353	1.06535	0.944553	0.692381	0.22423	0.22423	1.77618	2.2551		8	12	5	6
P09671	|P09671|SODM_MOUSE Superoxide dismutase [Mn];mitochondrial OS=Mus musculus GN=Sod2 PE=1 SV=3	-0.046188	0.317057	0.625071		0.938639	0.992689	0.882502	1.01253	0.936238	0.936238	0.914168	1.13494		12	10	6	7
P09813	|P09813|APOA2_MOUSE Apolipoprotein A-II OS=Mus musculus GN=Apoa2 PE=1 SV=2	0.109152	0.731104	0.883464		0.905037	0.883255	1.2966	0.838929	1.5751	1.5751	0.742525	0.812215		3	4	2	2
P0C5K1	|P0C5K1|SBK2_MOUSE Serine/threonine-protein kinase SBK2 OS=Mus musculus GN=Sbk2 PE=2 SV=2	-0.0555082	0.323723	0.632317		0.870819	1.03066	0.995597	1.0881	1.00106	1.00106	0.736207	0.97454		3	5	3	4
P10107	|P10107|ANXA1_MOUSE Annexin A1 OS=Mus musculus GN=Anxa1 PE=1 SV=2	-0.0245922	0.595526	0.815141		0.89677	1.31014	0.920988	0.951905	0.892667	0.892667	1.16528	0.834365		9	9	5	9
P10126	|P10126|EF1A1_MOUSE Elongation factor 1-alpha 1 OS=Mus musculus GN=Eef1a1 PE=1 SV=3	-0.217352	0.0259587	0.24455		0.708189	0.690448	0.879648	1.01222	0.935175	0.935175	--	--		1	3	1	--
P10126;D3YZ68;D3Z3I8	|P10126|EF1A1_MOUSE Elongation factor 1-alpha 1 OS=Mus musculus GN=Eef1a1 PE=1 SV=3;|D3YZ68|D3YZ68_MOUSE Elongation factor 1-alpha 1 (Fragment) OS=Mus musculus GN=Eef1a1 PE=2 SV=1;|D3Z3I8|D3Z3I8_MOUSE Elongation factor 1-alpha 1 (Fragment) OS=Mus musculus GN=Eef1a1 PE=2 SV=1	0.00386045	0.950972	0.978529		1.0579	1.22294	0.911937	1.03048	0.969713	0.969713	1.00883	0.849925		2	5	2	3
P10126;P62631	|P10126|EF1A1_MOUSE Elongation factor 1-alpha 1 OS=Mus musculus GN=Eef1a1 PE=1 SV=3;|P62631|EF1A2_MOUSE Elongation factor 1-alpha 2 OS=Mus musculus GN=Eef1a2 PE=1 SV=1	0.157435	0.00797055	0.174937		1.04191	1.05818	1.01089	1.10643	1.16578	1.16578	1.27676	1.0967		3	4	3	3
P10126;P62631;D3YZ68;D3Z3I8	|P10126|EF1A1_MOUSE Elongation factor 1-alpha 1 OS=Mus musculus GN=Eef1a1 PE=1 SV=3;|P62631|EF1A2_MOUSE Elongation factor 1-alpha 2 OS=Mus musculus GN=Eef1a2 PE=1 SV=1;|D3YZ68|D3YZ68_MOUSE Elongation factor 1-alpha 1 (Fragment) OS=Mus musculus GN=Eef1a1 PE=2 SV=1;|D3Z3I8|D3Z3I8_MOUSE Elongation factor 1-alpha 1 (Fragment) OS=Mus musculus GN=Eef1a1 PE=2 SV=1	0.076476	0.172048	0.488219		1.22684	1.01828	0.986721	1.07587	0.969536	0.969536	1.13293	1.05581		6	5	5	5
P10493	|P10493|NID1_MOUSE Nidogen-1 OS=Mus musculus GN=Nid1 PE=1 SV=2	0.115178	0.0170838	0.220889		1.02754	1.07724	1.04599	1.00857	1.1424	1.1424	1.12723	1.0935		36	33	21	20
P10493;O88322	|P10493|NID1_MOUSE Nidogen-1 OS=Mus musculus GN=Nid1 PE=1 SV=2;|O88322|NID2_MOUSE Nidogen-2 OS=Mus musculus GN=Nid2 PE=1 SV=2	0.0552011	0.700658	0.866421		1.03691	1.45401	1.06507	0.884762	0.846971	0.846971	1.15571	1.02163		1	1	1	1
P10518	|P10518|HEM2_MOUSE Delta-aminolevulinic acid dehydratase OS=Mus musculus GN=Alad PE=1 SV=1	-0.0994633	0.151947	0.461695		0.963091	0.808962	1.04501	0.927143	--	--	0.820037	1.03604		3	6	--	5
P10605	|P10605|CATB_MOUSE Cathepsin B OS=Mus musculus GN=Ctsb PE=1 SV=2	0.062965	0.436946	0.716717		1.00231	1.10908	1.05705	0.851667	1.22352	1.22352	0.924804	0.964938		8	8	5	5
P10630;P10630-2;D6RJ60;Q8BTU6;D6RJ11	|P10630|IF4A2_MOUSE Eukaryotic initiation factor 4A-II OS=Mus musculus GN=Eif4a2 PE=2 SV=2;|P10630-2|IF4A2_MOUSE Isoform 2 of Eukaryotic initiation factor 4A-II OS=Mus musculus GN=Eif4a2;|D6RJ60|D6RJ60_MOUSE Eukaryotic initiation factor 4A-II OS=Mus musculus GN=Eif4a2 PE=4 SV=1;|Q8BTU6|Q8BTU6_MOUSE Eukaryotic initiation factor 4A-II OS=Mus musculus GN=Eif4a2 PE=2 SV=1;|D6RJ11|D6RJ11_MOUSE Eukaryo…	0.00605935	0.996574	0.998676		0.930219	0.87441	1.00098	1.05619	1.14346	1.14346	0.949601	0.935343		2	1	1	1
P10630;P10630-2;E9Q561	|P10630|IF4A2_MOUSE Eukaryotic initiation factor 4A-II OS=Mus musculus GN=Eif4a2 PE=2 SV=2;|P10630-2|IF4A2_MOUSE Isoform 2 of Eukaryotic initiation factor 4A-II OS=Mus musculus GN=Eif4a2;|E9Q561|E9Q561_MOUSE Eukaryotic initiation factor 4A-II OS=Mus musculus GN=Eif4a2 PE=2 SV=1	-0.0310177	0.569618	0.795916		0.803922	1.00236	0.727006	0.92381	--	--	1.5472	0.868082		1	1	--	1
P10630;P10630-2;Q8BTU6	|P10630|IF4A2_MOUSE Eukaryotic initiation factor 4A-II OS=Mus musculus GN=Eif4a2 PE=2 SV=2;|P10630-2|IF4A2_MOUSE Isoform 2 of Eukaryotic initiation factor 4A-II OS=Mus musculus GN=Eif4a2;|Q8BTU6|Q8BTU6_MOUSE Eukaryotic initiation factor 4A-II OS=Mus musculus GN=Eif4a2 PE=2 SV=1	-0.0567142	0.406558	0.697874		1.14879	1.02594	1.0274	0.90381	--	--	0.771623	0.891146		1	1	--	1
P10630;P10630-2;Q8BTU6;E9Q561	|P10630|IF4A2_MOUSE Eukaryotic initiation factor 4A-II OS=Mus musculus GN=Eif4a2 PE=2 SV=2;|P10630-2|IF4A2_MOUSE Isoform 2 of Eukaryotic initiation factor 4A-II OS=Mus musculus GN=Eif4a2;|Q8BTU6|Q8BTU6_MOUSE Eukaryotic initiation factor 4A-II OS=Mus musculus GN=Eif4a2 PE=2 SV=1;|E9Q561|E9Q561_MOUSE Eukaryotic initiation factor 4A-II OS=Mus musculus GN=Eif4a2 PE=2 SV=1	-0.0302501	0.532093	0.776347		0.961361	0.95342	0.949853	0.925	1.07651	1.07651	0.780172	1.11117		4	6	4	4
P10637;A2A5Y6	|P10637|TAU_MOUSE Microtubule-associated protein tau OS=Mus musculus GN=Mapt PE=1 SV=3;|A2A5Y6|A2A5Y6_MOUSE Microtubule-associated protein tau OS=Mus musculus GN=Mapt PE=2 SV=1	-0.0825524	0.0694833	0.341855		1.00404	1.00413	0.930039	0.971429	0.870616	0.870616	0.956277	0.947941		4	5	2	2
P10637;P10637-2;P10637-3;P10637-4;P10637-5;P10637-6;B1AQW2;A2A5Y6	|P10637|TAU_MOUSE Microtubule-associated protein tau OS=Mus musculus GN=Mapt PE=1 SV=3;|P10637-2|TAU_MOUSE Isoform Tau-A of Microtubule-associated protein tau OS=Mus musculus GN=Mapt;|P10637-3|TAU_MOUSE Isoform Tau-B of Microtubule-associated protein tau OS=Mus musculus GN=Mapt;|P10637-4|TAU_MOUSE Isoform Tau-C of Microtubule-associated protein tau OS=Mus musculus GN=Mapt;|P10637-5|TAU_MOUSE Isof…	0.0842899	0.874254	0.947214		0.968858	0.835495	0.962329	0.769524	1.61796	1.61796	0.746444	0.962757		2	2	2	1
P10637;P10637-2;P10637-3;P10637-4;P10637-5;P10637-6;B1AQW6;B1AQW2;B1AQW4;B1AQW5;A2A5Y6	|P10637|TAU_MOUSE Microtubule-associated protein tau OS=Mus musculus GN=Mapt PE=1 SV=3;|P10637-2|TAU_MOUSE Isoform Tau-A of Microtubule-associated protein tau OS=Mus musculus GN=Mapt;|P10637-3|TAU_MOUSE Isoform Tau-B of Microtubule-associated protein tau OS=Mus musculus GN=Mapt;|P10637-4|TAU_MOUSE Isoform Tau-C of Microtubule-associated protein tau OS=Mus musculus GN=Mapt;|P10637-5|TAU_MOUSE Isof…	0.00123659	0.935563	0.974621		1.18224	0.903302	0.885029	1.04095	0.996812	0.996812	--	--		1	1	1	--
P10637;P10637-2;P10637-5;P10637-6;B1AQW2;A2A5Y6	|P10637|TAU_MOUSE Microtubule-associated protein tau OS=Mus musculus GN=Mapt PE=1 SV=3;|P10637-2|TAU_MOUSE Isoform Tau-A of Microtubule-associated protein tau OS=Mus musculus GN=Mapt;|P10637-5|TAU_MOUSE Isoform Tau-D of Microtubule-associated protein tau OS=Mus musculus GN=Mapt;|P10637-6|TAU_MOUSE Isoform Tau-E of Microtubule-associated protein tau OS=Mus musculus GN=Mapt;|B1AQW2|B1AQW2_MOUSE Mic…	-0.176025	0.0386908	0.287143		0.825836	0.801887	0.942025	0.928571	0.843252	0.843252	1.23725	0.659034		3	2	2	1
P10639	|P10639|THIO_MOUSE Thioredoxin OS=Mus musculus GN=Txn PE=1 SV=3	-0.0825461	0.183496	0.498985		1.109	0.785967	0.867906	0.795	0.961743	0.961743	0.968712	1.10505		3	4	1	3
P10649	|P10649|GSTM1_MOUSE Glutathione S-transferase Mu 1 OS=Mus musculus GN=Gstm1 PE=1 SV=2	0.104591	0.812526	0.923842		1.91157	0.662343	1.01331	0.875619	0.853348	0.853348	1.19991	1.23207		1	1	1	1
P10649;A2AE89	|P10649|GSTM1_MOUSE Glutathione S-transferase Mu 1 OS=Mus musculus GN=Gstm1 PE=1 SV=2;|A2AE89|A2AE89_MOUSE Glutathione S-transferase Mu 1 (Fragment) OS=Mus musculus GN=Gstm1 PE=2 SV=1	-0.034901	0.516433	0.768816		1.02884	1.06132	0.799168	0.895238	0.827666	0.827666	1.11092	1.25798		5	5	4	5
P10649;F6WHQ7	|P10649|GSTM1_MOUSE Glutathione S-transferase Mu 1 OS=Mus musculus GN=Gstm1 PE=1 SV=2;|F6WHQ7|F6WHQ7_MOUSE Glutathione S-transferase Mu 1 (Fragment) OS=Mus musculus GN=Gstm1 PE=2 SV=1	-0.0328653	0.487291	0.74938		1.07901	0.914505	0.92469	0.898143	0.907279	0.907279	1.00962	1.1793		2	2	2	2
P10649;F6WHQ7;A2AE89	|P10649|GSTM1_MOUSE Glutathione S-transferase Mu 1 OS=Mus musculus GN=Gstm1 PE=1 SV=2;|F6WHQ7|F6WHQ7_MOUSE Glutathione S-transferase Mu 1 (Fragment) OS=Mus musculus GN=Gstm1 PE=2 SV=1;|A2AE89|A2AE89_MOUSE Glutathione S-transferase Mu 1 (Fragment) OS=Mus musculus GN=Gstm1 PE=2 SV=1	0.0254605	0.922779	0.968575		1.1002	1.05413	0.81303	0.908968	0.925611	0.925611	0.79446	1.62043		4	6	5	6
P10649;P15626;P19639;O35660;Q80W21;A2AE91;Q8R5I6;D3YVP5;D3YX76;D3YZ29;E9QAC8;F6Y363;D3YVP6;A2AE89	|P10649|GSTM1_MOUSE Glutathione S-transferase Mu 1 OS=Mus musculus GN=Gstm1 PE=1 SV=2;|P15626|GSTM2_MOUSE Glutathione S-transferase Mu 2 OS=Mus musculus GN=Gstm2 PE=1 SV=2;|P19639|GSTM4_MOUSE Glutathione S-transferase Mu 3 OS=Mus musculus GN=Gstm3 PE=1 SV=2;|O35660|GSTM6_MOUSE Glutathione S-transferase Mu 6 OS=Mus musculus GN=Gstm6 PE=2 SV=3;|Q80W21|GSTM7_MOUSE Glutathione S-transferase Mu 7 OS=M…	-0.314171	0.0134413	0.211006		0.899366	0.470814	0.740052	0.654762	0.765143	0.765143	0.966567	1.17266		1	1	1	1
P10649;P15626;P19639;O35660;Q80W21;G5E8M7;F6WHQ7;D3YVP5;D3YX76;D3YVP8;D3YVP9;E9QAC8;D3YVP6;A2AE89	|P10649|GSTM1_MOUSE Glutathione S-transferase Mu 1 OS=Mus musculus GN=Gstm1 PE=1 SV=2;|P15626|GSTM2_MOUSE Glutathione S-transferase Mu 2 OS=Mus musculus GN=Gstm2 PE=1 SV=2;|P19639|GSTM4_MOUSE Glutathione S-transferase Mu 3 OS=Mus musculus GN=Gstm3 PE=1 SV=2;|O35660|GSTM6_MOUSE Glutathione S-transferase Mu 6 OS=Mus musculus GN=Gstm6 PE=2 SV=3;|Q80W21|GSTM7_MOUSE Glutathione S-transferase Mu 7 OS=M…	-0.0799081	0.25687	0.572732		--	--	0.806262	0.886667	0.927736	0.927736	0.936967	1.19134		--	1	1	1
P10649;P15626;P48774;Q80W21;A2AE91;Q8R5I6;E9PV63;J3QQ61;F6WHQ7;D3YVP5;D3YX76;E9PVM7;D3YZ29;E9QAC8;F6Y363;D3YVP6;A2AE89	|P10649|GSTM1_MOUSE Glutathione S-transferase Mu 1 OS=Mus musculus GN=Gstm1 PE=1 SV=2;|P15626|GSTM2_MOUSE Glutathione S-transferase Mu 2 OS=Mus musculus GN=Gstm2 PE=1 SV=2;|P48774|GSTM5_MOUSE Glutathione S-transferase Mu 5 OS=Mus musculus GN=Gstm5 PE=1 SV=1;|Q80W21|GSTM7_MOUSE Glutathione S-transferase Mu 7 OS=Mus musculus GN=Gstm7 PE=1 SV=1;|A2AE91|A2AE91_MOUSE Protein Gstm4 OS=Mus musculus GN=G…	-0.0220118	0.651873	0.843115		1.17647	0.992925	0.760274	0.673333	--	--	1.05564	1.25051		1	1	--	1
P10649;P19639;F6WHQ7;A2AE89	|P10649|GSTM1_MOUSE Glutathione S-transferase Mu 1 OS=Mus musculus GN=Gstm1 PE=1 SV=2;|P19639|GSTM4_MOUSE Glutathione S-transferase Mu 3 OS=Mus musculus GN=Gstm3 PE=1 SV=2;|F6WHQ7|F6WHQ7_MOUSE Glutathione S-transferase Mu 1 (Fragment) OS=Mus musculus GN=Gstm1 PE=2 SV=1;|A2AE89|A2AE89_MOUSE Glutathione S-transferase Mu 1 (Fragment) OS=Mus musculus GN=Gstm1 PE=2 SV=1	-0.197987	0.0640224	0.331271		1.01845	0.634434	0.72089	0.631905	0.781084	0.781084	1.23225	1.17403		1	2	1	2
P10649;P19639;F6WHQ7	|P10649|GSTM1_MOUSE Glutathione S-transferase Mu 1 OS=Mus musculus GN=Gstm1 PE=1 SV=2;|P19639|GSTM4_MOUSE Glutathione S-transferase Mu 3 OS=Mus musculus GN=Gstm3 PE=1 SV=2;|F6WHQ7|F6WHQ7_MOUSE Glutathione S-transferase Mu 1 (Fragment) OS=Mus musculus GN=Gstm1 PE=2 SV=1	-0.0851996	0.244593	0.561582		1.12822	0.834218	0.87288	0.807778	0.782678	0.782678	0.999216	1.33357		2	2	2	2
P10649;P19639;Q80W21;F6WHQ7;D3YVP5;E9QAC8;D3YVP6;A2AE89	|P10649|GSTM1_MOUSE Glutathione S-transferase Mu 1 OS=Mus musculus GN=Gstm1 PE=1 SV=2;|P19639|GSTM4_MOUSE Glutathione S-transferase Mu 3 OS=Mus musculus GN=Gstm3 PE=1 SV=2;|Q80W21|GSTM7_MOUSE Glutathione S-transferase Mu 7 OS=Mus musculus GN=Gstm7 PE=1 SV=1;|F6WHQ7|F6WHQ7_MOUSE Glutathione S-transferase Mu 1 (Fragment) OS=Mus musculus GN=Gstm1 PE=2 SV=1;|D3YVP5|D3YVP5_MOUSE Glutathione S-transfer…	-0.117607	0.0950742	0.383749		1.0323	0.834513	0.870189	0.890794	0.773645	0.773645	1.04098	1.15766		1	1	1	1
P10649;Q80W21;D3YVP5;D3YZ29;E9QAC8;D3YVP6;A2AE89	|P10649|GSTM1_MOUSE Glutathione S-transferase Mu 1 OS=Mus musculus GN=Gstm1 PE=1 SV=2;|Q80W21|GSTM7_MOUSE Glutathione S-transferase Mu 7 OS=Mus musculus GN=Gstm7 PE=1 SV=1;|D3YVP5|D3YVP5_MOUSE Glutathione S-transferase Mu 7 OS=Mus musculus GN=Gstm7 PE=2 SV=1;|D3YZ29|D3YZ29_MOUSE Glutathione S-transferase Mu 7 (Fragment) OS=Mus musculus GN=Gstm7 PE=2 SV=1;|E9QAC8|E9QAC8_MOUSE Glutathione S-transfe…	-0.0752312	0.329332	0.636004		0.979239	0.850236	--	--	0.850159	0.850159	0.855872	1.30947		1	--	1	1
P10833	|P10833|RRAS_MOUSE Ras-related protein R-Ras OS=Mus musculus GN=Rras PE=2 SV=1	-0.00129901	0.874398	0.947214		1.06055	1.06899	0.96184	0.999048	--	--	1.14307	0.761101		2	1	--	1
P10852;G3UWA6	|P10852|4F2_MOUSE 4F2 cell-surface antigen heavy chain OS=Mus musculus GN=Slc3a2 PE=1 SV=1;|G3UWA6|G3UWA6_MOUSE 4F2 cell-surface antigen heavy chain OS=Mus musculus GN=Slc3a2 PE=4 SV=1	0.0971125	0.426516	0.710997		0.935986	0.973762	0.969667	1.49905	1.01966	1.01966	--	--		4	1	2	--
P10922	|P10922|H10_MOUSE Histone H1.0 OS=Mus musculus GN=H1f0 PE=2 SV=4	-0.0912981	0.276205	0.589598		0.757785	1.17807	1.09785	1.01333	0.652497	0.652497	1.28784	0.869557		5	7	3	6
P11031	|P11031|TCP4_MOUSE Activated RNA polymerase II transcriptional coactivator p15 OS=Mus musculus GN=Sub1 PE=1 SV=3	0.0123069	0.960694	0.98465		0.980392	1.21698	0.797456	0.839048	--	--	1.12191	1.09562		1	1	--	1
P11034;P21812;Q3UN88	|P11034|MCPT1_MOUSE Mast cell protease 1 OS=Mus musculus GN=Mcpt1 PE=1 SV=2;|P21812|MCPT4_MOUSE Mast cell protease 4 OS=Mus musculus GN=Mcpt4 PE=1 SV=1;|Q3UN88|Q3UN88_MOUSE Mast cell protease 4 OS=Mus musculus GN=Mcpt4 PE=2 SV=1	0.0535345	0.96257	0.985554		1.07805	1.06329	0.94863	0.799524	0.77577	0.77577	0.984077	1.87733		1	1	1	1
P11087	|P11087|CO1A1_MOUSE Collagen alpha-1(I) chain OS=Mus musculus GN=Col1a1 PE=1 SV=4	0.359989	0.192771	0.511477		1.14764	1.79363	0.585127	1.39913	1.28533	1.28533	2.05118	0.719952		3	2	2	1
P11087;P11087-2	|P11087|CO1A1_MOUSE Collagen alpha-1(I) chain OS=Mus musculus GN=Col1a1 PE=1 SV=4;|P11087-2|CO1A1_MOUSE Isoform 2 of Collagen alpha-1(I) chain OS=Mus musculus GN=Col1a1	0.193783	0.371832	0.669738		1.04671	1.47408	0.665607	1.17381	1.30792	1.30792	1.5	0.674025		10	9	9	5
P11087;P11087-2;E9Q7P1	|P11087|CO1A1_MOUSE Collagen alpha-1(I) chain OS=Mus musculus GN=Col1a1 PE=1 SV=4;|P11087-2|CO1A1_MOUSE Isoform 2 of Collagen alpha-1(I) chain OS=Mus musculus GN=Col1a1;|E9Q7P1|E9Q7P1_MOUSE Protein Col22a1 OS=Mus musculus GN=Col22a1 PE=2 SV=1	0.367036	0.207356	0.521853		1.23875	2.32075	0.636986	1.18889	1.17641	1.17641	--	--		1	1	1	--
P11152	|P11152|LIPL_MOUSE Lipoprotein lipase OS=Mus musculus GN=Lpl PE=1 SV=3	0.135875	0.637489	0.83543		--	--	0.731409	0.864286	1.51966	1.51966	1.13073	0.826806		--	2	1	1
P11276	|P11276|FINC_MOUSE Fibronectin OS=Mus musculus GN=Fn1 PE=1 SV=4	0.03483	0.720854	0.878262		1.06574	1.20637	1.19374	0.926349	1.03348	1.03348	0.906452	0.829888		31	27	14	19
P11352	|P11352|GPX1_MOUSE Glutathione peroxidase 1 OS=Mus musculus GN=Gpx1 PE=1 SV=2	-0.0354597	0.469321	0.738507		1.10727	1.01651	0.967058	1.04952	0.969182	0.969182	0.7743	0.952745		4	7	2	2
P11404;J3QN79	|P11404|FABPH_MOUSE Fatty acid-binding protein;heart OS=Mus musculus GN=Fabp3 PE=1 SV=5;|J3QN79|J3QN79_MOUSE MCG8345 OS=Mus musculus GN=Fabp3-ps1 PE=3 SV=1	-0.00833115	0.811191	0.923711		0.955546	1.03715	0.895303	1.04014	1.00956	1.00956	1.01148	0.995191		6	7	5	6
P11438	|P11438|LAMP1_MOUSE Lysosome-associated membrane glycoprotein 1 OS=Mus musculus GN=Lamp1 PE=1 SV=2	0.0425085	0.32725	0.634379		1.07093	1.07311	0.94863	0.960476	1.05313	1.05313	1.05239	1.02741		3	2	2	2
P11499	|P11499|HS90B_MOUSE Heat shock protein HSP 90-beta OS=Mus musculus GN=Hsp90ab1 PE=1 SV=3	-0.0493881	0.203353	0.52055		0.982314	0.987028	0.930311	1.00881	0.97361	0.97361	0.95853	0.916556		11	11	6	7
P11499;E9PX27	|P11499|HS90B_MOUSE Heat shock protein HSP 90-beta OS=Mus musculus GN=Hsp90ab1 PE=1 SV=3;|E9PX27|E9PX27_MOUSE Heat shock protein HSP 90-beta OS=Mus musculus GN=Hsp90ab1 PE=2 SV=1	-0.0585714	0.224031	0.540866		1.02537	1.02358	0.831458	1.04405	0.938363	0.938363	0.997183	0.88334		1	1	1	1
P11499;E9Q0C3	|P11499|HS90B_MOUSE Heat shock protein HSP 90-beta OS=Mus musculus GN=Hsp90ab1 PE=1 SV=3;|E9Q0C3|E9Q0C3_MOUSE Heat shock protein HSP 90-beta (Fragment) OS=Mus musculus GN=Hsp90ab1 PE=2 SV=1	-0.00401887	0.890516	0.955289		1.11419	0.958137	0.97725	0.99881	1.00354	1.00354	0.987928	0.934349		4	7	7	4
P11499;E9Q3D6	|P11499|HS90B_MOUSE Heat shock protein HSP 90-beta OS=Mus musculus GN=Hsp90ab1 PE=1 SV=3;|E9Q3D6|E9Q3D6_MOUSE Heat shock protein HSP 90-beta (Fragment) OS=Mus musculus GN=Hsp90ab1 PE=2 SV=1	-0.0465527	0.40684	0.697874		0.935698	0.904481	0.921477	1.05524	0.869155	0.869155	1.32159	0.869187		6	7	4	7
P11499;Q6DFZ1;Q6A099;H3BLM8;E9Q0C3	|P11499|HS90B_MOUSE Heat shock protein HSP 90-beta OS=Mus musculus GN=Hsp90ab1 PE=1 SV=3;|Q6DFZ1|Q6DFZ1_MOUSE Golgi-specific brefeldin A-resistance factor 1 OS=Mus musculus GN=Gbf1 PE=1 SV=1;|Q6A099|Q6A099_MOUSE MKIAA0248 protein (Fragment) OS=Mus musculus GN=Gbf1 PE=2 SV=1;|H3BLM8|H3BLM8_MOUSE Prostaglandin E synthase 2 (Fragment) OS=Mus musculus GN=Gbf1 PE=4 SV=1;|E9Q0C3|E9Q0C3_MOUSE Heat shock…	0.168353	0.106044	0.403041		1.18916	1.31958	0.899217	1.30762	--	--	0.999233	1.02785		1	1	--	1
P11531	|P11531|DMD_MOUSE Dystrophin OS=Mus musculus GN=Dmd PE=1 SV=3	0.397984	0.00135594	0.0908499		1.32987	1.35318	1.38748	1.43619	0.973167	0.973167	1.60469	1.48358		93	107	58	73
P11531;A2A9Z2;A2A9Z1	|P11531|DMD_MOUSE Dystrophin OS=Mus musculus GN=Dmd PE=1 SV=3;|A2A9Z2|A2A9Z2_MOUSE Dystrophin OS=Mus musculus GN=Dmd PE=2 SV=1;|A2A9Z1|A2A9Z1_MOUSE Dystrophin OS=Mus musculus GN=Dmd PE=2 SV=1	0.41324	0.00247269	0.113377		1.29614	1.46285	1.36668	1.27857	0.971838	0.971838	1.82607	1.47939		12	11	2	9
P11531;A2A9Z2;E9Q6R7;A2A9Z1	|P11531|DMD_MOUSE Dystrophin OS=Mus musculus GN=Dmd PE=1 SV=3;|A2A9Z2|A2A9Z2_MOUSE Dystrophin OS=Mus musculus GN=Dmd PE=2 SV=1;|E9Q6R7|E9Q6R7_MOUSE Protein Utrn OS=Mus musculus GN=Utrn PE=2 SV=1;|A2A9Z1|A2A9Z1_MOUSE Dystrophin OS=Mus musculus GN=Dmd PE=2 SV=1	0.322666	0.00142421	0.0914801		1.23385	1.51592	1.21771	1.29	1.01116	1.01116	1.46181	1.2635		2	3	2	2
P11531;Q05AA6;A2A9Z2;B1AV35;E9Q6R7;A2A9Z1	|P11531|DMD_MOUSE Dystrophin OS=Mus musculus GN=Dmd PE=1 SV=3;|Q05AA6|DRP2_MOUSE Dystrophin-related protein 2 OS=Mus musculus GN=Drp2 PE=1 SV=1;|A2A9Z2|A2A9Z2_MOUSE Dystrophin OS=Mus musculus GN=Dmd PE=2 SV=1;|B1AV35|B1AV35_MOUSE Dystrophin-related protein 2 OS=Mus musculus GN=Drp2 PE=2 SV=1;|E9Q6R7|E9Q6R7_MOUSE Protein Utrn OS=Mus musculus GN=Utrn PE=2 SV=1;|A2A9Z1|A2A9Z1_MOUSE Dystrophin OS=Mus…	0.481092	0.0150504	0.215784		1.6263	1.67925	1.56751	1.62476	0.788523	0.788523	1.42632	1.66522		1	1	1	1
P11589;A2BIN1	|P11589|MUP2_MOUSE Major urinary protein 2 OS=Mus musculus GN=Mup2 PE=1 SV=1;|A2BIN1|A2BIN1_MOUSE Major urinary protein 8 OS=Mus musculus GN=Mup10 PE=2 SV=1	0.512202	0.198223	0.516004		0.66263	1.09965	0.96771	1.9219	2.28374	2.28374	1.65802	0.532412		1	1	1	1
P11798;P11798-2;F8WIS9;F8WHB5	|P11798|KCC2A_MOUSE Calcium/calmodulin-dependent protein kinase type II subunit alpha OS=Mus musculus GN=Camk2a PE=1 SV=2;|P11798-2|KCC2A_MOUSE Isoform Alpha KAP of Calcium/calmodulin-dependent protein kinase type II subunit alpha OS=Mus musculus GN=Camk2a;|F8WIS9|F8WIS9_MOUSE Calcium/calmodulin-dependent protein kinase type II subunit alpha OS=Mus musculus GN=Camk2a PE=2 SV=1;|F8WHB5|F8WHB5_MOUS…	0.0657027	0.205254	0.521029		1.13495	1.07581	1.08027	0.935476	1.0882	1.0882	0.932982	1.03687		5	6	3	4
P11798;P28652;Q6PHZ2;Q6PHZ2-2;Q6PHZ2-4;Q6PHZ2-5;Q923T9;Q923T9-2;Q923T9-3;Q8CCM0;Q5SVJ0;Q68EG2;F6WHR9;Q5SVI0;Q5SVJ1;Q5SVI9;Q5SVI2;E9PXV3;F8WIS9;Q5SVI1;E9Q1T1;E9Q1W0;E9Q1V9;Q5SVI3	|P11798|KCC2A_MOUSE Calcium/calmodulin-dependent protein kinase type II subunit alpha OS=Mus musculus GN=Camk2a PE=1 SV=2;|P28652|KCC2B_MOUSE Calcium/calmodulin-dependent protein kinase type II subunit beta OS=Mus musculus GN=Camk2b PE=1 SV=2;|Q6PHZ2|KCC2D_MOUSE Calcium/calmodulin-dependent protein kinase type II subunit delta OS=Mus musculus GN=Camk2d PE=1 SV=1;|Q6PHZ2-2|KCC2D_MOUSE Isoform 2 of…	-0.0449537	0.378259	0.674805		0.957709	0.766509	0.913568	0.982222	1.03188	1.03188	1.06033	1.01047		1	1	1	1
P11983;P11983-2	|P11983|TCPA_MOUSE T-complex protein 1 subunit alpha OS=Mus musculus GN=Tcp1 PE=1 SV=3;|P11983-2|TCPA_MOUSE Isoform 2 of T-complex protein 1 subunit alpha OS=Mus musculus GN=Tcp1	-0.0808985	0.0743683	0.349664		0.94233	0.956368	0.922701	0.989524	0.875664	0.875664	1.02376	0.97774		13	17	5	12
P11983;P11983-2;F2Z483	|P11983|TCPA_MOUSE T-complex protein 1 subunit alpha OS=Mus musculus GN=Tcp1 PE=1 SV=3;|P11983-2|TCPA_MOUSE Isoform 2 of T-complex protein 1 subunit alpha OS=Mus musculus GN=Tcp1;|F2Z483|F2Z483_MOUSE T-complex protein 1 subunit alpha OS=Mus musculus GN=Tcp1 PE=2 SV=1	-0.157295	0.0156644	0.2185		0.871684	0.800708	0.909002	0.949206	--	--	0.922307	0.927323		2	2	--	1
P12367;P31324;Q8K1M3;H3BK84	|P12367|KAP2_MOUSE cAMP-dependent protein kinase type II-alpha regulatory subunit OS=Mus musculus GN=Prkar2a PE=1 SV=2;|P31324|KAP3_MOUSE cAMP-dependent protein kinase type II-beta regulatory subunit OS=Mus musculus GN=Prkar2b PE=1 SV=3;|Q8K1M3|Q8K1M3_MOUSE Protein kinase;cAMP dependent regulatory;type II alpha OS=Mus musculus GN=Prkar2a PE=2 SV=1;|H3BK84|H3BK84_MOUSE cAMP-dependent protein kinas…	0.0393355	0.655529	0.844723		1.02826	1.11188	0.954623	0.901548	0.924548	0.924548	1.06815	1.30757		2	2	1	2
P12367;Q8K1M3	|P12367|KAP2_MOUSE cAMP-dependent protein kinase type II-alpha regulatory subunit OS=Mus musculus GN=Prkar2a PE=1 SV=2;|Q8K1M3|Q8K1M3_MOUSE Protein kinase;cAMP dependent regulatory;type II alpha OS=Mus musculus GN=Prkar2a PE=2 SV=1	0.0193765	0.854554	0.941463		1.03114	0.967374	1.08089	0.991048	0.871413	0.871413	1.07153	1.22337		14	13	9	12
P12787	|P12787|COX5A_MOUSE Cytochrome c oxidase subunit 5A;mitochondrial OS=Mus musculus GN=Cox5a PE=1 SV=2	-0.0171556	0.670478	0.849219		0.851788	0.954992	0.923092	1.08698	1.0573	1.0573	0.975839	0.998143		7	7	4	5
P12815	|P12815|PDCD6_MOUSE Programmed cell death protein 6 OS=Mus musculus GN=Pdcd6 PE=1 SV=2	0.013521	0.890367	0.955289		0.939735	0.908903	0.97456	0.974286	1.15781	1.15781	0.921931	1.04029		2	3	2	1
P12970;D3YVE6;F6VBB8;F6YI27;L7N202;D3YXT4	|P12970|RL7A_MOUSE 60S ribosomal protein L7a OS=Mus musculus GN=Rpl7a PE=2 SV=2;|D3YVE6|D3YVE6_MOUSE MCG18601 OS=Mus musculus GN=Rpl7a-ps10 PE=4 SV=1;|F6VBB8|F6VBB8_MOUSE MCG5732 OS=Mus musculus GN=Gm4978 PE=4 SV=2;|F6YI27|F6YI27_MOUSE Protein Gm17415 OS=Mus musculus GN=Gm17415 PE=4 SV=2;|L7N202|L7N202_MOUSE Uncharacterized protein OS=Mus musculus GN=Gm16477 PE=4 SV=1;|D3YXT4|D3YXT4_MOUSE Unchara…	-0.341072	0.00818573	0.176317		0.82699	0.720519	0.958904	0.993333	0.618491	0.618491	--	--		1	1	1	--
P12970;D3YVE6;F6YI27;L7N202;D3YXT4	|P12970|RL7A_MOUSE 60S ribosomal protein L7a OS=Mus musculus GN=Rpl7a PE=2 SV=2;|D3YVE6|D3YVE6_MOUSE MCG18601 OS=Mus musculus GN=Rpl7a-ps10 PE=4 SV=1;|F6YI27|F6YI27_MOUSE Protein Gm17415 OS=Mus musculus GN=Gm17415 PE=4 SV=2;|L7N202|L7N202_MOUSE Uncharacterized protein OS=Mus musculus GN=Gm16477 PE=4 SV=1;|D3YXT4|D3YXT4_MOUSE Uncharacterized protein OS=Mus musculus GN=Gm5619 PE=4 SV=1	-0.171703	0.0213689	0.231365		0.94925	0.916274	0.739726	0.96381	0.878852	0.878852	--	--		1	1	1	--
P12970;F6TIC7;D3YVE6;F6VBB8;F6U2H0;F6YI27;L7N202;D3YU93	|P12970|RL7A_MOUSE 60S ribosomal protein L7a OS=Mus musculus GN=Rpl7a PE=2 SV=2;|F6TIC7|F6TIC7_MOUSE MCG4884 OS=Mus musculus GN=Rpl7a-ps8 PE=4 SV=2;|D3YVE6|D3YVE6_MOUSE MCG18601 OS=Mus musculus GN=Rpl7a-ps10 PE=4 SV=1;|F6VBB8|F6VBB8_MOUSE MCG5732 OS=Mus musculus GN=Gm4978 PE=4 SV=2;|F6U2H0|F6U2H0_MOUSE Uncharacterized protein OS=Mus musculus GN=Rpl7a-ps5 PE=4 SV=1;|F6YI27|F6YI27_MOUSE Protein Gm1…	-0.310535	0.0616766	0.326801		0.893887	1.23349	--	--	0.524973	0.524973	1.10648	0.554249		1	--	1	1
P12970;F6TIC7;D3YVE6;F6VBB8;F6ZVW4;F6U2H0;F6YI27;L7N202;D3YU93;F6SSI5;D3YXT4	|P12970|RL7A_MOUSE 60S ribosomal protein L7a OS=Mus musculus GN=Rpl7a PE=2 SV=2;|F6TIC7|F6TIC7_MOUSE MCG4884 OS=Mus musculus GN=Rpl7a-ps8 PE=4 SV=2;|D3YVE6|D3YVE6_MOUSE MCG18601 OS=Mus musculus GN=Rpl7a-ps10 PE=4 SV=1;|F6VBB8|F6VBB8_MOUSE MCG5732 OS=Mus musculus GN=Gm4978 PE=4 SV=2;|F6ZVW4|F6ZVW4_MOUSE Protein Gm5459 OS=Mus musculus GN=Gm5459 PE=4 SV=1;|F6U2H0|F6U2H0_MOUSE Uncharacterized protein…	-0.104239	0.08659	0.370951		1.0346	0.995283	1.02067	1.01679	0.900106	0.900106	0.769477	0.805331		1	2	1	2
P12970;F6TIC7;D3YVE6;F6VBB8;F6U2H0;L7N202;D3YU93;F6SSI5;D3YXT4	|P12970|RL7A_MOUSE 60S ribosomal protein L7a OS=Mus musculus GN=Rpl7a PE=2 SV=2;|F6TIC7|F6TIC7_MOUSE MCG4884 OS=Mus musculus GN=Rpl7a-ps8 PE=4 SV=2;|D3YVE6|D3YVE6_MOUSE MCG18601 OS=Mus musculus GN=Rpl7a-ps10 PE=4 SV=1;|F6VBB8|F6VBB8_MOUSE MCG5732 OS=Mus musculus GN=Gm4978 PE=4 SV=2;|F6U2H0|F6U2H0_MOUSE Uncharacterized protein OS=Mus musculus GN=Rpl7a-ps5 PE=4 SV=1;|L7N202|L7N202_MOUSE Uncharacter…	-0.129909	0.271213	0.58632		--	--	0.671233	0.464762	0.967056	0.967056	1.52105	0.892179		--	1	1	1
P12970;F6TIC7;D3YVE6;F6VBB8;F6ZVW4;F6U2H0;F6YI27;L7N202;D3YU93;D3YXT4	|P12970|RL7A_MOUSE 60S ribosomal protein L7a OS=Mus musculus GN=Rpl7a PE=2 SV=2;|F6TIC7|F6TIC7_MOUSE MCG4884 OS=Mus musculus GN=Rpl7a-ps8 PE=4 SV=2;|D3YVE6|D3YVE6_MOUSE MCG18601 OS=Mus musculus GN=Rpl7a-ps10 PE=4 SV=1;|F6VBB8|F6VBB8_MOUSE MCG5732 OS=Mus musculus GN=Gm4978 PE=4 SV=2;|F6ZVW4|F6ZVW4_MOUSE Protein Gm5459 OS=Mus musculus GN=Gm5459 PE=4 SV=1;|F6U2H0|F6U2H0_MOUSE Uncharacterized protein…	0.0228328	0.876914	0.948164		0.959631	0.925708	0.885029	1.16667	1.11796	1.11796	1.14746	0.807209		1	1	1	1
P12970;F6TIC7;D3YVE6;F6ZVW4;F6U2H0;F6YI27;L7N202;D3YU93;D3YXT4	|P12970|RL7A_MOUSE 60S ribosomal protein L7a OS=Mus musculus GN=Rpl7a PE=2 SV=2;|F6TIC7|F6TIC7_MOUSE MCG4884 OS=Mus musculus GN=Rpl7a-ps8 PE=4 SV=2;|D3YVE6|D3YVE6_MOUSE MCG18601 OS=Mus musculus GN=Rpl7a-ps10 PE=4 SV=1;|F6ZVW4|F6ZVW4_MOUSE Protein Gm5459 OS=Mus musculus GN=Gm5459 PE=4 SV=1;|F6U2H0|F6U2H0_MOUSE Uncharacterized protein OS=Mus musculus GN=Rpl7a-ps5 PE=4 SV=1;|F6YI27|F6YI27_MOUSE Prot…	-0.00660155	0.793505	0.916846		0.990388	1.15389	0.947652	1.18929	0.903471	0.903471	1.06589	0.80943		2	2	2	2
P12970;F6VBB8;F6ZVW4;F6U2H0;L7N202;D3YU93;D3YXT4	|P12970|RL7A_MOUSE 60S ribosomal protein L7a OS=Mus musculus GN=Rpl7a PE=2 SV=2;|F6VBB8|F6VBB8_MOUSE MCG5732 OS=Mus musculus GN=Gm4978 PE=4 SV=2;|F6ZVW4|F6ZVW4_MOUSE Protein Gm5459 OS=Mus musculus GN=Gm5459 PE=4 SV=1;|F6U2H0|F6U2H0_MOUSE Uncharacterized protein OS=Mus musculus GN=Rpl7a-ps5 PE=4 SV=1;|L7N202|L7N202_MOUSE Uncharacterized protein OS=Mus musculus GN=Gm16477 PE=4 SV=1;|D3YU93|D3YU93_M…	0.0045586	0.832057	0.931638		1.12341	1.18514	0.856164	1.27829	0.787991	0.787991	--	--		1	1	1	--
P13020	|P13020|GELS_MOUSE Gelsolin OS=Mus musculus GN=Gsn PE=1 SV=3	-0.00121051	0.865025	0.944817		0.863899	0.783019	1.02153	1.13524	1.09564	1.09564	--	--		1	1	1	--
P13020;P13020-2	|P13020|GELS_MOUSE Gelsolin OS=Mus musculus GN=Gsn PE=1 SV=3;|P13020-2|GELS_MOUSE Isoform 2 of Gelsolin OS=Mus musculus GN=Gsn	0.0225948	0.626956	0.830993		1.06185	0.945607	1.08611	0.942857	1.0526	1.0526	1.00131	0.983341		16	15	14	10
P13020;P13020-2;A6PWS5	|P13020|GELS_MOUSE Gelsolin OS=Mus musculus GN=Gsn PE=1 SV=3;|P13020-2|GELS_MOUSE Isoform 2 of Gelsolin OS=Mus musculus GN=Gsn;|A6PWS5|A6PWS5_MOUSE Gelsolin (Fragment) OS=Mus musculus GN=Gsn PE=2 SV=1	0.104929	0.113797	0.412357		1.13264	1.21816	0.959883	0.967619	1.01063	1.01063	1.03472	1.26925		1	4	1	3
P13412;A2A6J8	|P13412|TNNI2_MOUSE Troponin I;fast skeletal muscle OS=Mus musculus GN=Tnni2 PE=1 SV=2;|A2A6J8|A2A6J8_MOUSE Troponin I;fast skeletal muscle (Fragment) OS=Mus musculus GN=Tnni2 PE=2 SV=1	-0.016576	0.733165	0.885444		1.02768	0.912736	1.0093	1.12667	--	--	0.831328	1.02375		3	5	--	5
P13412;A2A6J8;A2A6K0	|P13412|TNNI2_MOUSE Troponin I;fast skeletal muscle OS=Mus musculus GN=Tnni2 PE=1 SV=2;|A2A6J8|A2A6J8_MOUSE Troponin I;fast skeletal muscle (Fragment) OS=Mus musculus GN=Tnni2 PE=2 SV=1;|A2A6K0|A2A6K0_MOUSE Troponin I;fast skeletal muscle (Fragment) OS=Mus musculus GN=Tnni2 PE=2 SV=1	0.0585794	0.289714	0.599366		1.03371	0.918632	1.00058	1.04102	1.16011	1.16011	1.05315	0.964198		6	7	6	5
P13541	|P13541|MYH3_MOUSE Myosin-3 OS=Mus musculus GN=Myh3 PE=2 SV=2	0.117096	0.0733598	0.348083		0.94233	1.17925	0.994129	0.98	1.22131	1.22131	1.04945	1.08863		5	9	5	8
P13541;A2AQP0	|P13541|MYH3_MOUSE Myosin-3 OS=Mus musculus GN=Myh3 PE=2 SV=2;|A2AQP0|MYH7B_MOUSE Myosin-7B OS=Mus musculus GN=Myh7b PE=3 SV=1	0.0692362	0.360032	0.662524		1.10121	1.31545	1.02202	1.05317	1.04862	1.04862	0.947446	0.856757		1	1	1	1
P13541;G3UW82	|P13541|MYH3_MOUSE Myosin-3 OS=Mus musculus GN=Myh3 PE=2 SV=2;|G3UW82|G3UW82_MOUSE MCG140437;isoform CRA_d OS=Mus musculus GN=Myh2 PE=4 SV=1	-0.0756046	0.265055	0.580972		1.08824	0.970519	0.970646	0.735595	0.797024	0.797024	1.08951	1.143		2	2	1	2
P13541;Q02566;P13542;G3UW82;B1AR69	|P13541|MYH3_MOUSE Myosin-3 OS=Mus musculus GN=Myh3 PE=2 SV=2;|Q02566|MYH6_MOUSE Myosin-6 OS=Mus musculus GN=Myh6 PE=1 SV=2;|P13542|MYH8_MOUSE Myosin-8 OS=Mus musculus GN=Myh8 PE=1 SV=2;|G3UW82|G3UW82_MOUSE MCG140437;isoform CRA_d OS=Mus musculus GN=Myh2 PE=4 SV=1;|B1AR69|B1AR69_MOUSE Protein Myh13 OS=Mus musculus GN=Myh13 PE=4 SV=1	-0.0935308	0.217005	0.532566		0.929328	1.16552	0.780577	0.82869	0.760216	0.760216	1.02493	1.24833		1	1	1	1
P13541;Q5SX39	|P13541|MYH3_MOUSE Myosin-3 OS=Mus musculus GN=Myh3 PE=2 SV=2;|Q5SX39|MYH4_MOUSE Myosin-4 OS=Mus musculus GN=Myh4 PE=1 SV=1	0.135241	0.0461176	0.299214		1.12803	1.19222	0.970646	0.98	1.20829	1.20829	1.15393	0.944819		1	1	1	1
P13541;Q5SX39;P13542;B1AR69	|P13541|MYH3_MOUSE Myosin-3 OS=Mus musculus GN=Myh3 PE=2 SV=2;|Q5SX39|MYH4_MOUSE Myosin-4 OS=Mus musculus GN=Myh4 PE=1 SV=1;|P13542|MYH8_MOUSE Myosin-8 OS=Mus musculus GN=Myh8 PE=1 SV=2;|B1AR69|B1AR69_MOUSE Protein Myh13 OS=Mus musculus GN=Myh13 PE=4 SV=1	0.157772	0.429673	0.71294		1.74164	0.961085	1.24951	0.816667	1.27418	1.27418	0.749275	0.857974		1	1	1	1
P13541;Q5SX39;Q80U12;Q80U12-2;B1AR69	|P13541|MYH3_MOUSE Myosin-3 OS=Mus musculus GN=Myh3 PE=2 SV=2;|Q5SX39|MYH4_MOUSE Myosin-4 OS=Mus musculus GN=Myh4 PE=1 SV=1;|Q80U12|SGSM2_MOUSE Small G protein signaling modulator 2 OS=Mus musculus GN=Sgsm2 PE=2 SV=2;|Q80U12-2|SGSM2_MOUSE Isoform 2 of Small G protein signaling modulator 2 OS=Mus musculus GN=Sgsm2;|B1AR69|B1AR69_MOUSE Protein Myh13 OS=Mus musculus GN=Myh13 PE=4 SV=1	-0.0265801	0.638259	0.835567		1.00577	0.845519	1.04036	1.04881	--	--	1.14952	0.80049		1	1	--	1
P13541;Q91Z83;P13542;G3UW82;B1AR69	|P13541|MYH3_MOUSE Myosin-3 OS=Mus musculus GN=Myh3 PE=2 SV=2;|Q91Z83|MYH7_MOUSE Myosin-7 OS=Mus musculus GN=Myh7 PE=1 SV=1;|P13542|MYH8_MOUSE Myosin-8 OS=Mus musculus GN=Myh8 PE=1 SV=2;|G3UW82|G3UW82_MOUSE MCG140437;isoform CRA_d OS=Mus musculus GN=Myh2 PE=4 SV=1;|B1AR69|B1AR69_MOUSE Protein Myh13 OS=Mus musculus GN=Myh13 PE=4 SV=1	-0.391567	0.00196575	0.101075		0.855248	0.960495	0.675391	0.81381	0.634431	0.634431	--	--		1	1	1	--
P13542	|P13542|MYH8_MOUSE Myosin-8 OS=Mus musculus GN=Myh8 PE=1 SV=2	-0.0712426	0.2344	0.552983		1.03576	0.997715	1.04793	0.994598	0.769571	0.769571	1.00581	0.993589		8	10	6	7
P13542;B1AR69	|P13542|MYH8_MOUSE Myosin-8 OS=Mus musculus GN=Myh8 PE=1 SV=2;|B1AR69|B1AR69_MOUSE Protein Myh13 OS=Mus musculus GN=Myh13 PE=4 SV=1	0.00498244	0.943389	0.976074		1.06536	0.810535	1.06309	0.844912	1.0576	1.0576	1.159	0.969592		1	1	1	1
P13542;G3UW82	|P13542|MYH8_MOUSE Myosin-8 OS=Mus musculus GN=Myh8 PE=1 SV=2;|G3UW82|G3UW82_MOUSE MCG140437;isoform CRA_d OS=Mus musculus GN=Myh2 PE=4 SV=1	-0.319779	0.0115731	0.1985		1.14893	0.686763	0.661693	0.655952	0.600027	0.600027	1.00301	1.05314		2	2	2	2
P13542;G3UW82;Q8BGE8	|P13542|MYH8_MOUSE Myosin-8 OS=Mus musculus GN=Myh8 PE=1 SV=2;|G3UW82|G3UW82_MOUSE MCG140437;isoform CRA_d OS=Mus musculus GN=Myh2 PE=4 SV=1;|Q8BGE8|Q8BGE8_MOUSE Myosin-8 OS=Mus musculus GN=Myh8 PE=2 SV=1	-0.311594	0.00110992	0.0871194		0.770473	0.850825	0.738421	0.607619	0.816684	0.816684	1.04634	0.798956		1	1	1	1
P13542;Q8BGE8	|P13542|MYH8_MOUSE Myosin-8 OS=Mus musculus GN=Myh8 PE=1 SV=2;|Q8BGE8|Q8BGE8_MOUSE Myosin-8 OS=Mus musculus GN=Myh8 PE=2 SV=1	-0.0707664	0.374888	0.672489		0.878893	0.674528	0.971624	1.16952	--	--	1.02728	0.990939		1	1	--	1
P13634	|P13634|CAH1_MOUSE Carbonic anhydrase 1 OS=Mus musculus GN=Ca1 PE=2 SV=4	0.0214879	0.944686	0.976745		1.12284	0.920991	1.24927	1.10968	1.05473	1.05473	0.79517	0.812641		5	6	2	3
P13634;D3YYQ4	|P13634|CAH1_MOUSE Carbonic anhydrase 1 OS=Mus musculus GN=Ca1 PE=2 SV=4;|D3YYQ4|D3YYQ4_MOUSE Carbonic anhydrase 1 (Fragment) OS=Mus musculus GN=Car1 PE=2 SV=1	0.0159863	0.947585	0.976747		1.2526	0.926887	1.2001	0.920476	0.989904	0.989904	0.851654	0.957621		3	3	2	2
P13707;E0CXN5	|P13707|GPDA_MOUSE Glycerol-3-phosphate dehydrogenase [NAD(+)];cytoplasmic OS=Mus musculus GN=Gpd1 PE=1 SV=3;|E0CXN5|E0CXN5_MOUSE Glycerol-3-phosphate dehydrogenase [NAD(+)];cytoplasmic OS=Mus musculus GN=Gpd1 PE=2 SV=1	0.10873	0.03227	0.266458		1.14744	1.0855	1.12441	1.1281	1.08608	1.08608	1.0122	0.956436		22	23	21	21
P13745;P30115;P24472;F6SC55	|P13745|GSTA1_MOUSE Glutathione S-transferase A1 OS=Mus musculus GN=Gsta1 PE=1 SV=2;|P30115|GSTA3_MOUSE Glutathione S-transferase A3 OS=Mus musculus GN=Gsta3 PE=1 SV=2;|P24472|GSTA4_MOUSE Glutathione S-transferase A4 OS=Mus musculus GN=Gsta4 PE=1 SV=3;|F6SC55|F6SC55_MOUSE Protein Gm8074 OS=Mus musculus GN=Gm8074 PE=4 SV=1	0.0955225	0.405052	0.69743		1.06517	1.29304	0.970646	0.842381	--	--	0.966511	1.27297		1	1	--	1
P14069	|P14069|S10A6_MOUSE Protein S100-A6 OS=Mus musculus GN=S100a6 PE=1 SV=3	0.115248	0.0539055	0.309338		1.01384	1.23939	1.00881	1.04	1.17641	1.17641	1.01739	0.993053		3	3	1	3
P14094	|P14094|AT1B1_MOUSE Sodium/potassium-transporting ATPase subunit beta-1 OS=Mus musculus GN=Atp1b1 PE=1 SV=1	-0.0826403	0.183278	0.498985		0.809112	1.12382	0.792074	1.0081	0.974495	0.974495	1.05128	0.821249		8	6	6	5
P14115	|P14115|RL27A_MOUSE 60S ribosomal protein L27a OS=Mus musculus GN=Rpl27a PE=2 SV=5	0.0370344	0.671623	0.84934		0.903403	1.18779	0.877691	1.12762	1.12646	1.12646	0.928724	0.929868		4	5	3	3
P14131	|P14131|RS16_MOUSE 40S ribosomal protein S16 OS=Mus musculus GN=Rps16 PE=2 SV=4	-0.0576665	0.302174	0.611184		1.10698	1.13679	0.90362	1.02905	0.833688	0.833688	0.953263	0.889459		6	10	7	9
P14142;J3QK17	|P14142|GTR4_MOUSE Solute carrier family 2;facilitated glucose transporter member 4 OS=Mus musculus GN=Slc2a4 PE=1 SV=3;|J3QK17|J3QK17_MOUSE Solute carrier family 2;facilitated glucose transporter member 4 OS=Mus musculus GN=Slc2a4 PE=3 SV=1	-0.0353773	0.566372	0.79476		0.820069	0.817217	1.00179	1.0019	--	--	0.989035	1.22464		3	2	--	2
P14148	|P14148|RL7_MOUSE 60S ribosomal protein L7 OS=Mus musculus GN=Rpl7 PE=2 SV=2	0.181119	0.160772	0.473021		--	--	0.896282	0.96381	1.226	1.226	0.976996	1.51349		--	1	1	1
P14148;F6XI62	|P14148|RL7_MOUSE 60S ribosomal protein L7 OS=Mus musculus GN=Rpl7 PE=2 SV=2;|F6XI62|F6XI62_MOUSE 60S ribosomal protein L7 (Fragment) OS=Mus musculus GN=Rpl7 PE=3 SV=1	-0.0954202	0.0507396	0.305102		0.939831	0.909395	0.888454	1.01524	0.938629	0.938629	1.02262	0.835197		10	17	6	11
P14152	|P14152|MDHC_MOUSE Malate dehydrogenase;cytoplasmic OS=Mus musculus GN=Mdh1 PE=1 SV=3	0.0677289	0.356806	0.659102		1.09135	1.23601	1.01998	1.10484	0.898689	0.898689	0.962532	1.17244		12	14	9	10
P14152;B1ATQ3	|P14152|MDHC_MOUSE Malate dehydrogenase;cytoplasmic OS=Mus musculus GN=Mdh1 PE=1 SV=3;|B1ATQ3|B1ATQ3_MOUSE Malate dehydrogenase;cytoplasmic (Fragment) OS=Mus musculus GN=Mdh1 PE=2 SV=1	0.171625	0.00842772	0.178811		1.25332	1.13502	1.13601	1.1227	0.989904	0.989904	1.12966	1.2541		4	3	2	4
P14206;D3YTT7	|P14206|RSSA_MOUSE 40S ribosomal protein SA OS=Mus musculus GN=Rpsa PE=1 SV=4;|D3YTT7|D3YTT7_MOUSE 40S ribosomal protein SA OS=Mus musculus GN=Rpsa-ps10 PE=3 SV=1	-0.0270492	0.501431	0.758864		0.986736	1.03803	0.885519	0.977143	0.984325	0.984325	1.05884	0.936486		10	11	6	8
P14211	|P14211|CALR_MOUSE Calreticulin OS=Mus musculus GN=Calr PE=1 SV=1	-0.0157719	0.691917	0.860899		1.0408	0.932586	0.9682	1.1119	0.896918	0.896918	1.14601	0.919685		12	18	10	9
P14231	|P14231|AT1B2_MOUSE Sodium/potassium-transporting ATPase subunit beta-2 OS=Mus musculus GN=Atp1b2 PE=1 SV=2	-0.215744	0.0272393	0.250288		0.841984	0.656447	0.832355	0.796667	1.15303	1.15303	0.717283	0.738023		4	4	3	3
P14231;I7HIF3	|P14231|AT1B2_MOUSE Sodium/potassium-transporting ATPase subunit beta-2 OS=Mus musculus GN=Atp1b2 PE=1 SV=2;|I7HIF3|I7HIF3_MOUSE ATPase;Na+/K+ transporting;beta 2 polypeptide (Fragment) OS=Mus musculus GN=Atp1b2 PE=3 SV=1	-0.214684	0.0236889	0.239925		0.869089	0.60967	0.887598	0.746786	1.09166	1.09166	0.845508	0.751911		1	2	2	2
P14576;E9PXC0	|P14576|SRP54_MOUSE Signal recognition particle 54 kDa protein OS=Mus musculus GN=Srp54 PE=1 SV=2;|E9PXC0|E9PXC0_MOUSE Protein Srp54a OS=Mus musculus GN=Srp54c PE=3 SV=1	-0.0626053	0.114194	0.412505		0.958478	0.959906	0.962818	1.01	0.934113	0.934113	0.981276	0.919564		3	2	1	2
P14576;P14576-2;E9PXC0	|P14576|SRP54_MOUSE Signal recognition particle 54 kDa protein OS=Mus musculus GN=Srp54 PE=1 SV=2;|P14576-2|SRP54_MOUSE Isoform 2 of Signal recognition particle 54 kDa protein OS=Mus musculus GN=Srp54;|E9PXC0|E9PXC0_MOUSE Protein Srp54a OS=Mus musculus GN=Srp54c PE=3 SV=1	0.169588	0.141172	0.44708		--	--	1.0044	0.919762	1.36982	1.36982	1.12621	0.95841		--	2	1	2
P14602;P14602-2;P14602-3	|P14602|HSPB1_MOUSE Heat shock protein beta-1 OS=Mus musculus GN=Hspb1 PE=1 SV=3;|P14602-2|HSPB1_MOUSE Isoform B of Heat shock protein beta-1 OS=Mus musculus GN=Hspb1;|P14602-3|HSPB1_MOUSE Isoform C of Heat shock protein beta-1 OS=Mus musculus GN=Hspb1	-0.0953185	0.214002	0.529121		0.878893	0.939269	1.01443	1.18929	1	1	0.852506	0.614139		3	1	2	1
P14602;P14602-2;P14602-3;D3YZ06	|P14602|HSPB1_MOUSE Heat shock protein beta-1 OS=Mus musculus GN=Hspb1 PE=1 SV=3;|P14602-2|HSPB1_MOUSE Isoform B of Heat shock protein beta-1 OS=Mus musculus GN=Hspb1;|P14602-3|HSPB1_MOUSE Isoform C of Heat shock protein beta-1 OS=Mus musculus GN=Hspb1;|D3YZ06|D3YZ06_MOUSE Heat shock protein beta-1 OS=Mus musculus GN=Hspb1 PE=2 SV=1	-0.0022457	0.779082	0.907883		0.94579	1.11085	1.15851	0.997143	1.13974	1.13974	0.863954	0.631818		9	9	6	9
P14685	|P14685|PSMD3_MOUSE 26S proteasome non-ATPase regulatory subunit 3 OS=Mus musculus GN=Psmd3 PE=1 SV=3	-0.11718	0.0527322	0.306019		1.02076	0.889151	1.01981	0.918333	0.786397	0.786397	0.994597	0.960455		7	8	9	9
P14685;F7B7L8	|P14685|PSMD3_MOUSE 26S proteasome non-ATPase regulatory subunit 3 OS=Mus musculus GN=Psmd3 PE=1 SV=3;|F7B7L8|F7B7L8_MOUSE 26S proteasome non-ATPase regulatory subunit 3 (Fragment) OS=Mus musculus GN=Psmd3 PE=4 SV=1	0.044184	0.660866	0.846383		1.00692	1.04717	1.14286	1.0081	1.18491	1.18491	0.883678	0.790259		3	4	3	3
P14733	|P14733|LMNB1_MOUSE Lamin-B1 OS=Mus musculus GN=Lmnb1 PE=1 SV=3	-0.0962258	0.0362454	0.275797		1.01499	0.908608	0.857632	0.912619	0.938363	0.938363	0.92698	0.986256		20	22	13	16
P14733;P21619	|P14733|LMNB1_MOUSE Lamin-B1 OS=Mus musculus GN=Lmnb1 PE=1 SV=3;|P21619|LMNB2_MOUSE Lamin-B2 OS=Mus musculus GN=Lmnb2 PE=1 SV=2	0.0133358	0.861515	0.943203		1.01961	0.989387	0.875245	0.987143	0.980871	0.980871	0.704611	1.53656		1	2	1	1
P14733;P21619;P21619-2	|P14733|LMNB1_MOUSE Lamin-B1 OS=Mus musculus GN=Lmnb1 PE=1 SV=3;|P21619|LMNB2_MOUSE Lamin-B2 OS=Mus musculus GN=Lmnb2 PE=1 SV=2;|P21619-2|LMNB2_MOUSE Isoform B3 of Lamin-B2 OS=Mus musculus GN=Lmnb2	-0.214638	0.0413964	0.2927		0.893887	0.625	0.765656	0.869048	--	--	1.08866	0.928329		1	1	--	1
P14824;F8WIT2	|P14824|ANXA6_MOUSE Annexin A6 OS=Mus musculus GN=Anxa6 PE=1 SV=3;|F8WIT2|F8WIT2_MOUSE Annexin OS=Mus musculus GN=Anxa6 PE=2 SV=1	0.0685845	0.105851	0.402792		1.04296	1.00472	1.03359	1.10952	1.05685	1.05685	0.988641	1.09635		43	43	32	34
P14869	|P14869|RLA0_MOUSE 60S acidic ribosomal protein P0 OS=Mus musculus GN=Rplp0 PE=1 SV=3	-0.0561019	0.448405	0.723541		0.885813	0.834316	1.32763	0.795556	--	--	1.09304	0.834811		1	2	--	1
P14869;E9Q070	|P14869|RLA0_MOUSE 60S acidic ribosomal protein P0 OS=Mus musculus GN=Rplp0 PE=1 SV=3;|E9Q070|E9Q070_MOUSE Uncharacterized protein OS=Mus musculus GN=Gm8730 PE=2 SV=1	0.079641	0.230354	0.547904		0.936371	0.940006	0.97513	1.10183	1.21759	1.21759	1.06751	0.998027		4	4	2	2
P14869;E9Q070;D3YVM5	|P14869|RLA0_MOUSE 60S acidic ribosomal protein P0 OS=Mus musculus GN=Rplp0 PE=1 SV=3;|E9Q070|E9Q070_MOUSE Uncharacterized protein OS=Mus musculus GN=Gm8730 PE=2 SV=1;|D3YVM5|D3YVM5_MOUSE 60S acidic ribosomal protein P0 (Fragment) OS=Mus musculus GN=Rplp0 PE=2 SV=1	0.000282024	0.96244	0.985554		1.10986	0.975825	0.937052	0.990397	0.995484	0.995484	1.06902	0.928444		8	6	2	7
P15089	|P15089|CBPA3_MOUSE Mast cell carboxypeptidase A OS=Mus musculus GN=Cpa3 PE=2 SV=1	-0.0242338	0.664311	0.846567		0.94925	1.08608	1.0044	0.687619	--	--	1.04321	1.12949		5	8	--	5
P15105	|P15105|GLNA_MOUSE Glutamine synthetase OS=Mus musculus GN=Glul PE=1 SV=6	-0.197433	0.00231832	0.110682		0.771338	0.849941	0.813601	0.917619	0.915515	0.915515	0.79931	0.99397		6	6	4	1
P15105;D3YVK1	|P15105|GLNA_MOUSE Glutamine synthetase OS=Mus musculus GN=Glul PE=1 SV=6;|D3YVK1|D3YVK1_MOUSE Glutamine synthetase (Fragment) OS=Mus musculus GN=Glul PE=2 SV=1	-0.245583	0.00243583	0.113377		0.836217	1.08726	0.822896	0.779048	0.732997	0.732997	0.898237	0.858143		1	3	2	3
P15105;D3YVK1;D3Z121	|P15105|GLNA_MOUSE Glutamine synthetase OS=Mus musculus GN=Glul PE=1 SV=6;|D3YVK1|D3YVK1_MOUSE Glutamine synthetase (Fragment) OS=Mus musculus GN=Glul PE=2 SV=1;|D3Z121|D3Z121_MOUSE Glutamine synthetase (Fragment) OS=Mus musculus GN=Glul PE=2 SV=1	-0.325318	4.01425e-05	0.0169		0.744521	0.798349	0.827055	0.729206	0.775239	0.775239	0.943885	0.791487		4	2	1	2
P15208	|P15208|INSR_MOUSE Insulin receptor OS=Mus musculus GN=Insr PE=1 SV=2	0.124204	0.0525581	0.305391		--	--	1.0455	1.01143	1.17535	1.17535	1.0309	1.10092		--	2	2	2
P15327	|P15327|PMGE_MOUSE Bisphosphoglycerate mutase OS=Mus musculus GN=Bpgm PE=2 SV=2	0.0621999	0.477066	0.741919		1.25144	1.16627	1.06233	0.985905	0.967588	0.967588	0.806128	1.1452		3	2	2	1
P15327;D3YUE8;D3YYH3;D3Z223	|P15327|PMGE_MOUSE Bisphosphoglycerate mutase OS=Mus musculus GN=Bpgm PE=2 SV=2;|D3YUE8|D3YUE8_MOUSE Phosphoglycerate mutase (Fragment) OS=Mus musculus GN=Bpgm PE=2 SV=1;|D3YYH3|D3YYH3_MOUSE Phosphoglycerate mutase (Fragment) OS=Mus musculus GN=Bpgm PE=2 SV=1;|D3Z223|D3Z223_MOUSE Phosphoglycerate mutase (Fragment) OS=Mus musculus GN=Bpgm PE=2 SV=1	0.0145251	0.950044	0.978136		1.21972	1.12736	0.90411	0.851429	1.02976	1.02976	0.864864	1.05396		1	3	1	3
P15327;D3YUE8;D3Z223	|P15327|PMGE_MOUSE Bisphosphoglycerate mutase OS=Mus musculus GN=Bpgm PE=2 SV=2;|D3YUE8|D3YUE8_MOUSE Phosphoglycerate mutase (Fragment) OS=Mus musculus GN=Bpgm PE=2 SV=1;|D3Z223|D3Z223_MOUSE Phosphoglycerate mutase (Fragment) OS=Mus musculus GN=Bpgm PE=2 SV=1	0.106315	0.47272	0.740743		1.11188	1.20401	0.925962	0.795873	1.23379	1.23379	0.742036	1.36445		1	1	1	1
P15327;D3Z223	|P15327|PMGE_MOUSE Bisphosphoglycerate mutase OS=Mus musculus GN=Bpgm PE=2 SV=2;|D3Z223|D3Z223_MOUSE Phosphoglycerate mutase (Fragment) OS=Mus musculus GN=Bpgm PE=2 SV=1	0.0182939	0.901253	0.959693		1.14129	1.16097	0.880626	0.893333	--	--	0.9401	1.06025		3	3	--	1
P15331;P15331-2;P15331-3;P20152;G3X981;G5E846	|P15331|PERI_MOUSE Peripherin OS=Mus musculus GN=Prph PE=1 SV=2;|P15331-2|PERI_MOUSE Isoform 3u of Peripherin OS=Mus musculus GN=Prph;|P15331-3|PERI_MOUSE Isoform 5b of Peripherin OS=Mus musculus GN=Prph;|P20152|VIME_MOUSE Vimentin OS=Mus musculus GN=Vim PE=1 SV=3;|G3X981|G3X981_MOUSE Peripherin OS=Mus musculus GN=Prph PE=3 SV=1;|G5E846|G5E846_MOUSE Peripherin OS=Mus musculus GN=Prph PE=3 SV=1	-0.0099395	0.724241	0.880568		0.901384	0.762972	0.818982	1.07444	1.22848	1.22848	1.03739	0.892942		2	2	2	2
P15508;Q3UGX2	|P15508|SPTB1_MOUSE Spectrin beta chain;erythrocytic OS=Mus musculus GN=Sptb PE=1 SV=4;|Q3UGX2|Q3UGX2_MOUSE Spectrin beta 1 OS=Mus musculus GN=Sptb PE=2 SV=1	0.108582	0.260424	0.577045		1.188	1.28892	1.07901	0.939524	--	--	1.09792	0.875637		1	2	--	1
P15508;Q3UGX2;E9Q397	|P15508|SPTB1_MOUSE Spectrin beta chain;erythrocytic OS=Mus musculus GN=Sptb PE=1 SV=4;|Q3UGX2|Q3UGX2_MOUSE Spectrin beta 1 OS=Mus musculus GN=Sptb PE=2 SV=1;|E9Q397|E9Q397_MOUSE Spectrin beta chain;erythrocytic OS=Mus musculus GN=Sptb PE=2 SV=1	0.0550806	0.17503	0.49029		1.06286	1.06604	1.01859	1.04095	0.989373	0.989373	1.0671	1.07705		54	67	37	47
P15508;Q62261;Q62261-2;Q3UGX2;Q68FG2;E9Q397	|P15508|SPTB1_MOUSE Spectrin beta chain;erythrocytic OS=Mus musculus GN=Sptb PE=1 SV=4;|Q62261|SPTB2_MOUSE Spectrin beta chain;non-erythrocytic 1 OS=Mus musculus GN=Sptbn1 PE=1 SV=2;|Q62261-2|SPTB2_MOUSE Isoform 2 of Spectrin beta chain;non-erythrocytic 1 OS=Mus musculus GN=Sptbn1;|Q3UGX2|Q3UGX2_MOUSE Spectrin beta 1 OS=Mus musculus GN=Sptb PE=2 SV=1;|Q68FG2|Q68FG2_MOUSE Protein Sptbn2 OS=Mus mus…	-0.0543318	0.313925	0.621417		1.17532	0.970519	0.967221	1.03238	0.828374	0.828374	0.965774	0.936363		1	3	2	1
P15508;Q62261;Q62261-2;Q3UGX2;E9Q397	|P15508|SPTB1_MOUSE Spectrin beta chain;erythrocytic OS=Mus musculus GN=Sptb PE=1 SV=4;|Q62261|SPTB2_MOUSE Spectrin beta chain;non-erythrocytic 1 OS=Mus musculus GN=Sptbn1 PE=1 SV=2;|Q62261-2|SPTB2_MOUSE Isoform 2 of Spectrin beta chain;non-erythrocytic 1 OS=Mus musculus GN=Sptbn1;|Q3UGX2|Q3UGX2_MOUSE Spectrin beta 1 OS=Mus musculus GN=Sptb PE=2 SV=1;|E9Q397|E9Q397_MOUSE Spectrin beta chain;eryth…	0.0517899	0.538838	0.779801		1.01903	1.3355	0.918787	1.0381	0.948459	0.948459	0.934831	1.14924		1	1	1	2
P15508;Q62261;Q62261-2;Q91ZE6;Q3UGX2;Q68FG2;D3YWH8;E9Q397;E9PX29	|P15508|SPTB1_MOUSE Spectrin beta chain;erythrocytic OS=Mus musculus GN=Sptb PE=1 SV=4;|Q62261|SPTB2_MOUSE Spectrin beta chain;non-erythrocytic 1 OS=Mus musculus GN=Sptbn1 PE=1 SV=2;|Q62261-2|SPTB2_MOUSE Isoform 2 of Spectrin beta chain;non-erythrocytic 1 OS=Mus musculus GN=Sptbn1;|Q91ZE6|Q91ZE6_MOUSE Beta-spectrin 4 OS=Mus musculus GN=Sptbn4 PE=2 SV=1;|Q3UGX2|Q3UGX2_MOUSE Spectrin beta 1 OS=Mus …	0.0505301	0.605954	0.819771		1.10611	1.31663	0.980104	1.05175	0.885228	0.885228	0.902671	1.15744		1	1	1	1
P15532	|P15532|NDKA_MOUSE Nucleoside diphosphate kinase A OS=Mus musculus GN=Nme1 PE=1 SV=1	0.0568947	0.470381	0.739654		0.867215	0.981574	1.14604	1.22833	1.09883	1.09883	1.02517	0.875804		2	1	1	1
P15532;E9PZF0;Q5NC80	|P15532|NDKA_MOUSE Nucleoside diphosphate kinase A OS=Mus musculus GN=Nme1 PE=1 SV=1;|E9PZF0|E9PZF0_MOUSE Nucleoside diphosphate kinase OS=Mus musculus GN=Gm20390 PE=2 SV=1;|Q5NC80|Q5NC80_MOUSE Nucleoside diphosphate kinase A (Fragment) OS=Mus musculus GN=Nme1 PE=2 SV=1	0.110536	0.605422	0.819771		0.910804	0.961478	0.838552	1.4219	--	--	1.49145	0.85359		1	1	--	1
P15532;Q01768;E9PZF0;Q5NC80;P15532	|P15532|NDKA_MOUSE Nucleoside diphosphate kinase A OS=Mus musculus GN=Nme1 PE=1 SV=1;|Q01768|NDKB_MOUSE Nucleoside diphosphate kinase B OS=Mus musculus GN=Nme2 PE=1 SV=1;|E9PZF0|E9PZF0_MOUSE Nucleoside diphosphate kinase OS=Mus musculus GN=Gm20390 PE=2 SV=1;|Q5NC80|Q5NC80_MOUSE Nucleoside diphosphate kinase A (Fragment) OS=Mus musculus GN=Nme1 PE=2 SV=1	0.0142673	0.794633	0.917455		0.910776	0.97751	1.00073	0.950685	1.04416	1.04416	1.11938	1.03212		2	2	2	2
P15532;Q01768;Q5NC79;E9PZF0;Q5NC80;P15532	|P15532|NDKA_MOUSE Nucleoside diphosphate kinase A OS=Mus musculus GN=Nme1 PE=1 SV=1;|Q01768|NDKB_MOUSE Nucleoside diphosphate kinase B OS=Mus musculus GN=Nme2 PE=1 SV=1;|Q5NC79|Q5NC79_MOUSE Nucleoside diphosphate kinase A OS=Mus musculus GN=Nme1 PE=2 SV=1;|E9PZF0|E9PZF0_MOUSE Nucleoside diphosphate kinase OS=Mus musculus GN=Gm20390 PE=2 SV=1;|Q5NC80|Q5NC80_MOUSE Nucleoside diphosphate kinase A (…	-0.011054	0.7614	0.899348		0.934256	0.975236	0.891389	0.996327	1.05324	1.05324	1.01965	1.0156		3	2	2	2
P15532;Q5NC79;E9PZF0;Q5NC80	|P15532|NDKA_MOUSE Nucleoside diphosphate kinase A OS=Mus musculus GN=Nme1 PE=1 SV=1;|Q5NC79|Q5NC79_MOUSE Nucleoside diphosphate kinase A OS=Mus musculus GN=Nme1 PE=2 SV=1;|E9PZF0|E9PZF0_MOUSE Nucleoside diphosphate kinase OS=Mus musculus GN=Gm20390 PE=2 SV=1;|Q5NC80|Q5NC80_MOUSE Nucleoside diphosphate kinase A (Fragment) OS=Mus musculus GN=Nme1 PE=2 SV=1	-0.0551183	0.297127	0.6067		0.877739	1.0395	0.999674	1.11524	0.903294	0.903294	1.0457	0.815684		2	3	3	3
P15626	|P15626|GSTM2_MOUSE Glutathione S-transferase Mu 2 OS=Mus musculus GN=Gstm2 PE=1 SV=2	-0.205005	0.0733586	0.348083		0.876009	0.724351	0.70287	0.590159	0.70457	0.70457	1.04381	1.59395		2	3	2	1
P15626;D3YX76	|P15626|GSTM2_MOUSE Glutathione S-transferase Mu 2 OS=Mus musculus GN=Gstm2 PE=1 SV=2;|D3YX76|D3YX76_MOUSE Glutathione S-transferase Mu 2 OS=Mus musculus GN=Gstm2 PE=2 SV=1	-0.0825684	0.27891	0.591949		1.05781	0.732901	0.855308	0.722143	0.843252	0.843252	1.09251	1.40782		4	6	5	6
P15626;D3YX76;F6Y363	|P15626|GSTM2_MOUSE Glutathione S-transferase Mu 2 OS=Mus musculus GN=Gstm2 PE=1 SV=2;|D3YX76|D3YX76_MOUSE Glutathione S-transferase Mu 2 OS=Mus musculus GN=Gstm2 PE=2 SV=1;|F6Y363|F6Y363_MOUSE Uncharacterized protein OS=Mus musculus GN=Gm6665 PE=4 SV=2	-0.228422	0.106756	0.403752		--	--	0.69863	0.610476	0.630181	0.630181	0.965071	1.58687		--	1	1	1
P15626;O35660;Q80W21;A2AE91;Q8R5I6;G5E8M7;D3YVP5;D3YX76;D3YVP8;D3YVP9	|P15626|GSTM2_MOUSE Glutathione S-transferase Mu 2 OS=Mus musculus GN=Gstm2 PE=1 SV=2;|O35660|GSTM6_MOUSE Glutathione S-transferase Mu 6 OS=Mus musculus GN=Gstm6 PE=2 SV=3;|Q80W21|GSTM7_MOUSE Glutathione S-transferase Mu 7 OS=Mus musculus GN=Gstm7 PE=1 SV=1;|A2AE91|A2AE91_MOUSE Protein Gstm4 OS=Mus musculus GN=Gstm4 PE=3 SV=1;|Q8R5I6|Q8R5I6_MOUSE Glutathione S-transferase mu 4 OS=Mus musculus GN=…	-0.137663	0.231417	0.549305		--	--	0.695695	0.566667	0.810308	0.810308	1.03568	1.53529		--	1	1	1
P15626;P19639;A2AE91;Q8R5I6;D3YX76;F6Y363	|P15626|GSTM2_MOUSE Glutathione S-transferase Mu 2 OS=Mus musculus GN=Gstm2 PE=1 SV=2;|P19639|GSTM4_MOUSE Glutathione S-transferase Mu 3 OS=Mus musculus GN=Gstm3 PE=1 SV=2;|A2AE91|A2AE91_MOUSE Protein Gstm4 OS=Mus musculus GN=Gstm4 PE=3 SV=1;|Q8R5I6|Q8R5I6_MOUSE Glutathione S-transferase mu 4 OS=Mus musculus GN=Gstm4 PE=2 SV=1;|D3YX76|D3YX76_MOUSE Glutathione S-transferase Mu 2 OS=Mus musculus GN…	-0.165583	0.106178	0.403041		1.25606	0.805425	0.789302	0.60254	0.722635	0.722635	0.907891	1.32606		1	1	1	1
P15626;P19639;O35660;Q80W21;G5E8M7;D3YVP5;D3YX76;D3YZ29;D3YVP9;E9QAC8;D3YVP6	|P15626|GSTM2_MOUSE Glutathione S-transferase Mu 2 OS=Mus musculus GN=Gstm2 PE=1 SV=2;|P19639|GSTM4_MOUSE Glutathione S-transferase Mu 3 OS=Mus musculus GN=Gstm3 PE=1 SV=2;|O35660|GSTM6_MOUSE Glutathione S-transferase Mu 6 OS=Mus musculus GN=Gstm6 PE=2 SV=3;|Q80W21|GSTM7_MOUSE Glutathione S-transferase Mu 7 OS=Mus musculus GN=Gstm7 PE=1 SV=1;|G5E8M7|G5E8M7_MOUSE Glutathione S-transferase Mu 6 OS=…	-0.210497	0.06712	0.337937		1.27912	0.929245	0.829746	0.575238	0.618668	0.618668	0.968575	1.09465		1	3	2	1
P15626;P48774;Q80W21;Q8R5I6;E9Q5L9;E9PVM7;D3YVP6;E9Q024	|P15626|GSTM2_MOUSE Glutathione S-transferase Mu 2 OS=Mus musculus GN=Gstm2 PE=1 SV=2;|P48774|GSTM5_MOUSE Glutathione S-transferase Mu 5 OS=Mus musculus GN=Gstm5 PE=1 SV=1;|Q80W21|GSTM7_MOUSE Glutathione S-transferase Mu 7 OS=Mus musculus GN=Gstm7 PE=1 SV=1;|Q8R5I6|Q8R5I6_MOUSE Glutathione S-transferase mu 4 OS=Mus musculus GN=Gstm4 PE=2 SV=1;|E9Q5L9|E9Q5L9_MOUSE Glutathione S-transferase Mu 6 OS…	0.0954291	0.609203	0.822242		1.14994	1.23821	0.96771	0.80619	--	--	0.811428	1.43682		1	1	--	1
P15626;Q8R5I6	|P15626|GSTM2_MOUSE Glutathione S-transferase Mu 2 OS=Mus musculus GN=Gstm2 PE=1 SV=2;|Q8R5I6|Q8R5I6_MOUSE Glutathione S-transferase mu 4 OS=Mus musculus GN=Gstm4 PE=2 SV=1	-0.196355	0.0830149	0.365819		1.05248	0.675413	0.713796	0.580794	0.727949	0.727949	0.944021	1.55962		2	2	2	1
P15864	|P15864|H12_MOUSE Histone H1.2 OS=Mus musculus GN=Hist1h1c PE=1 SV=2	-0.0477226	0.436463	0.716505		0.820069	1.06309	1.15753	1.04381	0.931456	0.931456	1.10995	0.682333		1	2	2	1
P15864;P43277	|P15864|H12_MOUSE Histone H1.2 OS=Mus musculus GN=Hist1h1c PE=1 SV=2;|P43277|H13_MOUSE Histone H1.3 OS=Mus musculus GN=Hist1h1d PE=1 SV=2	-0.157529	0.0423879	0.292951		0.756055	0.830778	0.863014	0.955714	0.845909	0.845909	1.26609	0.809009		1	1	1	1
P15864;P43277;P43274;P43276;Q07133;I7HFT9	|P15864|H12_MOUSE Histone H1.2 OS=Mus musculus GN=Hist1h1c PE=1 SV=2;|P43277|H13_MOUSE Histone H1.3 OS=Mus musculus GN=Hist1h1d PE=1 SV=2;|P43274|H14_MOUSE Histone H1.4 OS=Mus musculus GN=Hist1h1e PE=1 SV=2;|P43276|H15_MOUSE Histone H1.5 OS=Mus musculus GN=Hist1h1b PE=1 SV=2;|Q07133|H1T_MOUSE Histone H1t OS=Mus musculus GN=Hist1h1t PE=1 SV=4;|I7HFT9|I7HFT9_MOUSE Histone H1t OS=Mus musculus GN=His…	-0.0506544	0.467357	0.737639		0.970012	1.06722	0.983366	1.29143	0.944208	0.944208	1.05814	0.46541		1	1	1	1
P15864;P43277;P43274;Q07133;I7HFT9	|P15864|H12_MOUSE Histone H1.2 OS=Mus musculus GN=Hist1h1c PE=1 SV=2;|P43277|H13_MOUSE Histone H1.3 OS=Mus musculus GN=Hist1h1d PE=1 SV=2;|P43274|H14_MOUSE Histone H1.4 OS=Mus musculus GN=Hist1h1e PE=1 SV=2;|Q07133|H1T_MOUSE Histone H1t OS=Mus musculus GN=Hist1h1t PE=1 SV=4;|I7HFT9|I7HFT9_MOUSE Histone H1t OS=Mus musculus GN=Hist1h1t PE=3 SV=1	-0.0526123	0.403601	0.696118		0.736448	0.84375	0.921477	1.06905	0.930925	0.930925	1.43797	0.842972		1	1	1	1
P16015	|P16015|CAH3_MOUSE Carbonic anhydrase 3 OS=Mus musculus GN=Ca3 PE=1 SV=3	-0.652968	0.000100807	0.027461		0.707805	0.57616	0.517246	0.404167	0.641233	0.641233	0.617639	0.982284		17	18	13	16
P16045	|P16045|LEG1_MOUSE Galectin-1 OS=Mus musculus GN=Lgals1 PE=1 SV=3	0.442071	0.00127053	0.0895539		1.1423	1.57002	1.84726	1.54488	1.33989	1.33989	1.05928	1.02491		6	6	6	5
P16110;Q8C253	|P16110|LEG3_MOUSE Galectin-3 OS=Mus musculus GN=Lgals3 PE=1 SV=3;|Q8C253|Q8C253_MOUSE Galectin-3 OS=Mus musculus GN=Lgals3 PE=2 SV=1	-0.160285	0.237371	0.555857		0.786621	1.61439	0.940313	0.864286	--	--	0.816376	0.347109		1	2	--	1
P16125	|P16125|LDHB_MOUSE L-lactate dehydrogenase B chain OS=Mus musculus GN=Ldhb PE=1 SV=2	-0.0622528	0.360164	0.662524		0.803345	1.06329	0.814677	0.954762	0.77152	0.77152	1.25251	1.23052		7	7	6	7
P16125;D3Z7F0	|P16125|LDHB_MOUSE L-lactate dehydrogenase B chain OS=Mus musculus GN=Ldhb PE=1 SV=2;|D3Z7F0|D3Z7F0_MOUSE L-lactate dehydrogenase (Fragment) OS=Mus musculus GN=Ldhb PE=2 SV=1	-0.00364277	0.784177	0.910523		0.903114	1.12854	0.850538	0.99746	0.835282	0.835282	1.32482	1.10479		11	10	3	4
P16332	|P16332|MUTA_MOUSE Methylmalonyl-CoA mutase;mitochondrial OS=Mus musculus GN=Mut PE=2 SV=2	-0.0490119	0.412999	0.701808		0.991926	1.03656	0.904599	0.981429	0.762487	0.762487	1.15641	1.13689		10	12	2	10
P16381;Q62167;Q62095	|P16381|DDX3L_MOUSE Putative ATP-dependent RNA helicase Pl10 OS=Mus musculus GN=D1Pas1 PE=1 SV=1;|Q62167|DDX3X_MOUSE ATP-dependent RNA helicase DDX3X OS=Mus musculus GN=Ddx3x PE=1 SV=3;|Q62095|DDX3Y_MOUSE ATP-dependent RNA helicase DDX3Y OS=Mus musculus GN=Ddx3y PE=1 SV=2	0.0874228	0.0451749	0.299214		1.01759	1.08461	1.04599	1.15	1.06323	1.06323	1.04991	1.0252		12	11	4	9
P16406	|P16406|AMPE_MOUSE Glutamyl aminopeptidase OS=Mus musculus GN=Enpep PE=1 SV=1	-0.0364116	0.571377	0.797128		1.08593	1.13797	0.923679	0.710476	--	--	0.995948	0.99646		2	1	--	1
P16546;P16546-2;A3KGU7;A3KGU9;E9Q447;A3KGU5	|P16546|SPTN1_MOUSE Spectrin alpha chain;non-erythrocytic 1 OS=Mus musculus GN=Sptan1 PE=1 SV=4;|P16546-2|SPTN1_MOUSE Isoform 2 of Spectrin alpha chain;non-erythrocytic 1 OS=Mus musculus GN=Sptan1;|A3KGU7|A3KGU7_MOUSE Spectrin alpha chain;non-erythrocytic 1 OS=Mus musculus GN=Sptan1 PE=2 SV=1;|A3KGU9|A3KGU9_MOUSE Spectrin alpha chain;non-erythrocytic 1 (Fragment) OS=Mus musculus GN=Sptan1 PE=2 SV…	0.131613	0.0835015	0.366032		0.926182	1.12146	0.889922	1.13143	1.2593	1.2593	1.08808	1.08846		9	10	3	8
P16546;P16546-2;A3KGU7;E9Q447;A3KGU4;A3KGU5	|P16546|SPTN1_MOUSE Spectrin alpha chain;non-erythrocytic 1 OS=Mus musculus GN=Sptan1 PE=1 SV=4;|P16546-2|SPTN1_MOUSE Isoform 2 of Spectrin alpha chain;non-erythrocytic 1 OS=Mus musculus GN=Sptan1;|A3KGU7|A3KGU7_MOUSE Spectrin alpha chain;non-erythrocytic 1 OS=Mus musculus GN=Sptan1 PE=2 SV=1;|E9Q447|E9Q447_MOUSE Spectrin alpha chain;non-erythrocytic 1 OS=Mus musculus GN=Sptan1 PE=2 SV=1;|A3KGU4|…	-0.0349884	0.491527	0.751492		1.04152	1.05307	0.995108	0.893333	0.845643	0.845643	1.21547	0.918528		3	3	2	2
P16546;P16546-2;A3KGU7;E9Q447;A3KGU5	|P16546|SPTN1_MOUSE Spectrin alpha chain;non-erythrocytic 1 OS=Mus musculus GN=Sptan1 PE=1 SV=4;|P16546-2|SPTN1_MOUSE Isoform 2 of Spectrin alpha chain;non-erythrocytic 1 OS=Mus musculus GN=Sptan1;|A3KGU7|A3KGU7_MOUSE Spectrin alpha chain;non-erythrocytic 1 OS=Mus musculus GN=Sptan1 PE=2 SV=1;|E9Q447|E9Q447_MOUSE Spectrin alpha chain;non-erythrocytic 1 OS=Mus musculus GN=Sptan1 PE=2 SV=1;|A3KGU5|…	-0.00743674	0.822036	0.92816		0.936563	1.04835	0.88454	1.01786	0.977683	0.977683	1.10026	1.01593		43	50	19	29
P16675;G3X8T3	|P16675|PPGB_MOUSE Lysosomal protective protein OS=Mus musculus GN=Ctsa PE=1 SV=1;|G3X8T3|G3X8T3_MOUSE Lysosomal protective protein OS=Mus musculus GN=Ctsa PE=4 SV=1	-0.113066	0.140549	0.446422		1.16263	1.04009	0.992172	1.00476	0.709352	0.709352	0.851164	0.927441		1	2	2	3
P16858;D3YU05;D3YYI5;M0QWZ0	|P16858|G3P_MOUSE Glyceraldehyde-3-phosphate dehydrogenase OS=Mus musculus GN=Gapdh PE=1 SV=2;|D3YU05|D3YU05_MOUSE Glyceraldehyde-3-phosphate dehydrogenase OS=Mus musculus GN=Gm6316 PE=3 SV=1;|D3YYI5|D3YYI5_MOUSE Glyceraldehyde-3-phosphate dehydrogenase OS=Mus musculus GN=Gm7293 PE=3 SV=1;|M0QWZ0|M0QWZ0_MOUSE Uncharacterized protein OS=Mus musculus PE=3 SV=1	0.0590233	0.176548	0.490458		0.943266	1.00734	1.08519	1.09105	1.06332	1.06332	1.04305	1.03755		2	2	2	2
P16858;D3YU05;F8WJL5;D3YYI5;D3Z0Z9;M0QWZ0	|P16858|G3P_MOUSE Glyceraldehyde-3-phosphate dehydrogenase OS=Mus musculus GN=Gapdh PE=1 SV=2;|D3YU05|D3YU05_MOUSE Glyceraldehyde-3-phosphate dehydrogenase OS=Mus musculus GN=Gm6316 PE=3 SV=1;|F8WJL5|F8WJL5_MOUSE Glyceraldehyde-3-phosphate dehydrogenase OS=Mus musculus GN=Gapdh PE=2 SV=1;|D3YYI5|D3YYI5_MOUSE Glyceraldehyde-3-phosphate dehydrogenase OS=Mus musculus GN=Gm7293 PE=3 SV=1;|D3Z0Z9|D3Z0…	0.0699222	0.110827	0.40863		1.01743	1.01808	1.02387	1.14343	1.03234	1.03234	1.11036	1.01943		1	1	1	1
P16858;D3YU05;F8WJL5;F6QXU4;D3YYI5;D3Z0Z9;M0QWZ0	|P16858|G3P_MOUSE Glyceraldehyde-3-phosphate dehydrogenase OS=Mus musculus GN=Gapdh PE=1 SV=2;|D3YU05|D3YU05_MOUSE Glyceraldehyde-3-phosphate dehydrogenase OS=Mus musculus GN=Gm6316 PE=3 SV=1;|F8WJL5|F8WJL5_MOUSE Glyceraldehyde-3-phosphate dehydrogenase OS=Mus musculus GN=Gapdh PE=2 SV=1;|F6QXU4|F6QXU4_MOUSE Glyceraldehyde-3-phosphate dehydrogenase OS=Mus musculus GN=Gm4795 PE=3 SV=1;|D3YYI5|D3YY…	0.0834816	0.142814	0.448512		0.930732	1.08412	1.14655	1.03584	1.15553	1.15553	1.00249	0.965784		1	1	1	1
P16858;D3YU05;F8WJL5;F6QXU4;M0QWZ0;F6UT49	|P16858|G3P_MOUSE Glyceraldehyde-3-phosphate dehydrogenase OS=Mus musculus GN=Gapdh PE=1 SV=2;|D3YU05|D3YU05_MOUSE Glyceraldehyde-3-phosphate dehydrogenase OS=Mus musculus GN=Gm6316 PE=3 SV=1;|F8WJL5|F8WJL5_MOUSE Glyceraldehyde-3-phosphate dehydrogenase OS=Mus musculus GN=Gapdh PE=2 SV=1;|F6QXU4|F6QXU4_MOUSE Glyceraldehyde-3-phosphate dehydrogenase OS=Mus musculus GN=Gm4795 PE=3 SV=1;|M0QWZ0|M0QW…	0.0899413	0.221895	0.538855		1.16659	1.06088	1.07384	1.00352	1.14192	1.14192	1.12515	0.8008		2	2	2	2
P16858;D3YU05;F8WJL5;D3YYI5;M0QWZ0	|P16858|G3P_MOUSE Glyceraldehyde-3-phosphate dehydrogenase OS=Mus musculus GN=Gapdh PE=1 SV=2;|D3YU05|D3YU05_MOUSE Glyceraldehyde-3-phosphate dehydrogenase OS=Mus musculus GN=Gm6316 PE=3 SV=1;|F8WJL5|F8WJL5_MOUSE Glyceraldehyde-3-phosphate dehydrogenase OS=Mus musculus GN=Gapdh PE=2 SV=1;|D3YYI5|D3YYI5_MOUSE Glyceraldehyde-3-phosphate dehydrogenase OS=Mus musculus GN=Gm7293 PE=3 SV=1;|M0QWZ0|M0QW…	0.0518853	0.411522	0.700904		1.15225	0.978774	1.01639	1.1081	--	--	0.94556	1.01864		1	1	--	1
P16858;D3YU05;F8WJL5;F6QXU4;D3Z0Z9;M0QWZ0	|P16858|G3P_MOUSE Glyceraldehyde-3-phosphate dehydrogenase OS=Mus musculus GN=Gapdh PE=1 SV=2;|D3YU05|D3YU05_MOUSE Glyceraldehyde-3-phosphate dehydrogenase OS=Mus musculus GN=Gm6316 PE=3 SV=1;|F8WJL5|F8WJL5_MOUSE Glyceraldehyde-3-phosphate dehydrogenase OS=Mus musculus GN=Gapdh PE=2 SV=1;|F6QXU4|F6QXU4_MOUSE Glyceraldehyde-3-phosphate dehydrogenase OS=Mus musculus GN=Gm4795 PE=3 SV=1;|D3Z0Z9|D3Z0…	-0.0345788	0.508204	0.762635		0.925523	1.0598	0.968422	1.109	0.81881	0.81881	1.21254	0.897616		1	1	1	1
P16858;D3YU05;F8WJL5;D3YYI5;D3Z0Z9;M0QWZ0;F6UT49	|P16858|G3P_MOUSE Glyceraldehyde-3-phosphate dehydrogenase OS=Mus musculus GN=Gapdh PE=1 SV=2;|D3YU05|D3YU05_MOUSE Glyceraldehyde-3-phosphate dehydrogenase OS=Mus musculus GN=Gm6316 PE=3 SV=1;|F8WJL5|F8WJL5_MOUSE Glyceraldehyde-3-phosphate dehydrogenase OS=Mus musculus GN=Gapdh PE=2 SV=1;|D3YYI5|D3YYI5_MOUSE Glyceraldehyde-3-phosphate dehydrogenase OS=Mus musculus GN=Gm7293 PE=3 SV=1;|D3Z0Z9|D3Z0…	0.0271962	0.998211	0.999134		1.35813	1.04186	1.0835	1.06984	--	--	0.776489	0.784358		1	1	--	1
P16858;F8WJL5;D3YYI5;D3Z0Z9;M0QWZ0	|P16858|G3P_MOUSE Glyceraldehyde-3-phosphate dehydrogenase OS=Mus musculus GN=Gapdh PE=1 SV=2;|F8WJL5|F8WJL5_MOUSE Glyceraldehyde-3-phosphate dehydrogenase OS=Mus musculus GN=Gapdh PE=2 SV=1;|D3YYI5|D3YYI5_MOUSE Glyceraldehyde-3-phosphate dehydrogenase OS=Mus musculus GN=Gm7293 PE=3 SV=1;|D3Z0Z9|D3Z0Z9_MOUSE Glyceraldehyde-3-phosphate dehydrogenase OS=Mus musculus GN=Gm5069 PE=3 SV=1;|M0QWZ0|M0QW…	-0.00892161	0.775288	0.905741		0.82082	0.83115	1.02337	1.07055	1.03833	1.03833	1.16715	0.960989		3	3	3	3
P16858;F8WJL5;D3YYI5;M0QWZ0	|P16858|G3P_MOUSE Glyceraldehyde-3-phosphate dehydrogenase OS=Mus musculus GN=Gapdh PE=1 SV=2;|F8WJL5|F8WJL5_MOUSE Glyceraldehyde-3-phosphate dehydrogenase OS=Mus musculus GN=Gapdh PE=2 SV=1;|D3YYI5|D3YYI5_MOUSE Glyceraldehyde-3-phosphate dehydrogenase OS=Mus musculus GN=Gm7293 PE=3 SV=1;|M0QWZ0|M0QWZ0_MOUSE Uncharacterized protein OS=Mus musculus PE=3 SV=1	0.0838561	0.775841	0.906158		1.25952	0.683569	0.980104	1.17444	--	--	0.832642	1.42881		2	2	--	1
P16858;F8WJL5;M0QWZ0	|P16858|G3P_MOUSE Glyceraldehyde-3-phosphate dehydrogenase OS=Mus musculus GN=Gapdh PE=1 SV=2;|F8WJL5|F8WJL5_MOUSE Glyceraldehyde-3-phosphate dehydrogenase OS=Mus musculus GN=Gapdh PE=2 SV=1;|M0QWZ0|M0QWZ0_MOUSE Uncharacterized protein OS=Mus musculus PE=3 SV=1	-0.0346385	0.472104	0.740551		0.866046	0.801399	1.01147	1.07727	1.00085	1.00085	1.0435	1.00882		3	3	3	3
P16858;Q8CH72;D3YU05;F6QXU4;D3YYI5;D3Z0Z9;M0QWZ0;F6UT49	|P16858|G3P_MOUSE Glyceraldehyde-3-phosphate dehydrogenase OS=Mus musculus GN=Gapdh PE=1 SV=2;|Q8CH72|TRI32_MOUSE E3 ubiquitin-protein ligase TRIM32 OS=Mus musculus GN=Trim32 PE=1 SV=2;|D3YU05|D3YU05_MOUSE Glyceraldehyde-3-phosphate dehydrogenase OS=Mus musculus GN=Gm6316 PE=3 SV=1;|F6QXU4|F6QXU4_MOUSE Glyceraldehyde-3-phosphate dehydrogenase OS=Mus musculus GN=Gm4795 PE=3 SV=1;|D3YYI5|D3YYI5_MOU…	-0.0693322	0.279163	0.592213		0.756632	0.956368	1.03262	0.96	1.12327	1.12327	0.763091	0.90938		1	1	1	1
P17047;P17047-2;P17047-3	|P17047|LAMP2_MOUSE Lysosome-associated membrane glycoprotein 2 OS=Mus musculus GN=Lamp2 PE=2 SV=2;|P17047-2|LAMP2_MOUSE Isoform LAMP-2B of Lysosome-associated membrane glycoprotein 2 OS=Mus musculus GN=Lamp2;|P17047-3|LAMP2_MOUSE Isoform LAMP-2C of Lysosome-associated membrane glycoprotein 2 OS=Mus musculus GN=Lamp2	0.00606139	0.994094	0.998242		0.920415	0.943396	1.02153	0.94	1.10414	1.10414	1.11878	0.881272		1	1	1	1
P17156;P63017;Q504P4	|P17156|HSP72_MOUSE Heat shock-related 70 kDa protein 2 OS=Mus musculus GN=Hspa2 PE=1 SV=2;|P63017|HSP7C_MOUSE Heat shock cognate 71 kDa protein OS=Mus musculus GN=Hspa8 PE=1 SV=1;|Q504P4|Q504P4_MOUSE Heat shock cognate 71 kDa protein OS=Mus musculus GN=Hspa8 PE=2 SV=1	0.146106	0.0322914	0.266458		1.13668	1.21462	1.04159	1.11986	1.21856	1.21856	0.961207	0.941549		5	5	3	4
P17182;B0QZL1;B1ARR6;B1ARR7	|P17182|ENOA_MOUSE Alpha-enolase OS=Mus musculus GN=Eno1 PE=1 SV=3;|B0QZL1|B0QZL1_MOUSE Alpha-enolase (Fragment) OS=Mus musculus GN=Eno1 PE=2 SV=1;|B1ARR6|B1ARR6_MOUSE Alpha-enolase (Fragment) OS=Mus musculus GN=Eno1 PE=2 SV=1;|B1ARR7|B1ARR7_MOUSE Alpha-enolase (Fragment) OS=Mus musculus GN=Eno1 PE=2 SV=1	-0.0232707	0.542215	0.780783		1.0064	0.981427	0.973581	0.940794	1.02976	1.02976	0.912775	0.997505		2	2	1	1
P17182;B1ARR7	|P17182|ENOA_MOUSE Alpha-enolase OS=Mus musculus GN=Eno1 PE=1 SV=3;|B1ARR7|B1ARR7_MOUSE Alpha-enolase (Fragment) OS=Mus musculus GN=Eno1 PE=2 SV=1	-0.0337078	0.518257	0.769785		0.93887	0.986439	0.854534	0.844127	1.08236	1.08236	1.22234	0.804225		2	1	2	1
P17182;P17183;D3Z2S4;D3Z6E4;B0QZL1;B1ARR6;D3YVD3;B1ARR7	|P17182|ENOA_MOUSE Alpha-enolase OS=Mus musculus GN=Eno1 PE=1 SV=3;|P17183|ENOG_MOUSE Gamma-enolase OS=Mus musculus GN=Eno2 PE=1 SV=2;|D3Z2S4|D3Z2S4_MOUSE Enolase (Fragment) OS=Mus musculus GN=Eno2 PE=2 SV=1;|D3Z6E4|D3Z6E4_MOUSE Enolase OS=Mus musculus GN=Eno2 PE=2 SV=1;|B0QZL1|B0QZL1_MOUSE Alpha-enolase (Fragment) OS=Mus musculus GN=Eno1 PE=2 SV=1;|B1ARR6|B1ARR6_MOUSE Alpha-enolase (Fragment) OS…	-0.0533455	0.319257	0.627005		1.06528	1.02264	0.843118	0.833333	1.06504	1.06504	0.852694	0.962448		1	1	1	1
P17182;P21550;P17183;D3Z2S4;D3Z6E4;Q5SX59;Q5SX60;B0QZL1;Q5SX61;B1ARR6;D3YVD3;B1ARR7	|P17182|ENOA_MOUSE Alpha-enolase OS=Mus musculus GN=Eno1 PE=1 SV=3;|P21550|ENOB_MOUSE Beta-enolase OS=Mus musculus GN=Eno3 PE=1 SV=3;|P17183|ENOG_MOUSE Gamma-enolase OS=Mus musculus GN=Eno2 PE=1 SV=2;|D3Z2S4|D3Z2S4_MOUSE Enolase (Fragment) OS=Mus musculus GN=Eno2 PE=2 SV=1;|D3Z6E4|D3Z6E4_MOUSE Enolase OS=Mus musculus GN=Eno2 PE=2 SV=1;|Q5SX59|Q5SX59_MOUSE Beta-enolase (Fragment) OS=Mus musculus G…	0.053084	0.541507	0.780491		1.05373	1.21636	1.00478	0.926095	0.879317	0.879317	1.21467	1.12557		1	1	1	1
P17182;P21550;P17183;Q6PHC1;D3Z6E4;J3QPZ9	|P17182|ENOA_MOUSE Alpha-enolase OS=Mus musculus GN=Eno1 PE=1 SV=3;|P21550|ENOB_MOUSE Beta-enolase OS=Mus musculus GN=Eno3 PE=1 SV=3;|P17183|ENOG_MOUSE Gamma-enolase OS=Mus musculus GN=Eno2 PE=1 SV=2;|Q6PHC1|Q6PHC1_MOUSE Enolase OS=Mus musculus GN=Eno1 PE=2 SV=1;|D3Z6E4|D3Z6E4_MOUSE Enolase OS=Mus musculus GN=Eno2 PE=2 SV=1;|J3QPZ9|J3QPZ9_MOUSE Enolase (Fragment) OS=Mus musculus GN=Eno3 PE=3 SV=1	0.0937256	0.17561	0.49029		1.23404	0.847976	1.05085	1.01475	1.11052	1.11052	1.16054	1.00778		2	1	1	1
P17182;P21550;P17183;Q6PHC1;D3Z2S4;Q5SX59;B0QZL1	|P17182|ENOA_MOUSE Alpha-enolase OS=Mus musculus GN=Eno1 PE=1 SV=3;|P21550|ENOB_MOUSE Beta-enolase OS=Mus musculus GN=Eno3 PE=1 SV=3;|P17183|ENOG_MOUSE Gamma-enolase OS=Mus musculus GN=Eno2 PE=1 SV=2;|Q6PHC1|Q6PHC1_MOUSE Enolase OS=Mus musculus GN=Eno1 PE=2 SV=1;|D3Z2S4|D3Z2S4_MOUSE Enolase (Fragment) OS=Mus musculus GN=Eno2 PE=2 SV=1;|Q5SX59|Q5SX59_MOUSE Beta-enolase (Fragment) OS=Mus musculus G…	0.057537	0.277522	0.590628		0.921302	0.953465	1.09715	0.992712	1.05587	1.05587	1.10551	1.14363		1	1	1	1
P17182;P21550;P17183;Q6PHC1;D3Z6E4	|P17182|ENOA_MOUSE Alpha-enolase OS=Mus musculus GN=Eno1 PE=1 SV=3;|P21550|ENOB_MOUSE Beta-enolase OS=Mus musculus GN=Eno3 PE=1 SV=3;|P17183|ENOG_MOUSE Gamma-enolase OS=Mus musculus GN=Eno2 PE=1 SV=2;|Q6PHC1|Q6PHC1_MOUSE Enolase OS=Mus musculus GN=Eno1 PE=2 SV=1;|D3Z6E4|D3Z6E4_MOUSE Enolase OS=Mus musculus GN=Eno2 PE=2 SV=1	0.0763106	0.298318	0.608625		1.10111	0.915881	1.09589	1.16667	--	--	1.10697	0.939389		1	1	--	1
P17182;P21550;Q5SX59;Q5SX60;B1ARR7	|P17182|ENOA_MOUSE Alpha-enolase OS=Mus musculus GN=Eno1 PE=1 SV=3;|P21550|ENOB_MOUSE Beta-enolase OS=Mus musculus GN=Eno3 PE=1 SV=3;|Q5SX59|Q5SX59_MOUSE Beta-enolase (Fragment) OS=Mus musculus GN=Eno3 PE=2 SV=1;|Q5SX60|Q5SX60_MOUSE Beta-enolase (Fragment) OS=Mus musculus GN=Eno3 PE=2 SV=1;|B1ARR7|B1ARR7_MOUSE Alpha-enolase (Fragment) OS=Mus musculus GN=Eno1 PE=2 SV=1	0.119395	0.110148	0.408253		1.24188	1.12753	1.12953	1.04205	1.17198	1.17198	0.857133	0.948143		1	1	1	1
P17182;P21550;Q6PHC1;J3QPZ9	|P17182|ENOA_MOUSE Alpha-enolase OS=Mus musculus GN=Eno1 PE=1 SV=3;|P21550|ENOB_MOUSE Beta-enolase OS=Mus musculus GN=Eno3 PE=1 SV=3;|Q6PHC1|Q6PHC1_MOUSE Enolase OS=Mus musculus GN=Eno1 PE=2 SV=1;|J3QPZ9|J3QPZ9_MOUSE Enolase (Fragment) OS=Mus musculus GN=Eno3 PE=3 SV=1	0.0556267	0.30728	0.615763		0.99992	1.10748	1.02348	0.879798	1.06332	1.06332	1.14822	1.02895		2	3	2	2
P17182;Q6PHC1	|P17182|ENOA_MOUSE Alpha-enolase OS=Mus musculus GN=Eno1 PE=1 SV=3;|Q6PHC1|Q6PHC1_MOUSE Enolase OS=Mus musculus GN=Eno1 PE=2 SV=1	-0.0333136	0.443391	0.7209		0.976954	0.884808	0.997584	0.922698	1.01863	1.01863	0.902313	1.09576		10	10	6	6
P17182;Q6PHC1;B0QZL1	|P17182|ENOA_MOUSE Alpha-enolase OS=Mus musculus GN=Eno1 PE=1 SV=3;|Q6PHC1|Q6PHC1_MOUSE Enolase OS=Mus musculus GN=Eno1 PE=2 SV=1;|B0QZL1|B0QZL1_MOUSE Alpha-enolase (Fragment) OS=Mus musculus GN=Eno1 PE=2 SV=1	0.0681074	0.58695	0.810025		0.989302	0.820843	1.00741	0.920136	1.35515	1.35515	0.931825	1.0069		4	3	3	2
P17182;Q6PHC1;B0QZL1;B1ARR7	|P17182|ENOA_MOUSE Alpha-enolase OS=Mus musculus GN=Eno1 PE=1 SV=3;|Q6PHC1|Q6PHC1_MOUSE Enolase OS=Mus musculus GN=Eno1 PE=2 SV=1;|B0QZL1|B0QZL1_MOUSE Alpha-enolase (Fragment) OS=Mus musculus GN=Eno1 PE=2 SV=1;|B1ARR7|B1ARR7_MOUSE Alpha-enolase (Fragment) OS=Mus musculus GN=Eno1 PE=2 SV=1	-0.192809	0.00183383	0.096251		0.980238	0.879324	0.850294	0.853878	0.810308	0.810308	0.836004	0.97885		2	3	3	3
P17183	|P17183|ENOG_MOUSE Gamma-enolase OS=Mus musculus GN=Eno2 PE=1 SV=2	-0.110961	0.0561469	0.31479		0.894464	0.931014	--	--	0.894793	0.894793	1.02779	0.912979		1	--	1	1
P17183;D3Z6E4	|P17183|ENOG_MOUSE Gamma-enolase OS=Mus musculus GN=Eno2 PE=1 SV=2;|D3Z6E4|D3Z6E4_MOUSE Enolase OS=Mus musculus GN=Eno2 PE=2 SV=1	-0.118222	0.0904472	0.376686		0.908881	1.06053	1.02308	0.830873	0.852285	0.852285	--	--		3	2	2	--
P17426;P17426-2	|P17426|AP2A1_MOUSE AP-2 complex subunit alpha-1 OS=Mus musculus GN=Ap2a1 PE=1 SV=1;|P17426-2|AP2A1_MOUSE Isoform B of AP-2 complex subunit alpha-1 OS=Mus musculus GN=Ap2a1	-0.0824655	0.110231	0.408253		0.855825	0.886792	0.87182	0.984762	1.05367	1.05367	0.881891	0.967115		3	2	2	3
P17426;P17426-2;F6TPX8	|P17426|AP2A1_MOUSE AP-2 complex subunit alpha-1 OS=Mus musculus GN=Ap2a1 PE=1 SV=1;|P17426-2|AP2A1_MOUSE Isoform B of AP-2 complex subunit alpha-1 OS=Mus musculus GN=Ap2a1;|F6TPX8|F6TPX8_MOUSE AP-2 complex subunit alpha-1 (Fragment) OS=Mus musculus GN=Ap2a1 PE=4 SV=1	0.104712	0.265549	0.58119		0.964821	1.13414	0.898239	0.937143	1.33262	1.33262	1.06208	0.940565		2	4	1	3
P17426;P17426-2;P17427	|P17426|AP2A1_MOUSE AP-2 complex subunit alpha-1 OS=Mus musculus GN=Ap2a1 PE=1 SV=1;|P17426-2|AP2A1_MOUSE Isoform B of AP-2 complex subunit alpha-1 OS=Mus musculus GN=Ap2a1;|P17427|AP2A2_MOUSE AP-2 complex subunit alpha-2 OS=Mus musculus GN=Ap2a2 PE=1 SV=2	-0.128617	0.0753738	0.351163		0.96732	0.788325	1.03914	0.984762	--	--	0.883323	0.82538		4	3	--	3
P17427	|P17427|AP2A2_MOUSE AP-2 complex subunit alpha-2 OS=Mus musculus GN=Ap2a2 PE=1 SV=2	0.00476053	0.963127	0.985906		0.958766	1.11792	0.976517	1.06571	0.940489	0.940489	1.0508	0.975738		10	9	1	7
P17563	|P17563|SBP1_MOUSE Selenium-binding protein 1 OS=Mus musculus GN=Selenbp1 PE=1 SV=2	-0.348128	0.00654659	0.165668		0.863899	0.655071	0.668787	0.619524	0.654091	0.654091	0.804537	1.36482		4	2	2	2
P17563;D6RHN2	|P17563|SBP1_MOUSE Selenium-binding protein 1 OS=Mus musculus GN=Selenbp1 PE=1 SV=2;|D6RHN2|D6RHN2_MOUSE Selenium-binding protein 1 OS=Mus musculus GN=Selenbp1 PE=4 SV=1	-0.587218	0.000320869	0.0495315		0.732411	0.625	0.655577	0.450476	0.765143	0.765143	--	--		1	1	1	--
P17563;Q63836;D6RHN2;G3UWK0;G3UZT2	|P17563|SBP1_MOUSE Selenium-binding protein 1 OS=Mus musculus GN=Selenbp1 PE=1 SV=2;|Q63836|SBP2_MOUSE Selenium-binding protein 2 OS=Mus musculus GN=Selenbp2 PE=1 SV=2;|D6RHN2|D6RHN2_MOUSE Selenium-binding protein 1 OS=Mus musculus GN=Selenbp1 PE=4 SV=1;|G3UWK0|G3UWK0_MOUSE Selenium-binding protein 2 (Fragment) OS=Mus musculus GN=Selenbp2 PE=2 SV=1;|G3UZT2|G3UZT2_MOUSE Selenium-binding protein 2 …	-0.232895	0.0191598	0.228095		0.808535	0.714623	0.622309	0.778095	0.893199	0.893199	0.830797	1.26665		3	1	1	1
P17563;Q63836;D6RHN2;G3UYY2;G3UWK0	|P17563|SBP1_MOUSE Selenium-binding protein 1 OS=Mus musculus GN=Selenbp1 PE=1 SV=2;|Q63836|SBP2_MOUSE Selenium-binding protein 2 OS=Mus musculus GN=Selenbp2 PE=1 SV=2;|D6RHN2|D6RHN2_MOUSE Selenium-binding protein 1 OS=Mus musculus GN=Selenbp1 PE=4 SV=1;|G3UYY2|G3UYY2_MOUSE Selenium-binding protein 2 OS=Mus musculus GN=Selenbp2 PE=2 SV=1;|G3UWK0|G3UWK0_MOUSE Selenium-binding protein 2 (Fragment) …	-0.165982	0.0631248	0.329949		0.837947	0.785377	0.862361	0.752222	0.900106	0.900106	0.704894	1.38756		2	2	1	1
P17563;Q63836;G3UYY2	|P17563|SBP1_MOUSE Selenium-binding protein 1 OS=Mus musculus GN=Selenbp1 PE=1 SV=2;|Q63836|SBP2_MOUSE Selenium-binding protein 2 OS=Mus musculus GN=Selenbp2 PE=1 SV=2;|G3UYY2|G3UYY2_MOUSE Selenium-binding protein 2 OS=Mus musculus GN=Selenbp2 PE=2 SV=1	-0.353272	0.00722733	0.169039		0.82872	0.707645	0.688845	0.572381	0.611583	0.611583	0.963602	1.27809		10	9	5	6
P17563;Q63836;G3UYY2;G3UWK0;G3UZT2	|P17563|SBP1_MOUSE Selenium-binding protein 1 OS=Mus musculus GN=Selenbp1 PE=1 SV=2;|Q63836|SBP2_MOUSE Selenium-binding protein 2 OS=Mus musculus GN=Selenbp2 PE=1 SV=2;|G3UYY2|G3UYY2_MOUSE Selenium-binding protein 2 OS=Mus musculus GN=Selenbp2 PE=2 SV=1;|G3UWK0|G3UWK0_MOUSE Selenium-binding protein 2 (Fragment) OS=Mus musculus GN=Selenbp2 PE=2 SV=1;|G3UZT2|G3UZT2_MOUSE Selenium-binding protein 2 …	-0.395481	0.00390679	0.133032		0.835063	0.612028	0.671885	0.49619	0.676939	0.676939	0.918069	1.19477		1	1	1	1
P17665	|P17665|COX7C_MOUSE Cytochrome c oxidase subunit 7C;mitochondrial OS=Mus musculus GN=Cox7c PE=1 SV=1	0.227275	0.00367227	0.128829		0.99654	1.32665	1.00626	1.24343	1.24256	1.24256	1.2441	1.06287		1	1	1	1
P17665;J3QNB4;B8JJA9	|P17665|COX7C_MOUSE Cytochrome c oxidase subunit 7C;mitochondrial OS=Mus musculus GN=Cox7c PE=1 SV=1;|J3QNB4|J3QNB4_MOUSE Uncharacterized protein OS=Mus musculus GN=Gm20091 PE=4 SV=1;|B8JJA9|B8JJA9_MOUSE Cytochrome c oxidase subunit 7C;mitochondrial OS=Mus musculus GN=Cox7c PE=2 SV=1	0.0771795	0.59681	0.815141		0.853518	0.862028	0.784083	1.06063	1.22317	1.22317	1.39477	1.03826		1	1	1	1
P17710;P17710-2;P17710-3;P17710-4;O08528;Q3TRM8;G3UVV4;E9Q8S8;E9Q5B5;E9Q3Z4	|P17710|HXK1_MOUSE Hexokinase-1 OS=Mus musculus GN=Hk1 PE=1 SV=3;|P17710-2|HXK1_MOUSE Isoform HK1-SB of Hexokinase-1 OS=Mus musculus GN=Hk1;|P17710-3|HXK1_MOUSE Isoform HK1 of Hexokinase-1 OS=Mus musculus GN=Hk1;|P17710-4|HXK1_MOUSE Isoform HK1-SC of Hexokinase-1 OS=Mus musculus GN=Hk1;|O08528|HXK2_MOUSE Hexokinase-2 OS=Mus musculus GN=Hk2 PE=1 SV=1;|Q3TRM8|HXK3_MOUSE Hexokinase-3 OS=Mus musculus…	0.296783	0.00331204	0.128829		1.0594	1.32046	1.28898	1.4254	1.36451	1.36451	0.930279	1.07369		2	1	1	1
P17710;P17710-2;P17710-3;P17710-4;G3UVV4;D3Z365;D3YYR4	|P17710|HXK1_MOUSE Hexokinase-1 OS=Mus musculus GN=Hk1 PE=1 SV=3;|P17710-2|HXK1_MOUSE Isoform HK1-SB of Hexokinase-1 OS=Mus musculus GN=Hk1;|P17710-3|HXK1_MOUSE Isoform HK1 of Hexokinase-1 OS=Mus musculus GN=Hk1;|P17710-4|HXK1_MOUSE Isoform HK1-SC of Hexokinase-1 OS=Mus musculus GN=Hk1;|G3UVV4|G3UVV4_MOUSE Hexokinase 1;isoform CRA_f OS=Mus musculus GN=Hk1 PE=3 SV=1;|D3Z365|D3Z365_MOUSE Hexokinase…	0.0222304	0.794849	0.917455		1.14648	1.04127	1.00783	1.06571	--	--	0.864298	0.967574		1	1	--	1
P17742	|P17742|PPIA_MOUSE Peptidyl-prolyl cis-trans isomerase A OS=Mus musculus GN=Ppia PE=1 SV=2	0.0447657	0.384158	0.678111		0.98737	0.991568	1.03486	0.93284	1.14222	1.14222	0.996439	1.0246		4	4	2	2
P17742;F8VPN3	|P17742|PPIA_MOUSE Peptidyl-prolyl cis-trans isomerase A OS=Mus musculus GN=Ppia PE=1 SV=2;|F8VPN3|F8VPN3_MOUSE Peptidyl-prolyl cis-trans isomerase OS=Mus musculus GN=Gm5160 PE=3 SV=2	0.182885	0.118509	0.418163		1.13899	1.05896	1.05851	0.897619	1.49663	1.49663	1.05006	0.8838		4	4	2	3
P17751	|P17751|TPIS_MOUSE Triosephosphate isomerase OS=Mus musculus GN=Tpi1 PE=1 SV=4	0.0737815	0.269569	0.584719		1.05705	0.983722	1.17305	1.18411	1.08183	1.08183	0.844476	1.01372		4	4	3	3
P17751;H7BXC3	|P17751|TPIS_MOUSE Triosephosphate isomerase OS=Mus musculus GN=Tpi1 PE=1 SV=4;|H7BXC3|H7BXC3_MOUSE Triosephosphate isomerase OS=Mus musculus GN=Tpi1 PE=2 SV=1	0.0789345	0.0834227	0.366032		1.07814	1.00236	1.11389	1.08667	1.0882	1.0882	0.964118	1.02831		13	15	12	12
P18242;F6Y6L6	|P18242|CATD_MOUSE Cathepsin D OS=Mus musculus GN=Ctsd PE=1 SV=1;|F6Y6L6|F6Y6L6_MOUSE Cathepsin D (Fragment) OS=Mus musculus GN=Ctsd PE=3 SV=1	0.190294	0.00611274	0.163367		1.02307	1.14888	1.22374	1.33833	1.03826	1.03826	1.2196	1.09783		4	4	2	4
P18242;F6Y6L6;F8WIR1	|P18242|CATD_MOUSE Cathepsin D OS=Mus musculus GN=Ctsd PE=1 SV=1;|F6Y6L6|F6Y6L6_MOUSE Cathepsin D (Fragment) OS=Mus musculus GN=Ctsd PE=3 SV=1;|F8WIR1|F8WIR1_MOUSE Cathepsin D OS=Mus musculus GN=Ctsd PE=2 SV=1	0.0906176	0.202665	0.519863		1.13091	1.30955	1.00367	1.17111	1.01196	1.01196	0.946892	0.932561		3	3	2	3
P18242;F8WIR1	|P18242|CATD_MOUSE Cathepsin D OS=Mus musculus GN=Ctsd PE=1 SV=1;|F8WIR1|F8WIR1_MOUSE Cathepsin D OS=Mus musculus GN=Ctsd PE=2 SV=1	0.0719878	0.374463	0.672407		1.02145	1.12146	1.02055	1.05524	0.874601	0.874601	1.28503	1.15637		3	3	1	1
P18572;P18572-2;K3W4Q8;J3QP71	|P18572|BASI_MOUSE Basigin OS=Mus musculus GN=Bsg PE=1 SV=2;|P18572-2|BASI_MOUSE Isoform 2 of Basigin OS=Mus musculus GN=Bsg;|K3W4Q8|K3W4Q8_MOUSE Basigin OS=Mus musculus GN=Bsg PE=4 SV=1;|J3QP71|J3QP71_MOUSE Basigin (Fragment) OS=Mus musculus GN=Bsg PE=4 SV=1	0.0687732	0.267214	0.582338		1.00577	1.27594	1.04085	1.13635	0.99814	0.99814	0.989303	0.946101		5	8	6	8
P18653;Q9WUT3;P18654;Q7TPS0;Q7TPS0-2;Q7TPS0-3;Q505N6;E9QK39;F6RQA2;A2CEE6;G3UZI3;A2CEE5;E9PWV3;B1AXN9;E9PUP0;A2CEE7;F6Q8A4	|P18653|KS6A1_MOUSE Ribosomal protein S6 kinase alpha-1 OS=Mus musculus GN=Rps6ka1 PE=1 SV=1;|Q9WUT3|KS6A2_MOUSE Ribosomal protein S6 kinase alpha-2 OS=Mus musculus GN=Rps6ka2 PE=2 SV=1;|P18654|KS6A3_MOUSE Ribosomal protein S6 kinase alpha-3 OS=Mus musculus GN=Rps6ka3 PE=1 SV=2;|Q7TPS0|KS6A6_MOUSE Ribosomal protein S6 kinase alpha-6 OS=Mus musculus GN=Rps6ka6 PE=1 SV=2;|Q7TPS0-2|KS6A6_MOUSE Isofo…	0.119062	0.352373	0.654044		1.11995	0.977594	1.24853	1.47619	0.875664	0.875664	1.26607	0.848557		1	1	1	1
P18653;Q9WUT3;P18654;Q505N6;F6RQA2;B1AXN5;E9PWV3;B1AXN9;B1AXP0;F6UG16;F6Q8A4;B1AXN8	|P18653|KS6A1_MOUSE Ribosomal protein S6 kinase alpha-1 OS=Mus musculus GN=Rps6ka1 PE=1 SV=1;|Q9WUT3|KS6A2_MOUSE Ribosomal protein S6 kinase alpha-2 OS=Mus musculus GN=Rps6ka2 PE=2 SV=1;|P18654|KS6A3_MOUSE Ribosomal protein S6 kinase alpha-3 OS=Mus musculus GN=Rps6ka3 PE=1 SV=2;|Q505N6|Q505N6_MOUSE Ribosomal protein S6 kinase OS=Mus musculus GN=Rps6ka1 PE=2 SV=1;|F6RQA2|F6RQA2_MOUSE Ribosomal pro…	0.0759964	0.454479	0.728771		--	--	1.24853	1.0219	1.14559	1.14559	0.884525	0.878392		--	1	1	1
P18653;Q9WUT3;P18654;Q505N6;F6RQA2;G3UZI3;E9PWV3;B1AXN9;F6Q8A4	|P18653|KS6A1_MOUSE Ribosomal protein S6 kinase alpha-1 OS=Mus musculus GN=Rps6ka1 PE=1 SV=1;|Q9WUT3|KS6A2_MOUSE Ribosomal protein S6 kinase alpha-2 OS=Mus musculus GN=Rps6ka2 PE=2 SV=1;|P18654|KS6A3_MOUSE Ribosomal protein S6 kinase alpha-3 OS=Mus musculus GN=Rps6ka3 PE=1 SV=2;|Q505N6|Q505N6_MOUSE Ribosomal protein S6 kinase OS=Mus musculus GN=Rps6ka1 PE=2 SV=1;|F6RQA2|F6RQA2_MOUSE Ribosomal pro…	0.166332	0.62199	0.828187		--	--	1.22896	1.1019	0.97237	0.97237	1.84761	0.609993		--	1	1	1
P18654;B1AXN5;B1AXN7;B1AXN9;B1AXP0;F6UG16;B1AXN8	|P18654|KS6A3_MOUSE Ribosomal protein S6 kinase alpha-3 OS=Mus musculus GN=Rps6ka3 PE=1 SV=2;|B1AXN5|B1AXN5_MOUSE Ribosomal protein S6 kinase alpha-3 (Fragment) OS=Mus musculus GN=Rps6ka3 PE=2 SV=1;|B1AXN7|B1AXN7_MOUSE Ribosomal protein S6 kinase alpha-3 (Fragment) OS=Mus musculus GN=Rps6ka3 PE=2 SV=1;|B1AXN9|B1AXN9_MOUSE Ribosomal protein S6 kinase alpha-3 OS=Mus musculus GN=Rps6ka3 PE=2 SV=1;|B…	0.228107	0.0104644	0.192623		1.23068	1.30896	1.17857	1.3681	0.937301	0.937301	1.22801	1.18145		1	1	1	1
P18654;B1AXN9	|P18654|KS6A3_MOUSE Ribosomal protein S6 kinase alpha-3 OS=Mus musculus GN=Rps6ka3 PE=1 SV=2;|B1AXN9|B1AXN9_MOUSE Ribosomal protein S6 kinase alpha-3 OS=Mus musculus GN=Rps6ka3 PE=2 SV=1	0.207955	0.000516114	0.0668497		1.16349	1.10731	1.14432	1.25619	1.17109	1.17109	1.1854	1.04149		4	4	3	3
P18654;Q7TPS0;Q7TPS0-2;Q7TPS0-3;E9QK39;A2CEE6;B1AXN5;A2CEE5;B1AXN9;E9PUP0;B1AXP0;B2GVN8;A2CEE7;B1AXN8	|P18654|KS6A3_MOUSE Ribosomal protein S6 kinase alpha-3 OS=Mus musculus GN=Rps6ka3 PE=1 SV=2;|Q7TPS0|KS6A6_MOUSE Ribosomal protein S6 kinase alpha-6 OS=Mus musculus GN=Rps6ka6 PE=1 SV=2;|Q7TPS0-2|KS6A6_MOUSE Isoform 2 of Ribosomal protein S6 kinase alpha-6 OS=Mus musculus GN=Rps6ka6;|Q7TPS0-3|KS6A6_MOUSE Isoform 3 of Ribosomal protein S6 kinase alpha-6 OS=Mus musculus GN=Rps6ka6;|E9QK39|E9QK39_MO…	0.117733	0.208925	0.524692		0.986159	0.941038	1.1135	1.10952	--	--	1.37529	0.984663		1	1	--	1
P18760;F8WGL3	|P18760|COF1_MOUSE Cofilin-1 OS=Mus musculus GN=Cfl1 PE=1 SV=3;|F8WGL3|F8WGL3_MOUSE Cofilin-1 OS=Mus musculus GN=Cfl1 PE=2 SV=1	0.0314385	0.876852	0.948164		0.930219	0.931604	0.905088	0.88619	1.29862	1.29862	1.07365	0.852262		7	10	3	7
P18760;P45591;F8WGL3	|P18760|COF1_MOUSE Cofilin-1 OS=Mus musculus GN=Cfl1 PE=1 SV=3;|P45591|COF2_MOUSE Cofilin-2 OS=Mus musculus GN=Cfl2 PE=1 SV=1;|F8WGL3|F8WGL3_MOUSE Cofilin-1 OS=Mus musculus GN=Cfl1 PE=2 SV=1	0.0720237	0.507187	0.761849		1.0545	0.84434	0.965525	1.00387	1.33262	1.33262	0.939553	0.936482		2	2	1	1
P18760;P45591;Q9R0P5;F8WGL3	|P18760|COF1_MOUSE Cofilin-1 OS=Mus musculus GN=Cfl1 PE=1 SV=3;|P45591|COF2_MOUSE Cofilin-2 OS=Mus musculus GN=Cfl2 PE=1 SV=1;|Q9R0P5|DEST_MOUSE Destrin OS=Mus musculus GN=Dstn PE=1 SV=3;|F8WGL3|F8WGL3_MOUSE Cofilin-1 OS=Mus musculus GN=Cfl1 PE=2 SV=1	-0.022618	0.601106	0.816681		1.11918	1.01651	0.913307	0.924	1.0457	1.0457	0.845188	0.965975		1	1	1	1
P18826;P18826-2;A2AI91;A2AI87;A2AI88;A2AI89	|P18826|KPB1_MOUSE Phosphorylase b kinase regulatory subunit alpha;skeletal muscle isoform OS=Mus musculus GN=Phka1 PE=1 SV=3;|P18826-2|KPB1_MOUSE Isoform 2 of Phosphorylase b kinase regulatory subunit alpha;skeletal muscle isoform OS=Mus musculus GN=Phka1;|A2AI91|A2AI91_MOUSE Phosphorylase b kinase regulatory subunit alpha;skeletal muscle isoform OS=Mus musculus GN=Phka1 PE=2 SV=1;|A2AI87|A2AI87…	0.123545	0.016918	0.220696		1.05652	1.08766	1.16047	1.10286	1.14559	1.14559	1.04427	0.972319		41	44	21	30
P18826;P18826-2;A2AI87;A2AI88;A2AI89	|P18826|KPB1_MOUSE Phosphorylase b kinase regulatory subunit alpha;skeletal muscle isoform OS=Mus musculus GN=Phka1 PE=1 SV=3;|P18826-2|KPB1_MOUSE Isoform 2 of Phosphorylase b kinase regulatory subunit alpha;skeletal muscle isoform OS=Mus musculus GN=Phka1;|A2AI87|A2AI87_MOUSE Phosphorylase b kinase regulatory subunit alpha;skeletal muscle isoform OS=Mus musculus GN=Phka1 PE=2 SV=1;|A2AI88|A2AI88…	0.0354782	0.657887	0.844723		1.01355	1.15625	1.13425	1.00143	1.072	1.072	0.944365	0.805334		3	3	2	3
P19096	|P19096|FAS_MOUSE Fatty acid synthase OS=Mus musculus GN=Fasn PE=1 SV=2	-0.437104	0.00218933	0.105892		0.717993	0.819182	0.551859	0.42	0.829968	0.829968	0.83284	0.907117		54	60	27	47
P19157	|P19157|GSTP1_MOUSE Glutathione S-transferase P 1 OS=Mus musculus GN=Gstp1 PE=1 SV=2	0.185744	0.0251647	0.242611		1.03238	1.05551	1.11717	1.05143	1.3932	1.3932	1.0627	0.993635		2	3	3	1
P19157;P46425	|P19157|GSTP1_MOUSE Glutathione S-transferase P 1 OS=Mus musculus GN=Gstp1 PE=1 SV=2;|P46425|GSTP2_MOUSE Glutathione S-transferase P 2 OS=Mus musculus GN=Gstp2 PE=2 SV=2	0.024581	0.651151	0.843001		1.04037	0.982311	1.09365	1.04466	1.06695	1.06695	0.879365	0.963215		5	6	5	5
P19157;P46425;F6RWR5	|P19157|GSTP1_MOUSE Glutathione S-transferase P 1 OS=Mus musculus GN=Gstp1 PE=1 SV=2;|P46425|GSTP2_MOUSE Glutathione S-transferase P 2 OS=Mus musculus GN=Gstp2 PE=2 SV=2;|F6RWR5|F6RWR5_MOUSE Protein BC021614 OS=Mus musculus GN=BC021614 PE=3 SV=1	-0.0141383	0.713304	0.87366		0.99827	0.926297	1.13894	1.00905	0.959086	0.959086	0.875109	1.05614		1	1	1	1
P19221;H7BX99	|P19221|THRB_MOUSE Prothrombin OS=Mus musculus GN=F2 PE=1 SV=1;|H7BX99|H7BX99_MOUSE Prothrombin OS=Mus musculus GN=F2 PE=2 SV=1	0.0664287	0.476462	0.741919		0.967705	1.08785	1.29843	0.930476	1.16738	1.16738	0.877917	0.879834		10	9	2	8
P19246	|P19246|NFH_MOUSE Neurofilament heavy polypeptide OS=Mus musculus GN=Nefh PE=1 SV=3	0.12344	0.302226	0.611184		0.915225	1.66686	0.941781	0.911429	1.08077	1.08077	1.02106	1.09674		4	2	4	1
P19253;D3YY61;E9Q5A0	|P19253|RL13A_MOUSE 60S ribosomal protein L13a OS=Mus musculus GN=Rpl13a PE=1 SV=4;|D3YY61|D3YY61_MOUSE MCG18643 OS=Mus musculus GN=Rpl13a-ps1 PE=3 SV=1;|E9Q5A0|E9Q5A0_MOUSE 60S ribosomal protein L13a OS=Mus musculus GN=Rpl13a PE=2 SV=1	-0.0797199	0.0783706	0.358277		0.956171	0.975236	0.975049	1.03929	0.932386	0.932386	0.866004	0.893414		3	4	2	3
P19253;E9Q5A0	|P19253|RL13A_MOUSE 60S ribosomal protein L13a OS=Mus musculus GN=Rpl13a PE=1 SV=4;|E9Q5A0|E9Q5A0_MOUSE 60S ribosomal protein L13a OS=Mus musculus GN=Rpl13a PE=2 SV=1	-0.032448	0.470529	0.739654		0.978085	0.864387	1.01712	1.13714	0.916047	0.916047	0.988774	1.00447		5	4	3	3
P19324	|P19324|SERPH_MOUSE Serpin H1 OS=Mus musculus GN=Serpinh1 PE=1 SV=3	0.00337601	0.844502	0.938088		1.05536	1.20126	0.838226	1.20286	0.837407	0.837407	1.19459	0.851632		9	11	9	10
P19536;Q9D881	|P19536|COX5B_MOUSE Cytochrome c oxidase subunit 5B;mitochondrial OS=Mus musculus GN=Cox5b PE=1 SV=1;|Q9D881|Q9D881_MOUSE Cytochrome c oxidase subunit 5B;mitochondrial OS=Mus musculus GN=Cox5b PE=2 SV=1	0.0674921	0.189151	0.507082		0.988235	1.16961	0.96559	1.08905	1.09068	1.09068	0.95503	1.03426		6	7	6	6
P19783	|P19783|COX41_MOUSE Cytochrome c oxidase subunit 4 isoform 1;mitochondrial OS=Mus musculus GN=Cox4i1 PE=1 SV=2	-0.0234857	0.569294	0.795916		0.910669	1.05295	0.929061	1.12143	0.969182	0.969182	0.932627	0.985726		6	7	5	5
P19783;M0QWX7	|P19783|COX41_MOUSE Cytochrome c oxidase subunit 4 isoform 1;mitochondrial OS=Mus musculus GN=Cox4i1 PE=1 SV=2;|M0QWX7|M0QWX7_MOUSE Cytochrome c oxidase subunit 4 isoform 1;mitochondrial (Fragment) OS=Mus musculus GN=Cox4i1 PE=4 SV=1	0.0172118	0.855696	0.941708		0.920223	1.19693	0.959883	1.15619	0.929756	0.929756	0.969018	1.03426		5	5	4	4
P19783;M0QWX7;D6RG40	|P19783|COX41_MOUSE Cytochrome c oxidase subunit 4 isoform 1;mitochondrial OS=Mus musculus GN=Cox4i1 PE=1 SV=2;|M0QWX7|M0QWX7_MOUSE Cytochrome c oxidase subunit 4 isoform 1;mitochondrial (Fragment) OS=Mus musculus GN=Cox4i1 PE=4 SV=1;|D6RG40|D6RG40_MOUSE Choline kinase alpha OS=Mus musculus GN=Chka PE=2 SV=1	0.0764399	0.509343	0.763161		0.871972	1.29245	0.929061	1.09143	--	--	0.921098	1.22047		1	1	--	1
P20029	|P20029|GRP78_MOUSE 78 kDa glucose-regulated protein OS=Mus musculus GN=Hspa5 PE=1 SV=3	0.0103567	0.811536	0.923711		0.991926	1.05071	0.99364	1.02781	1.01807	1.01807	1.03473	0.92269		25	28	20	22
P20029;P16627;P17156;P63017;Q504P4	|P20029|GRP78_MOUSE 78 kDa glucose-regulated protein OS=Mus musculus GN=Hspa5 PE=1 SV=3;|P16627|HS71L_MOUSE Heat shock 70 kDa protein 1-like OS=Mus musculus GN=Hspa1l PE=2 SV=4;|P17156|HSP72_MOUSE Heat shock-related 70 kDa protein 2 OS=Mus musculus GN=Hspa2 PE=1 SV=2;|P63017|HSP7C_MOUSE Heat shock cognate 71 kDa protein OS=Mus musculus GN=Hspa8 PE=1 SV=1;|Q504P4|Q504P4_MOUSE Heat shock cognate 71…	0.0880418	0.278866	0.591949		1.14821	1.13325	1.05077	1.27143	0.922954	0.922954	1.17681	0.877026		1	1	1	1
P20029;Q61696;P17879;P16627;P17156;P63017;Q504P4;D3YW43;D3Z5E2	|P20029|GRP78_MOUSE 78 kDa glucose-regulated protein OS=Mus musculus GN=Hspa5 PE=1 SV=3;|Q61696|HS71A_MOUSE Heat shock 70 kDa protein 1A OS=Mus musculus GN=Hspa1a PE=1 SV=2;|P17879|HS71B_MOUSE Heat shock 70 kDa protein 1B OS=Mus musculus GN=Hspa1b PE=1 SV=3;|P16627|HS71L_MOUSE Heat shock 70 kDa protein 1-like OS=Mus musculus GN=Hspa1l PE=2 SV=4;|P17156|HSP72_MOUSE Heat shock-related 70 kDa protei…	0.119743	0.0611249	0.326447		1.13033	1.11301	1.0665	1.25448	1.11123	1.11123	1.015	0.890548		2	2	2	2
P20108	|P20108|PRDX3_MOUSE Thioredoxin-dependent peroxide reductase;mitochondrial OS=Mus musculus GN=Prdx3 PE=1 SV=1	0.0718719	0.326016	0.633829		0.895905	1.06132	0.986179	1.09952	1.22423	1.22423	0.915702	1.00155		8	6	6	6
P20152	|P20152|VIME_MOUSE Vimentin OS=Mus musculus GN=Vim PE=1 SV=3	-0.0458982	0.353315	0.655005		1.02653	1.00855	0.859752	1.04369	0.94474	0.94474	1.09176	0.829736		22	26	13	18
P20152;A2AKJ2	|P20152|VIME_MOUSE Vimentin OS=Mus musculus GN=Vim PE=1 SV=3;|A2AKJ2|A2AKJ2_MOUSE Vimentin (Fragment) OS=Mus musculus GN=Vim PE=2 SV=1	-0.0866404	0.267816	0.583375		1.09919	1.34434	0.880871	1.08667	0.700319	0.700319	0.839786	0.882212		7	8	3	3
P20801	|P20801|TNNC2_MOUSE Troponin C;skeletal muscle OS=Mus musculus GN=Tnnc2 PE=1 SV=2	-0.00381983	0.747963	0.893427		0.917339	0.608884	1.31507	0.944185	1.07385	1.07385	1.10281	0.942862		11	11	7	7
P20918	|P20918|PLMN_MOUSE Plasminogen OS=Mus musculus GN=Plg PE=1 SV=3	0.0984424	0.302408	0.611283		1.02653	1.17866	1.28865	0.889524	1.18119	1.18119	0.808407	1.01079		25	27	15	11
P21107;P21107-2;Q8K0Z5;E9Q7Q3;D3Z2H9;D3YVR0;E9Q5J9;D3Z6I8	|P21107|TPM3_MOUSE Tropomyosin alpha-3 chain OS=Mus musculus GN=Tpm3 PE=1 SV=3;|P21107-2|TPM3_MOUSE Isoform 2 of Tropomyosin alpha-3 chain OS=Mus musculus GN=Tpm3;|Q8K0Z5|Q8K0Z5_MOUSE Tropomyosin 3;gamma OS=Mus musculus GN=Tpm3 PE=2 SV=1;|E9Q7Q3|E9Q7Q3_MOUSE Tropomyosin alpha-3 chain OS=Mus musculus GN=Tpm3 PE=2 SV=1;|D3Z2H9|D3Z2H9_MOUSE Uncharacterized protein OS=Mus musculus GN=Tpm3-rs7 PE=3 SV…	-0.145568	0.0674916	0.337937		0.821616	0.936321	0.978474	0.869524	0.716791	0.716791	1.16694	1.02573		2	5	3	4
P21107-2;E9Q7Q3;D3Z2H9;D3Z6I8	|P21107-2|TPM3_MOUSE Isoform 2 of Tropomyosin alpha-3 chain OS=Mus musculus GN=Tpm3;|E9Q7Q3|E9Q7Q3_MOUSE Tropomyosin alpha-3 chain OS=Mus musculus GN=Tpm3 PE=2 SV=1;|D3Z2H9|D3Z2H9_MOUSE Uncharacterized protein OS=Mus musculus GN=Tpm3-rs7 PE=3 SV=1;|D3Z6I8|D3Z6I8_MOUSE Tropomyosin alpha-3 chain OS=Mus musculus GN=Tpm3 PE=2 SV=1	0.210095	0.121744	0.421434		1.26182	1.22524	0.967221	1.01905	1.34485	1.34485	1.39206	0.699031		1	2	2	1
P21107-2;E9Q7Q3;D3Z6I8	|P21107-2|TPM3_MOUSE Isoform 2 of Tropomyosin alpha-3 chain OS=Mus musculus GN=Tpm3;|E9Q7Q3|E9Q7Q3_MOUSE Tropomyosin alpha-3 chain OS=Mus musculus GN=Tpm3 PE=2 SV=1;|D3Z6I8|D3Z6I8_MOUSE Tropomyosin alpha-3 chain OS=Mus musculus GN=Tpm3 PE=2 SV=1	-0.0718538	0.40024	0.693594		1.07728	1.19693	0.731898	1.10286	--	--	0.92969	0.66983		3	1	--	1
P21107-2;Q8K0Z5;D3Z2H9;E9Q5J9	|P21107-2|TPM3_MOUSE Isoform 2 of Tropomyosin alpha-3 chain OS=Mus musculus GN=Tpm3;|Q8K0Z5|Q8K0Z5_MOUSE Tropomyosin 3, gamma OS=Mus musculus GN=Tpm3 PE=2 SV=1;|D3Z2H9|D3Z2H9_MOUSE Uncharacterized protein OS=Mus musculus GN=Tpm3-rs7 PE=3 SV=1;|E9Q5J9|E9Q5J9_MOUSE Tropomyosin alpha-3 chain OS=Mus musculus GN=Tpm3 PE=2 SV=1	0.0610076	0.723761	0.880568		--	--	1.04892	1.02476	1.26886	1.26886	0.763166	0.884587		--	1	2	1
P21126	|P21126|UBL4A_MOUSE Ubiquitin-like protein 4A OS=Mus musculus GN=Ubl4a PE=2 SV=1	-0.0387904	0.368696	0.667488		1.00115	0.982311	0.917808	1.00667	0.903826	0.903826	0.976795	1.09538		1	1	2	3
P21278;P21279	|P21278|GNA11_MOUSE Guanine nucleotide-binding protein subunit alpha-11 OS=Mus musculus GN=Gna11 PE=1 SV=1;|P21279|GNAQ_MOUSE Guanine nucleotide-binding protein G(q) subunit alpha OS=Mus musculus GN=Gnaq PE=1 SV=4	0.0331183	0.891989	0.956007		1.2895	1.20047	1.04599	0.828571	--	--	0.882582	0.892211		1	1	--	1
P21300;G5E895;D3Z494	|P21300|ALD1_MOUSE Aldose reductase-related protein 1 OS=Mus musculus GN=Akr1b7 PE=2 SV=4;|G5E895|G5E895_MOUSE MCG142264, isoform CRA_b OS=Mus musculus GN=Akr1b10 PE=4 SV=1;|D3Z494|D3Z494_MOUSE MCG142264, isoform CRA_a OS=Mus musculus GN=Akr1b10 PE=4 SV=1	-0.0701126	0.325975	0.633829		--	--	0.843444	0.8	1.08555	1.08555	0.855872	1.04497		--	1	1	1
P21300;P45377;G5E895;D3Z494	|P21300|ALD1_MOUSE Aldose reductase-related protein 1 OS=Mus musculus GN=Akr1b7 PE=2 SV=4;|P45377|ALD2_MOUSE Aldose reductase-related protein 2 OS=Mus musculus GN=Akr1b8 PE=1 SV=2;|G5E895|G5E895_MOUSE MCG142264;isoform CRA_b OS=Mus musculus GN=Akr1b10 PE=4 SV=1;|D3Z494|D3Z494_MOUSE MCG142264;isoform CRA_a OS=Mus musculus GN=Akr1b10 PE=4 SV=1	-0.0037842	0.872668	0.946987		0.980104	0.979167	0.990215	0.880952	1.11424	1.11424	0.995616	0.924509		3	3	2	3
P21460	|P21460|CYTC_MOUSE Cystatin-C OS=Mus musculus GN=Cst3 PE=2 SV=2	0.140764	0.0669689	0.337937		1.23068	1.07744	1.17613	1.22667	1.15143	1.15143	0.930382	0.875752		1	3	2	2
P21460;A2APX3	|P21460|CYTC_MOUSE Cystatin-C OS=Mus musculus GN=Cst3 PE=2 SV=2;|A2APX3|A2APX3_MOUSE Cystatin-C (Fragment) OS=Mus musculus GN=Cst3 PE=2 SV=1	0.207071	0.00287838	0.119737		1.10035	1.2559	1.23043	1.15524	1.08254	1.08254	1.32168	1.00608		3	2	2	1
P21550	|P21550|ENOB_MOUSE Beta-enolase OS=Mus musculus GN=Eno3 PE=1 SV=3	-0.209796	0.0187345	0.225804		0.930219	0.702191	0.968138	1.02667	0.841392	0.841392	0.622792	0.984484		4	6	3	4
P21550;J3QPZ9	|P21550|ENOB_MOUSE Beta-enolase OS=Mus musculus GN=Eno3 PE=1 SV=3;|J3QPZ9|J3QPZ9_MOUSE Enolase (Fragment) OS=Mus musculus GN=Eno3 PE=3 SV=1	-0.029868	0.45738	0.731398		1.06245	0.904634	1.00423	0.952548	1.01119	1.01119	0.962611	0.927218		4	6	4	4
P21550;P17183;D3Z2S4;D3Z6E4;Q5SX59;Q5SX60;Q5SX61;D3YVD3	|P21550|ENOB_MOUSE Beta-enolase OS=Mus musculus GN=Eno3 PE=1 SV=3;|P17183|ENOG_MOUSE Gamma-enolase OS=Mus musculus GN=Eno2 PE=1 SV=2;|D3Z2S4|D3Z2S4_MOUSE Enolase (Fragment) OS=Mus musculus GN=Eno2 PE=2 SV=1;|D3Z6E4|D3Z6E4_MOUSE Enolase OS=Mus musculus GN=Eno2 PE=2 SV=1;|Q5SX59|Q5SX59_MOUSE Beta-enolase (Fragment) OS=Mus musculus GN=Eno3 PE=2 SV=1;|Q5SX60|Q5SX60_MOUSE Beta-enolase (Fragment) OS=Mu…	0.0762666	0.294044	0.602531		1.04205	0.99263	1.00516	1.03191	1.19625	1.19625	0.832582	1.13747		2	2	1	1
P21550;P17183;D3Z6E4;J3QPZ9	|P21550|ENOB_MOUSE Beta-enolase OS=Mus musculus GN=Eno3 PE=1 SV=3;|P17183|ENOG_MOUSE Gamma-enolase OS=Mus musculus GN=Eno2 PE=1 SV=2;|D3Z6E4|D3Z6E4_MOUSE Enolase OS=Mus musculus GN=Eno2 PE=2 SV=1;|J3QPZ9|J3QPZ9_MOUSE Enolase (Fragment) OS=Mus musculus GN=Eno3 PE=3 SV=1	0.114527	0.366473	0.665471		0.96684	0.816038	0.963936	1.03279	1.44607	1.44607	1.01782	0.971402		2	2	1	1
P21550;Q5SX59	|P21550|ENOB_MOUSE Beta-enolase OS=Mus musculus GN=Eno3 PE=1 SV=3;|Q5SX59|Q5SX59_MOUSE Beta-enolase (Fragment) OS=Mus musculus GN=Eno3 PE=2 SV=1	-0.0100407	0.779373	0.907994		0.971165	0.878931	1.04074	0.956261	1.02687	1.02687	1.05372	0.989964		7	6	6	5
P21550;Q5SX59;Q5SX60	|P21550|ENOB_MOUSE Beta-enolase OS=Mus musculus GN=Eno3 PE=1 SV=3;|Q5SX59|Q5SX59_MOUSE Beta-enolase (Fragment) OS=Mus musculus GN=Eno3 PE=2 SV=1;|Q5SX60|Q5SX60_MOUSE Beta-enolase (Fragment) OS=Mus musculus GN=Eno3 PE=2 SV=1	-0.0422248	0.332509	0.638491		1.0271	0.925855	1.00902	0.947407	0.901169	0.901169	0.974488	1.08303		1	1	1	1
P21550;Q5SX59;Q5SX60;Q5SX61	|P21550|ENOB_MOUSE Beta-enolase OS=Mus musculus GN=Eno3 PE=1 SV=3;|Q5SX59|Q5SX59_MOUSE Beta-enolase (Fragment) OS=Mus musculus GN=Eno3 PE=2 SV=1;|Q5SX60|Q5SX60_MOUSE Beta-enolase (Fragment) OS=Mus musculus GN=Eno3 PE=2 SV=1;|Q5SX61|Q5SX61_MOUSE Beta-enolase (Fragment) OS=Mus musculus GN=Eno3 PE=2 SV=1	-0.113336	0.301387	0.610901		1.04235	1.07648	0.292074	0.75619	1.02993	1.02993	0.978975	1.18965		1	3	1	1
P21614	|P21614|VTDB_MOUSE Vitamin D-binding protein OS=Mus musculus GN=Gc PE=1 SV=2	0.049597	0.531753	0.776095		0.962514	0.993907	1.24413	0.941429	1.13921	1.13921	0.857211	1.00219		18	20	5	8
P21619	|P21619|LMNB2_MOUSE Lamin-B2 OS=Mus musculus GN=Lmnb2 PE=1 SV=2	-0.0680822	0.183439	0.498985		0.979815	1.00472	0.866928	0.846667	1.02976	1.02976	0.8499	1.0237		6	7	6	7
P21619;P21619-2	|P21619|LMNB2_MOUSE Lamin-B2 OS=Mus musculus GN=Lmnb2 PE=1 SV=2;|P21619-2|LMNB2_MOUSE Isoform B3 of Lamin-B2 OS=Mus musculus GN=Lmnb2	-0.0333698	0.477966	0.742025		1.00115	1.04835	0.793868	0.954762	1.05579	1.05579	0.942539	0.964827		6	9	2	6
P21812;Q3UN88	|P21812|MCPT4_MOUSE Mast cell protease 4 OS=Mus musculus GN=Mcpt4 PE=1 SV=1;|Q3UN88|Q3UN88_MOUSE Mast cell protease 4 OS=Mus musculus GN=Mcpt4 PE=2 SV=1	0.0878073	0.550891	0.787157		1.06228	1.27241	0.898728	0.735238	1.05951	1.05951	0.939767	1.47459		6	7	3	5
P21844;A4QPC5	|P21844|CMA1_MOUSE Chymase OS=Mus musculus GN=Cma1 PE=1 SV=2;|A4QPC5|A4QPC5_MOUSE Chymase OS=Mus musculus GN=Cma1 PE=2 SV=1	-0.0675	0.366237	0.665471		0.935698	1.18662	1.04795	0.586667	0.792774	0.792774	0.961638	1.33021		6	7	3	2
P21956;P21956-2	|P21956|MFGM_MOUSE Lactadherin OS=Mus musculus GN=Mfge8 PE=1 SV=3;|P21956-2|MFGM_MOUSE Isoform 2 of Lactadherin OS=Mus musculus GN=Mfge8	0.116675	0.174762	0.49029		0.973472	1.33608	0.97456	0.988571	--	--	1.11994	1.11277		1	1	--	1
P21981	|P21981|TGM2_MOUSE Protein-glutamine gamma-glutamyltransferase 2 OS=Mus musculus GN=Tgm2 PE=1 SV=4	0.0251365	0.742595	0.890921		0.960784	1.05778	1.03523	0.970952	1.1238	1.1238	1.04754	0.820716		17	19	10	11
P22315;Q544X6	|P22315|HEMH_MOUSE Ferrochelatase;mitochondrial OS=Mus musculus GN=Fech PE=1 SV=2;|Q544X6|Q544X6_MOUSE Ferrochelatase OS=Mus musculus GN=Fech PE=2 SV=1	-0.0948399	0.126047	0.426479		0.950404	0.939858	0.873288	0.877381	0.812965	0.812965	1.08814	1.136		13	14	7	8
P22599	|P22599|A1AT2_MOUSE Alpha-1-antitrypsin 1-2 OS=Mus musculus GN=Serpina1b PE=1 SV=2	-0.0612831	0.249054	0.56427		1.00461	1.09287	1.11644	0.90381	0.920298	0.920298	0.846766	0.862202		4	6	3	4
P22599;Q00897	|P22599|A1AT2_MOUSE Alpha-1-antitrypsin 1-2 OS=Mus musculus GN=Serpina1b PE=1 SV=2;|Q00897|A1AT4_MOUSE Alpha-1-antitrypsin 1-4 OS=Mus musculus GN=Serpina1d PE=2 SV=1	-0.0176632	0.537004	0.779475		1.55133	0.366745	1.16634	0.673333	1.00691	1.00691	1.08299	1.0481		1	1	1	1
P22599;Q00897;Q00898	|P22599|A1AT2_MOUSE Alpha-1-antitrypsin 1-2 OS=Mus musculus GN=Serpina1b PE=1 SV=2;|Q00897|A1AT4_MOUSE Alpha-1-antitrypsin 1-4 OS=Mus musculus GN=Serpina1d PE=2 SV=1;|Q00898|A1AT5_MOUSE Alpha-1-antitrypsin 1-5 OS=Mus musculus GN=Serpina1e PE=1 SV=1	0.446675	0.0873349	0.372572		1.05575	2.13404	1.82449	1.4631	1.41063	1.41063	1.07334	0.531203		1	1	1	1
P22892;Q8CBB7	|P22892|AP1G1_MOUSE AP-1 complex subunit gamma-1 OS=Mus musculus GN=Ap1g1 PE=1 SV=3;|Q8CBB7|Q8CBB7_MOUSE AP-1 complex subunit gamma-1 OS=Mus musculus GN=Ap1g1 PE=2 SV=1	0.0254401	0.898075	0.958709		1.06286	1.25708	1.10372	0.975238	--	--	0.820839	0.88701		4	1	--	1
P22907;P22907-2	|P22907|HEM3_MOUSE Porphobilinogen deaminase OS=Mus musculus GN=Hmbs PE=2 SV=2;|P22907-2|HEM3_MOUSE Isoform 2 of Porphobilinogen deaminase OS=Mus musculus GN=Hmbs	-0.238459	0.0707629	0.343703		--	--	0.920254	1.03286	0.578108	0.578108	1.07082	0.905752		--	2	1	2
P23116	|P23116|EIF3A_MOUSE Eukaryotic translation initiation factor 3 subunit A OS=Mus musculus GN=Eif3a PE=1 SV=5	0.0570669	0.284358	0.597487		0.961361	1.04186	1.00245	1.04714	1.14718	1.14718	1.05276	0.922851		18	19	12	22
P23492;Q543K9	|P23492|PNPH_MOUSE Purine nucleoside phosphorylase OS=Mus musculus GN=Pnp PE=1 SV=2;|Q543K9|Q543K9_MOUSE Purine nucleoside phosphorylase OS=Mus musculus GN=Pnp PE=2 SV=1	0.1409	0.190747	0.508841		0.998847	1.04481	1.01174	1.19714	1.39718	1.39718	0.927212	0.846619		5	5	2	3
P23492;Q9D8C9;Q543K9	|P23492|PNPH_MOUSE Purine nucleoside phosphorylase OS=Mus musculus GN=Pnp PE=1 SV=2;|Q9D8C9|Q9D8C9_MOUSE Purine nucleoside phosphorylase OS=Mus musculus GN=Pnp2 PE=2 SV=1;|Q543K9|Q543K9_MOUSE Purine nucleoside phosphorylase OS=Mus musculus GN=Pnp PE=2 SV=1	0.0305534	0.708296	0.871664		1.0297	1.16627	1.01174	1.01143	--	--	1.05279	0.856491		4	4	--	2
P23506;P23506-2;F7D432;E9PWE0;F6TXE3;E0CYV0	|P23506|PIMT_MOUSE Protein-L-isoaspartate(D-aspartate) O-methyltransferase OS=Mus musculus GN=Pcmt1 PE=1 SV=3;|P23506-2|PIMT_MOUSE Isoform 2 of Protein-L-isoaspartate(D-aspartate) O-methyltransferase OS=Mus musculus GN=Pcmt1;|F7D432|F7D432_MOUSE Protein-L-isoaspartate O-methyltransferase (Fragment) OS=Mus musculus GN=Pcmt1 PE=2 SV=1;|E9PWE0|E9PWE0_MOUSE Protein-L-isoaspartate O-methyltransferase …	-0.0833796	0.246123	0.562092		1.02047	1.24066	1.01549	0.865556	0.831961	0.831961	0.688189	1.05646		2	2	2	2
P23506;P23506-2;F7D432;E9PWE0;E0CYV0	|P23506|PIMT_MOUSE Protein-L-isoaspartate(D-aspartate) O-methyltransferase OS=Mus musculus GN=Pcmt1 PE=1 SV=3;|P23506-2|PIMT_MOUSE Isoform 2 of Protein-L-isoaspartate(D-aspartate) O-methyltransferase OS=Mus musculus GN=Pcmt1;|F7D432|F7D432_MOUSE Protein-L-isoaspartate O-methyltransferase (Fragment) OS=Mus musculus GN=Pcmt1 PE=2 SV=1;|E9PWE0|E9PWE0_MOUSE Protein-L-isoaspartate O-methyltransferase …	-0.0628609	0.290683	0.599673		0.918108	0.9375	0.932975	0.847302	--	--	1.08802	1.02027		3	4	--	1
P23506;P23506-2;F7D432;E9PWE0;F6V9F1;E0CYV0	|P23506|PIMT_MOUSE Protein-L-isoaspartate(D-aspartate) O-methyltransferase OS=Mus musculus GN=Pcmt1 PE=1 SV=3;|P23506-2|PIMT_MOUSE Isoform 2 of Protein-L-isoaspartate(D-aspartate) O-methyltransferase OS=Mus musculus GN=Pcmt1;|F7D432|F7D432_MOUSE Protein-L-isoaspartate O-methyltransferase (Fragment) OS=Mus musculus GN=Pcmt1 PE=2 SV=1;|E9PWE0|E9PWE0_MOUSE Protein-L-isoaspartate O-methyltransferase …	-0.0448808	0.418008	0.704392		1.0271	1.17983	1.05626	0.946429	0.803932	0.803932	0.902525	1.03494		4	6	4	5
P23591	|P23591|FCL_MOUSE GDP-L-fucose synthase OS=Mus musculus GN=Tsta3 PE=2 SV=3	0.0465408	0.691327	0.860483		0.878893	1.05896	1.14286	1.27143	--	--	0.958031	0.886542		1	1	--	1
P23927	|P23927|CRYAB_MOUSE Alpha-crystallin B chain OS=Mus musculus GN=Cryab PE=1 SV=2	-0.0106269	0.727931	0.881551		0.902826	1.34929	1.04697	0.997778	0.919235	0.919235	1.01502	0.790934		12	15	9	11
P23953	|P23953|EST1C_MOUSE Carboxylesterase 1C OS=Mus musculus GN=Ces1c PE=1 SV=4	-0.216317	0.0211247	0.231213		1.03306	0.622052	0.906067	0.783333	0.765143	0.765143	0.868311	1.14297		4	5	3	4
P23953;D3Z5G7	|P23953|EST1C_MOUSE Carboxylesterase 1C OS=Mus musculus GN=Ces1c PE=1 SV=4;|D3Z5G7|D3Z5G7_MOUSE Protein Ces1b OS=Mus musculus GN=Ces1b PE=4 SV=1	-0.0763479	0.307269	0.615763		1.05911	0.798939	0.960005	0.718929	0.965462	0.965462	0.700127	1.41961		4	4	2	4
P23953;F6XTA4	|P23953|EST1C_MOUSE Carboxylesterase 1C OS=Mus musculus GN=Ces1c PE=1 SV=4;|F6XTA4|F6XTA4_MOUSE Carboxylesterase 1C (Fragment) OS=Mus musculus GN=Ces1c PE=2 SV=1	-0.0341531	0.491987	0.751945		1.00346	0.574292	0.920417	0.72254	1.00106	1.00106	0.911705	1.6783		3	3	3	4
P24270	|P24270|CATA_MOUSE Catalase OS=Mus musculus GN=Cat PE=1 SV=4	-0.13116	0.0373364	0.280689		0.998847	0.942217	1.02202	0.964286	0.859192	0.859192	0.933293	0.725735		9	10	5	8
P24270;A2AL20	|P24270|CATA_MOUSE Catalase OS=Mus musculus GN=Cat PE=1 SV=4;|A2AL20|A2AL20_MOUSE Catalase OS=Mus musculus GN=Cat PE=4 SV=1	-0.106491	0.131531	0.432615		1.0124	1.05454	0.951076	1.10738	0.7322	0.7322	0.919244	0.921714		6	8	5	5
P24369	|P24369|PPIB_MOUSE Peptidyl-prolyl cis-trans isomerase B OS=Mus musculus GN=Ppib PE=2 SV=2	-0.0260809	0.53897	0.779801		0.908881	1.02476	0.877691	1.0019	1.07067	1.07067	0.968429	0.933667		7	3	2	5
P24369;A2ASS6;A2ASS6-2;E9Q8N1;E9Q8K5	|P24369|PPIB_MOUSE Peptidyl-prolyl cis-trans isomerase B OS=Mus musculus GN=Ppib PE=2 SV=2;|A2ASS6|TITIN_MOUSE Titin OS=Mus musculus GN=Ttn PE=1 SV=1;|A2ASS6-2|TITIN_MOUSE Isoform 2 of Titin OS=Mus musculus GN=Ttn;|E9Q8N1|E9Q8N1_MOUSE Titin OS=Mus musculus GN=Ttn PE=2 SV=1;|E9Q8K5|E9Q8K5_MOUSE Titin OS=Mus musculus GN=Ttn PE=2 SV=1	0.3644	0.107393	0.404257		2.35179	1.0342	1.14775	0.975714	1.55685	1.55685	0.827521	0.848088		1	1	1	1
P24452;Q99LB4	|P24452|CAPG_MOUSE Macrophage-capping protein OS=Mus musculus GN=Capg PE=1 SV=2;|Q99LB4|Q99LB4_MOUSE Capping protein (Actin filament);gelsolin-like OS=Mus musculus GN=Capg PE=1 SV=1	0.146325	0.0197251	0.229954		1.12572	1.25472	1.01468	0.982381	1.19447	1.19447	1.03894	1.04859		3	1	3	2
P24452;Q99LB4;D3YTL5	|P24452|CAPG_MOUSE Macrophage-capping protein OS=Mus musculus GN=Capg PE=1 SV=2;|Q99LB4|Q99LB4_MOUSE Capping protein (Actin filament);gelsolin-like OS=Mus musculus GN=Capg PE=1 SV=1;|D3YTL5|D3YTL5_MOUSE Macrophage-capping protein (Fragment) OS=Mus musculus GN=Capg PE=2 SV=1	-0.0275162	0.62179	0.828187		0.869666	0.788915	1.20157	1.22952	--	--	0.712582	1.0844		1	1	--	1
P24452;Q99LB4;D3YU77;D3Z014;D3Z4K5;D3YTL5;D3YZN3	|P24452|CAPG_MOUSE Macrophage-capping protein OS=Mus musculus GN=Capg PE=1 SV=2;|Q99LB4|Q99LB4_MOUSE Capping protein (Actin filament);gelsolin-like OS=Mus musculus GN=Capg PE=1 SV=1;|D3YU77|D3YU77_MOUSE Macrophage-capping protein (Fragment) OS=Mus musculus GN=Capg PE=2 SV=1;|D3Z014|D3Z014_MOUSE Macrophage-capping protein (Fragment) OS=Mus musculus GN=Capg PE=2 SV=1;|D3Z4K5|D3Z4K5_MOUSE Macrophage…	0.09497	0.0606199	0.326367		1.09458	1.05189	1.09785	0.940952	1.07651	1.07651	1.17902	1.02703		1	1	1	1
P24452;Q99LB4;D3YU77;D3YTL5;D3YZN3	|P24452|CAPG_MOUSE Macrophage-capping protein OS=Mus musculus GN=Capg PE=1 SV=2;|Q99LB4|Q99LB4_MOUSE Capping protein (Actin filament);gelsolin-like OS=Mus musculus GN=Capg PE=1 SV=1;|D3YU77|D3YU77_MOUSE Macrophage-capping protein (Fragment) OS=Mus musculus GN=Capg PE=2 SV=1;|D3YTL5|D3YTL5_MOUSE Macrophage-capping protein (Fragment) OS=Mus musculus GN=Capg PE=2 SV=1;|D3YZN3|D3YZN3_MOUSE Macrophage…	0.241191	0.14603	0.454434		1.01615	1.051	1.16797	1.17175	1.68757	1.68757	0.773057	0.90069		2	2	1	2
P24472	|P24472|GSTA4_MOUSE Glutathione S-transferase A4 OS=Mus musculus GN=Gsta4 PE=1 SV=3	-0.00607017	0.780269	0.908124		1.07439	1.05425	0.970646	0.949206	0.788523	0.788523	1.12365	1.21722		8	6	3	6
P24527	|P24527|LKHA4_MOUSE Leukotriene A-4 hydrolase OS=Mus musculus GN=Lta4h PE=1 SV=4	-0.0987999	0.0884949	0.373923		0.953864	0.901533	0.90411	0.838095	0.870085	0.870085	0.955326	1.17738		21	21	14	17
P24547	|P24547|IMDH2_MOUSE Inosine-5'-monophosphate dehydrogenase 2 OS=Mus musculus GN=Impdh2 PE=1 SV=2	-0.119577	0.103805	0.399936		0.980392	0.958726	1.01957	0.968571	0.706695	0.706695	0.991342	1.03167		6	3	1	2
P24549	|P24549|AL1A1_MOUSE Retinal dehydrogenase 1 OS=Mus musculus GN=Aldh1a1 PE=1 SV=5	0.491931	0.00569676	0.158434		1.20531	1.64151	1.89604	1.55238	0.892667	0.892667	1.50663	1.66341		7	8	5	5
P24549;O35945	|P24549|AL1A1_MOUSE Retinal dehydrogenase 1 OS=Mus musculus GN=Aldh1a1 PE=1 SV=5;|O35945|AL1A7_MOUSE Aldehyde dehydrogenase;cytosolic 1 OS=Mus musculus GN=Aldh1a7 PE=2 SV=1	0.540289	0.000896672	0.0816388		1.3045	2.09375	1.64286	1.21524	1.11158	1.11158	1.27521	1.87939		4	4	3	2
P24549;Q62148;Q9JHW9;O35945;Q9CZS1;P47738;G3UWP3	|P24549|AL1A1_MOUSE Retinal dehydrogenase 1 OS=Mus musculus GN=Aldh1a1 PE=1 SV=5;|Q62148|AL1A2_MOUSE Retinal dehydrogenase 2 OS=Mus musculus GN=Aldh1a2 PE=1 SV=2;|Q9JHW9|AL1A3_MOUSE Aldehyde dehydrogenase family 1 member A3 OS=Mus musculus GN=Aldh1a3 PE=2 SV=1;|O35945|AL1A7_MOUSE Aldehyde dehydrogenase;cytosolic 1 OS=Mus musculus GN=Aldh1a7 PE=2 SV=1;|Q9CZS1|AL1B1_MOUSE Aldehyde dehydrogenase X;m…	0.352024	0.219937	0.536521		1.00923	1.07075	1.0317	0.781905	--	--	2.46025	1.30426		1	1	--	1
P24549;Q62148;Q9JHW9;O35945;Q9CZS1;P47739;P47740;P47738;B1ATI0;B1AV77;G3UWP3	|P24549|AL1A1_MOUSE Retinal dehydrogenase 1 OS=Mus musculus GN=Aldh1a1 PE=1 SV=5;|Q62148|AL1A2_MOUSE Retinal dehydrogenase 2 OS=Mus musculus GN=Aldh1a2 PE=1 SV=2;|Q9JHW9|AL1A3_MOUSE Aldehyde dehydrogenase family 1 member A3 OS=Mus musculus GN=Aldh1a3 PE=2 SV=1;|O35945|AL1A7_MOUSE Aldehyde dehydrogenase;cytosolic 1 OS=Mus musculus GN=Aldh1a7 PE=2 SV=1;|Q9CZS1|AL1B1_MOUSE Aldehyde dehydrogenase X;m…	0.054747	0.720813	0.878262		0.943483	1.15802	0.802348	0.887619	--	--	1.26714	1.17345		1	1	--	1
P25444;D3YWJ3;L7N240;D3YVC1	|P25444|RS2_MOUSE 40S ribosomal protein S2 OS=Mus musculus GN=Rps2 PE=1 SV=3;|D3YWJ3|D3YWJ3_MOUSE 40S ribosomal protein S2 OS=Mus musculus GN=Rps2 PE=2 SV=1;|L7N240|L7N240_MOUSE Protein Gm6139 OS=Mus musculus GN=Gm6139 PE=3 SV=1;|D3YVC1|D3YVC1_MOUSE 40S ribosomal protein S2 (Fragment) OS=Mus musculus GN=Rps2 PE=2 SV=1	0.00311895	0.865349	0.944926		--	--	0.898239	1.07619	0.837407	0.837407	1.31556	1.04818		--	1	1	1
P25444;D3YWJ3;L7N453;L7N240;D3Z659;D3YVC1;E9Q1N8	|P25444|RS2_MOUSE 40S ribosomal protein S2 OS=Mus musculus GN=Rps2 PE=1 SV=3;|D3YWJ3|D3YWJ3_MOUSE 40S ribosomal protein S2 OS=Mus musculus GN=Rps2 PE=2 SV=1;|L7N453|L7N453_MOUSE Uncharacterized protein OS=Mus musculus GN=Gm4968 PE=3 SV=1;|L7N240|L7N240_MOUSE Protein Gm6139 OS=Mus musculus GN=Gm6139 PE=3 SV=1;|D3Z659|D3Z659_MOUSE Uncharacterized protein OS=Mus musculus GN=Rps2-ps6 PE=3 SV=2;|D3YVC…	0.283984	0.0443402	0.298459		1.01932	1.10731	0.954012	0.990476	1.68013	1.68013	1.33712	0.971928		1	1	1	1
P25444;D3Z536;J3QMG5;D3YWJ3;L7N453;L7N240;F6YTZ4;D3Z659;D3YVC1;J3QM94	|P25444|RS2_MOUSE 40S ribosomal protein S2 OS=Mus musculus GN=Rps2 PE=1 SV=3;|D3Z536|D3Z536_MOUSE Protein Gm8225 OS=Mus musculus GN=Gm8225 PE=3 SV=1;|J3QMG5|J3QMG5_MOUSE Uncharacterized protein OS=Mus musculus GN=Gm5786 PE=3 SV=1;|D3YWJ3|D3YWJ3_MOUSE 40S ribosomal protein S2 OS=Mus musculus GN=Rps2 PE=2 SV=1;|L7N453|L7N453_MOUSE Uncharacterized protein OS=Mus musculus GN=Gm4968 PE=3 SV=1;|L7N240|…	-0.0965814	0.187926	0.505979		0.753172	0.692217	0.872309	0.920476	1.04888	1.04888	1.15767	0.988359		1	1	1	1
P25444;D3Z536;J3QMG5;D3YWJ3;L7N240;F6YTZ4;D3Z659;D3YVC1;E9Q1N8;J3QM94	|P25444|RS2_MOUSE 40S ribosomal protein S2 OS=Mus musculus GN=Rps2 PE=1 SV=3;|D3Z536|D3Z536_MOUSE Protein Gm8225 OS=Mus musculus GN=Gm8225 PE=3 SV=1;|J3QMG5|J3QMG5_MOUSE Uncharacterized protein OS=Mus musculus GN=Gm5786 PE=3 SV=1;|D3YWJ3|D3YWJ3_MOUSE 40S ribosomal protein S2 OS=Mus musculus GN=Rps2 PE=2 SV=1;|L7N240|L7N240_MOUSE Protein Gm6139 OS=Mus musculus GN=Gm6139 PE=3 SV=1;|F6YTZ4|F6YTZ4_MO…	-0.0997094	0.209467	0.525197		0.889273	0.986439	1.08708	1.26429	0.835282	0.835282	0.626057	0.942065		1	1	1	1
P25444;D3Z536;J3QMG5;D3YWJ3;L7N453;L7N240;D3Z659;D3YVC1;E9Q1N8	|P25444|RS2_MOUSE 40S ribosomal protein S2 OS=Mus musculus GN=Rps2 PE=1 SV=3;|D3Z536|D3Z536_MOUSE Protein Gm8225 OS=Mus musculus GN=Gm8225 PE=3 SV=1;|J3QMG5|J3QMG5_MOUSE Uncharacterized protein OS=Mus musculus GN=Gm5786 PE=3 SV=1;|D3YWJ3|D3YWJ3_MOUSE 40S ribosomal protein S2 OS=Mus musculus GN=Rps2 PE=2 SV=1;|L7N453|L7N453_MOUSE Uncharacterized protein OS=Mus musculus GN=Gm4968 PE=3 SV=1;|L7N240|…	0.0493705	0.600423	0.816681		1.09458	1.25354	1.0274	1.03333	--	--	0.915134	0.884899		1	1	--	1
P25444;D3Z536;J3QMG5;D3YWJ3;L7N453;F6YTZ4;D3YVC1;E9Q1N8;J3QM94	|P25444|RS2_MOUSE 40S ribosomal protein S2 OS=Mus musculus GN=Rps2 PE=1 SV=3;|D3Z536|D3Z536_MOUSE Protein Gm8225 OS=Mus musculus GN=Gm8225 PE=3 SV=1;|J3QMG5|J3QMG5_MOUSE Uncharacterized protein OS=Mus musculus GN=Gm5786 PE=3 SV=1;|D3YWJ3|D3YWJ3_MOUSE 40S ribosomal protein S2 OS=Mus musculus GN=Rps2 PE=2 SV=1;|L7N453|L7N453_MOUSE Uncharacterized protein OS=Mus musculus GN=Gm4968 PE=3 SV=1;|F6YTZ4|…	0.0326865	0.722727	0.879849		0.934256	1.16509	0.894325	1.12	--	--	1.08998	0.93384		1	1	--	1
P25444;D3Z536;J3QMG5;D3YWJ3;L7N240;D3Z659;D3YVC1	|P25444|RS2_MOUSE 40S ribosomal protein S2 OS=Mus musculus GN=Rps2 PE=1 SV=3;|D3Z536|D3Z536_MOUSE Protein Gm8225 OS=Mus musculus GN=Gm8225 PE=3 SV=1;|J3QMG5|J3QMG5_MOUSE Uncharacterized protein OS=Mus musculus GN=Gm5786 PE=3 SV=1;|D3YWJ3|D3YWJ3_MOUSE 40S ribosomal protein S2 OS=Mus musculus GN=Rps2 PE=2 SV=1;|L7N240|L7N240_MOUSE Protein Gm6139 OS=Mus musculus GN=Gm6139 PE=3 SV=1;|D3Z659|D3Z659_MO…	0.00125469	0.929147	0.970897		1.13956	1.11557	0.997065	0.988095	--	--	0.856514	0.908419		1	1	--	1
P25444;D3Z536;J3QMG5;L7N240;F6YTZ4;D3Z659;J3QM94	|P25444|RS2_MOUSE 40S ribosomal protein S2 OS=Mus musculus GN=Rps2 PE=1 SV=3;|D3Z536|D3Z536_MOUSE Protein Gm8225 OS=Mus musculus GN=Gm8225 PE=3 SV=1;|J3QMG5|J3QMG5_MOUSE Uncharacterized protein OS=Mus musculus GN=Gm5786 PE=3 SV=1;|L7N240|L7N240_MOUSE Protein Gm6139 OS=Mus musculus GN=Gm6139 PE=3 SV=1;|F6YTZ4|F6YTZ4_MOUSE Uncharacterized protein OS=Mus musculus GN=Gm6576 PE=3 SV=2;|D3Z659|D3Z659_M…	-0.00115678	0.916918	0.968137		--	--	1.03229	1.1781	0.919766	0.919766	0.997555	0.947719		--	1	1	1
P25444;J3QMG5;D3YWJ3;L7N453;L7N240;F6YTZ4;D3Z659;D3YVC1;E9Q1N8;J3QM94	|P25444|RS2_MOUSE 40S ribosomal protein S2 OS=Mus musculus GN=Rps2 PE=1 SV=3;|J3QMG5|J3QMG5_MOUSE Uncharacterized protein OS=Mus musculus GN=Gm5786 PE=3 SV=1;|D3YWJ3|D3YWJ3_MOUSE 40S ribosomal protein S2 OS=Mus musculus GN=Rps2 PE=2 SV=1;|L7N453|L7N453_MOUSE Uncharacterized protein OS=Mus musculus GN=Gm4968 PE=3 SV=1;|L7N240|L7N240_MOUSE Protein Gm6139 OS=Mus musculus GN=Gm6139 PE=3 SV=1;|F6YTZ4|…	0.0227321	0.687402	0.857898		1.02922	0.954599	0.89775	1.02762	1.06004	1.06004	1.13647	0.961308		2	3	2	2
P26039	|P26039|TLN1_MOUSE Talin-1 OS=Mus musculus GN=Tln1 PE=1 SV=2	-0.0203031	0.611039	0.822832		0.958478	1.06574	0.977006	0.971905	1.03401	1.03401	0.977949	0.869112		20	32	10	25
P26039;A2AIM2	|P26039|TLN1_MOUSE Talin-1 OS=Mus musculus GN=Tln1 PE=1 SV=2;|A2AIM2|A2AIM2_MOUSE Talin-1 (Fragment) OS=Mus musculus GN=Tln1 PE=2 SV=1	-0.161053	0.0669949	0.337937		0.959343	1.03096	1.02544	0.919048	0.645058	0.645058	0.959497	0.970579		6	3	2	4
P26039;E9PUM4	|P26039|TLN1_MOUSE Talin-1 OS=Mus musculus GN=Tln1 PE=1 SV=2;|E9PUM4|E9PUM4_MOUSE Talin-2 OS=Mus musculus GN=Tln2 PE=4 SV=1	-0.0224326	0.613421	0.823168		1.1511	0.970519	0.909002	0.878095	0.890542	0.890542	1.11565	1.07113		1	3	2	1
P26039;F6S1V7;F6SX70	|P26039|TLN1_MOUSE Talin-1 OS=Mus musculus GN=Tln1 PE=1 SV=2;|F6S1V7|F6S1V7_MOUSE Talin-1 (Fragment) OS=Mus musculus GN=Tln1 PE=4 SV=1;|F6SX70|F6SX70_MOUSE Talin-1 (Fragment) OS=Mus musculus GN=Tln1 PE=4 SV=1	-0.317679	0.00145683	0.0914801		0.807382	0.821934	--	--	0.750266	0.750266	0.981422	0.702888		1	--	1	1
P26039;F6SX70	|P26039|TLN1_MOUSE Talin-1 OS=Mus musculus GN=Tln1 PE=1 SV=2;|F6SX70|F6SX70_MOUSE Talin-1 (Fragment) OS=Mus musculus GN=Tln1 PE=4 SV=1	-0.17066	0.0765098	0.354317		0.810842	0.819575	0.981898	0.892381	--	--	1.14718	0.678742		1	1	--	1
P26039;Q71LX4;E9PUM4	|P26039|TLN1_MOUSE Talin-1 OS=Mus musculus GN=Tln1 PE=1 SV=2;|Q71LX4|TLN2_MOUSE Talin-2 OS=Mus musculus GN=Tln2 PE=1 SV=3;|E9PUM4|E9PUM4_MOUSE Talin-2 OS=Mus musculus GN=Tln2 PE=4 SV=1	0.0399083	0.524151	0.772535		0.938293	0.954304	0.985812	1.05214	1.178	1.178	0.972249	0.965582		4	6	4	6
P26039;Q71LX4;E9PUM4;A2AIM2	|P26039|TLN1_MOUSE Talin-1 OS=Mus musculus GN=Tln1 PE=1 SV=2;|Q71LX4|TLN2_MOUSE Talin-2 OS=Mus musculus GN=Tln2 PE=1 SV=3;|E9PUM4|E9PUM4_MOUSE Talin-2 OS=Mus musculus GN=Tln2 PE=4 SV=1;|A2AIM2|A2AIM2_MOUSE Talin-1 (Fragment) OS=Mus musculus GN=Tln1 PE=2 SV=1	-0.150619	0.0650094	0.333768		1.04344	0.990173	0.9682	0.870952	0.766206	0.766206	--	--		1	1	1	--
P26040;P26041;P26043;Q7TSG6	|P26040|EZRI_MOUSE Ezrin OS=Mus musculus GN=Ezr PE=1 SV=3;|P26041|MOES_MOUSE Moesin OS=Mus musculus GN=Msn PE=1 SV=3;|P26043|RADI_MOUSE Radixin OS=Mus musculus GN=Rdx PE=1 SV=3;|Q7TSG6|Q7TSG6_MOUSE Radixin OS=Mus musculus GN=Rdx PE=2 SV=1	-0.0731623	0.182366	0.497916		0.895329	0.818544	0.899543	1.04667	0.910733	0.910733	1.14424	0.97863		4	7	7	6
P26041	|P26041|MOES_MOUSE Moesin OS=Mus musculus GN=Msn PE=1 SV=3	0.0214187	0.756354	0.898122		0.99308	1.24764	0.934442	1.01405	0.997343	0.997343	0.962249	0.973511		7	12	10	11
P26041;P26043	|P26041|MOES_MOUSE Moesin OS=Mus musculus GN=Msn PE=1 SV=3;|P26043|RADI_MOUSE Radixin OS=Mus musculus GN=Rdx PE=1 SV=3	0.0507692	0.770968	0.903658		1.23875	1.28184	1.03963	0.936667	0.77577	0.77577	1.0512	1.18691		1	1	1	1
P26041;P26043;Q7TSG6	|P26041|MOES_MOUSE Moesin OS=Mus musculus GN=Msn PE=1 SV=3;|P26043|RADI_MOUSE Radixin OS=Mus musculus GN=Rdx PE=1 SV=3;|Q7TSG6|Q7TSG6_MOUSE Radixin OS=Mus musculus GN=Rdx PE=2 SV=1	0.202305	0.0280301	0.251256		1.11765	1.14662	0.900318	0.993214	1.3932	1.3932	1.20192	1.05817		1	2	1	1
P26043	|P26043|RADI_MOUSE Radixin OS=Mus musculus GN=Rdx PE=1 SV=3	-0.0204301	0.633017	0.833998		1.0917	0.991745	0.930528	1.07619	0.859724	0.859724	1.05601	1.02189		10	7	7	6
P26043;Q7TSG6	|P26043|RADI_MOUSE Radixin OS=Mus musculus GN=Rdx PE=1 SV=3;|Q7TSG6|Q7TSG6_MOUSE Radixin OS=Mus musculus GN=Rdx PE=2 SV=1	0.0402504	0.572105	0.797537		1.02134	0.951454	1.00962	0.900317	0.970776	0.970776	1.21208	1.18997		10	14	8	11
P26262	|P26262|KLKB1_MOUSE Plasma kallikrein OS=Mus musculus GN=Klkb1 PE=1 SV=2	0.0402588	0.631807	0.833744		0.910035	0.904481	1.00881	0.945714	1.19075	1.19075	0.925831	1.15001		2	2	2	1
P26350;J3QPK6	|P26350|PTMA_MOUSE Prothymosin alpha OS=Mus musculus GN=Ptma PE=1 SV=2;|J3QPK6|J3QPK6_MOUSE Protein Gm6625 OS=Mus musculus GN=Gm6625 PE=4 SV=1	-0.240716	0.0098247	0.189124		--	--	0.918787	1.03524	0.821467	0.821467	0.71583	0.765163		--	1	1	1
P26369;Q3KQM4	|P26369|U2AF2_MOUSE Splicing factor U2AF 65 kDa subunit OS=Mus musculus GN=U2af2 PE=1 SV=3;|Q3KQM4|Q3KQM4_MOUSE Splicing factor U2AF 65 kDa subunit OS=Mus musculus GN=U2af2 PE=2 SV=1	-0.305113	0.00046595	0.0653883		0.78316	0.837264	0.858121	0.710476	--	--	0.817691	0.84956		1	1	--	1
P26443	|P26443|DHE3_MOUSE Glutamate dehydrogenase 1;mitochondrial OS=Mus musculus GN=Glud1 PE=1 SV=1	0.0176117	0.761619	0.899348		0.948097	1.04717	0.914628	1.04762	1.0898	1.0898	0.923708	1.03744		13	13	10	12
P26443;F7CFA5	|P26443|DHE3_MOUSE Glutamate dehydrogenase 1;mitochondrial OS=Mus musculus GN=Glud1 PE=1 SV=1;|F7CFA5|F7CFA5_MOUSE Glutamate dehydrogenase 1;mitochondrial (Fragment) OS=Mus musculus GN=Glud1 PE=4 SV=1	-0.0382703	0.480615	0.743845		0.8391	0.895637	0.783431	0.908889	1.14081	1.14081	1.11316	0.968738		4	3	2	2
P26516	|P26516|PSMD7_MOUSE 26S proteasome non-ATPase regulatory subunit 7 OS=Mus musculus GN=Psmd7 PE=1 SV=2	0.0359184	0.416982	0.703656		1.01269	0.966392	0.988177	0.962857	1.08077	1.08077	1.08966	1.02037		7	8	5	7
P26638;Q8C483	|P26638|SYSC_MOUSE Serine--tRNA ligase;cytoplasmic OS=Mus musculus GN=Sars PE=2 SV=3;|Q8C483|Q8C483_MOUSE Serine--tRNA ligase;cytoplasmic OS=Mus musculus GN=Sars PE=2 SV=1	0.162145	0.158696	0.471087		0.997693	1.01415	0.835616	1.02524	1.47503	1.47503	1.06103	1.06781		7	4	1	2
P26638;Q8C483;A2AFS0;A2AFS1	|P26638|SYSC_MOUSE Serine--tRNA ligase;cytoplasmic OS=Mus musculus GN=Sars PE=2 SV=3;|Q8C483|Q8C483_MOUSE Serine--tRNA ligase;cytoplasmic OS=Mus musculus GN=Sars PE=2 SV=1;|A2AFS0|A2AFS0_MOUSE Serine--tRNA ligase;cytoplasmic (Fragment) OS=Mus musculus GN=Sars PE=2 SV=1;|A2AFS1|A2AFS1_MOUSE Serine--tRNA ligase;cytoplasmic (Fragment) OS=Mus musculus GN=Sars PE=2 SV=1	-0.125949	0.0496732	0.304685		0.780277	0.825472	0.866438	0.988333	1.05898	1.05898	0.923766	0.828961		2	4	2	3
P26638;Q8C483;A2AFS0	|P26638|SYSC_MOUSE Serine--tRNA ligase;cytoplasmic OS=Mus musculus GN=Sars PE=2 SV=3;|Q8C483|Q8C483_MOUSE Serine--tRNA ligase;cytoplasmic OS=Mus musculus GN=Sars PE=2 SV=1;|A2AFS0|A2AFS0_MOUSE Serine--tRNA ligase;cytoplasmic (Fragment) OS=Mus musculus GN=Sars PE=2 SV=1	0.0397182	0.999134	0.999134		0.938005	0.901238	0.859589	1.08667	1.28108	1.28108	1.26542	0.610218		4	5	2	3
P26883	|P26883|FKB1A_MOUSE Peptidyl-prolyl cis-trans isomerase FKBP1A OS=Mus musculus GN=Fkbp1a PE=1 SV=2	-0.0132539	0.694814	0.863345		1.05729	0.790094	0.953523	0.694762	1.19208	1.19208	0.960053	1.08696		1	1	2	1
P26883;F6X9I3	|P26883|FKB1A_MOUSE Peptidyl-prolyl cis-trans isomerase FKBP1A OS=Mus musculus GN=Fkbp1a PE=1 SV=2;|F6X9I3|F6X9I3_MOUSE Peptidyl-prolyl cis-trans isomerase (Fragment) OS=Mus musculus GN=Fkbp1a PE=4 SV=1	0.00776705	0.952612	0.978821		1	1.10613	1.06849	0.925333	0.901435	0.901435	1.04221	1.09814		3	3	2	2
P27005	|P27005|S10A8_MOUSE Protein S100-A8 OS=Mus musculus GN=S100a8 PE=1 SV=3	0.309695	0.876423	0.948164		0.741926	1.26946	2.79061	1.50476	--	--	0.663874	0.466047		2	3	--	1
P27048;P63163	|P27048|RSMB_MOUSE Small nuclear ribonucleoprotein-associated protein B OS=Mus musculus GN=Snrpb PE=1 SV=1;|P63163|RSMN_MOUSE Small nuclear ribonucleoprotein-associated protein N OS=Mus musculus GN=Snrpn PE=2 SV=1	-0.0533036	0.307634	0.6162		0.982699	1.01769	0.925147	0.787619	1.05845	1.05845	1.01017	0.869594		1	2	1	1
P27546;P27546-2;P27546-3;Q78TF3;E9QPW8	|P27546|MAP4_MOUSE Microtubule-associated protein 4 OS=Mus musculus GN=Map4 PE=1 SV=3;|P27546-2|MAP4_MOUSE Isoform 2 of Microtubule-associated protein 4 OS=Mus musculus GN=Map4;|P27546-3|MAP4_MOUSE Isoform 3 of Microtubule-associated protein 4 OS=Mus musculus GN=Map4;|Q78TF3|Q78TF3_MOUSE Microtubule-associated protein 4 OS=Mus musculus GN=Map4 PE=4 SV=1;|E9QPW8|E9QPW8_MOUSE Microtubule-associated…	0.124984	0.0956736	0.384271		1.07382	1.10024	1.02446	0.96	1.28055	1.28055	1.10272	0.901626		1	1	1	1
P27546;P27546-2;P27546-3;P27546-4;E9PWC0;F7CK47;E9QPW8;E9PZ43	|P27546|MAP4_MOUSE Microtubule-associated protein 4 OS=Mus musculus GN=Map4 PE=1 SV=3;|P27546-2|MAP4_MOUSE Isoform 2 of Microtubule-associated protein 4 OS=Mus musculus GN=Map4;|P27546-3|MAP4_MOUSE Isoform 3 of Microtubule-associated protein 4 OS=Mus musculus GN=Map4;|P27546-4|MAP4_MOUSE Isoform 4 of Microtubule-associated protein 4 OS=Mus musculus GN=Map4;|E9PWC0|E9PWC0_MOUSE Microtubule-associa…	0.0555903	0.230656	0.548341		0.992215	1.051	1.08072	1.11	0.995218	0.995218	1.12251	0.967385		6	8	7	5
P27546;P27546-2;P27546-3;P27546-4;E9PWC0;E9QPW8;E9PZ43	|P27546|MAP4_MOUSE Microtubule-associated protein 4 OS=Mus musculus GN=Map4 PE=1 SV=3;|P27546-2|MAP4_MOUSE Isoform 2 of Microtubule-associated protein 4 OS=Mus musculus GN=Map4;|P27546-3|MAP4_MOUSE Isoform 3 of Microtubule-associated protein 4 OS=Mus musculus GN=Map4;|P27546-4|MAP4_MOUSE Isoform 4 of Microtubule-associated protein 4 OS=Mus musculus GN=Map4;|E9PWC0|E9PWC0_MOUSE Microtubule-associa…	-0.0510497	0.452337	0.726758		--	--	0.94227	0.971905	0.823592	0.823592	1.24859	0.981456		--	1	1	1
P27546;P27546-2;P27546-3;E9QPW8	|P27546|MAP4_MOUSE Microtubule-associated protein 4 OS=Mus musculus GN=Map4 PE=1 SV=3;|P27546-2|MAP4_MOUSE Isoform 2 of Microtubule-associated protein 4 OS=Mus musculus GN=Map4;|P27546-3|MAP4_MOUSE Isoform 3 of Microtubule-associated protein 4 OS=Mus musculus GN=Map4;|E9QPW8|E9QPW8_MOUSE Microtubule-associated protein OS=Mus musculus GN=Map4 PE=2 SV=2	-0.00719332	0.773819	0.904939		0.949827	0.918534	1.01957	1.14714	0.835282	0.835282	1.26459	0.989987		12	10	5	6
P27573;E9QK82	|P27573|MYP0_MOUSE Myelin protein P0 OS=Mus musculus GN=Mpz PE=1 SV=1;|E9QK82|E9QK82_MOUSE Myelin protein P0 OS=Mus musculus GN=Mpz PE=4 SV=1	-0.0014399	0.749141	0.893912		0.935409	1.28656	0.841441	0.86932	0.80464	0.80464	1.40115	1.04887		9	8	6	6
P27600;P27601;Q9D034	|P27600|GNA12_MOUSE Guanine nucleotide-binding protein subunit alpha-12 OS=Mus musculus GN=Gna12 PE=1 SV=3;|P27601|GNA13_MOUSE Guanine nucleotide-binding protein subunit alpha-13 OS=Mus musculus GN=Gna13 PE=1 SV=1;|Q9D034|Q9D034_MOUSE Guanine nucleotide-binding protein subunit alpha-13 OS=Mus musculus GN=Gna13 PE=2 SV=1	0.0523856	0.509372	0.763161		--	--	0.860404	1.03492	1.14665	1.14665	0.988693	1.04455		--	1	1	1
P27612	|P27612|PLAP_MOUSE Phospholipase A-2-activating protein OS=Mus musculus GN=Plaa PE=2 SV=4	0.0612079	0.301526	0.610901		1.10035	1.22288	1.05675	1.01619	0.958555	0.958555	0.936217	1.09722		11	13	4	7
P27612;F7D1R5	|P27612|PLAP_MOUSE Phospholipase A-2-activating protein OS=Mus musculus GN=Plaa PE=2 SV=4;|F7D1R5|F7D1R5_MOUSE Phospholipase A-2-activating protein (Fragment) OS=Mus musculus GN=Plaa PE=4 SV=1	0.0805778	0.335757	0.640928		0.832757	0.90566	1.07779	1.27952	1.14187	1.14187	1.09164	0.988421		1	2	2	1
P27659	|P27659|RL3_MOUSE 60S ribosomal protein L3 OS=Mus musculus GN=Rpl3 PE=2 SV=3	-0.199288	0.0238319	0.239925		0.914648	1.0684	0.933953	0.964286	0.732731	0.732731	0.974621	0.646477		2	6	2	6
P27659;Q9CQ09;E9PWZ3	|P27659|RL3_MOUSE 60S ribosomal protein L3 OS=Mus musculus GN=Rpl3 PE=2 SV=3;|Q9CQ09|Q9CQ09_MOUSE Protein Rpl3l OS=Mus musculus GN=Rpl3l PE=2 SV=1;|E9PWZ3|E9PWZ3_MOUSE Protein Rpl3l OS=Mus musculus GN=Rpl3l PE=2 SV=1	-0.0766173	0.0782545	0.358099		0.934256	0.972877	0.863503	0.929841	0.963868	0.963868	1.02158	0.936436		1	2	1	2
P27661	|P27661|H2AX_MOUSE Histone H2A.x OS=Mus musculus GN=H2afx PE=1 SV=2	-0.0762093	0.219829	0.536521		--	--	0.794521	0.924762	1.01063	1.01063	0.966887	0.983856		--	1	1	1
P27773	|P27773|PDIA3_MOUSE Protein disulfide-isomerase A3 OS=Mus musculus GN=Pdia3 PE=1 SV=2	0.0534972	0.376648	0.673459		0.964245	1.08726	0.905088	1.10857	1.04676	1.04676	1.19785	0.945684		13	19	11	10
P27773;F6Q404	|P27773|PDIA3_MOUSE Protein disulfide-isomerase A3 OS=Mus musculus GN=Pdia3 PE=1 SV=2;|F6Q404|F6Q404_MOUSE Thioredoxin (Fragment) OS=Mus musculus GN=Pdia3 PE=2 SV=1	0.0177594	0.854536	0.941463		1.03287	1.24617	0.936399	1.09714	0.929862	0.929862	0.991953	0.934829		4	3	3	4
P28271	|P28271|ACOC_MOUSE Cytoplasmic aconitate hydratase OS=Mus musculus GN=Aco1 PE=1 SV=3	0.0817864	0.0819177	0.363457		1.0692	1.03066	1.04354	1.14	0.984591	0.984591	1.10067	1.11337		13	18	6	14
P28352;D3Z124;F6QA74	|P28352|APEX1_MOUSE DNA-(apurinic or apyrimidinic site) lyase OS=Mus musculus GN=Apex1 PE=1 SV=2;|D3Z124|D3Z124_MOUSE DNA-(apurinic or apyrimidinic site) lyase (Fragment) OS=Mus musculus GN=Apex1 PE=2 SV=1;|F6QA74|F6QA74_MOUSE DNA-(apurinic or apyrimidinic site) lyase (Fragment) OS=Mus musculus GN=Apex1 PE=2 SV=1	0.0269962	0.895419	0.957001		--	--	0.867906	1.20381	0.94474	0.94474	1.47991	0.67223		--	1	1	1
P28352;F6QA74	|P28352|APEX1_MOUSE DNA-(apurinic or apyrimidinic site) lyase OS=Mus musculus GN=Apex1 PE=1 SV=2;|F6QA74|F6QA74_MOUSE DNA-(apurinic or apyrimidinic site) lyase (Fragment) OS=Mus musculus GN=Apex1 PE=2 SV=1	-0.0114023	0.706636	0.87071		1.02076	0.89033	1.02984	0.694286	1.23698	1.23698	0.8619	0.965937		1	2	1	2
P28474	|P28474|ADHX_MOUSE Alcohol dehydrogenase class-3 OS=Mus musculus GN=Adh5 PE=1 SV=3	-0.0986374	0.0850037	0.366871		0.996924	0.855837	0.992417	0.948571	0.815622	0.815622	0.9761	1.07022		12	13	4	6
P28650;P28650-2;J3QN31	|P28650|PURA1_MOUSE Adenylosuccinate synthetase isozyme 1 OS=Mus musculus GN=Adssl1 PE=1 SV=2;|P28650-2|PURA1_MOUSE Isoform 2 of Adenylosuccinate synthetase isozyme 1 OS=Mus musculus GN=Adssl1;|J3QN31|J3QN31_MOUSE Adenylosuccinate synthetase isozyme 1 OS=Mus musculus GN=Adssl1 PE=3 SV=1	-0.0725508	0.130409	0.430158		1.02437	0.82783	0.916177	0.946714	0.940245	0.940245	1.0552	0.956861		24	26	16	18
P28650;P28650-2;P46664;J3QN31	|P28650|PURA1_MOUSE Adenylosuccinate synthetase isozyme 1 OS=Mus musculus GN=Adssl1 PE=1 SV=2;|P28650-2|PURA1_MOUSE Isoform 2 of Adenylosuccinate synthetase isozyme 1 OS=Mus musculus GN=Adssl1;|P46664|PURA2_MOUSE Adenylosuccinate synthetase isozyme 2 OS=Mus musculus GN=Adss PE=1 SV=2;|J3QN31|J3QN31_MOUSE Adenylosuccinate synthetase isozyme 1 OS=Mus musculus GN=Adssl1 PE=3 SV=1	-0.0865709	0.153267	0.462902		0.966936	0.88979	0.85729	0.876286	0.850071	0.850071	1.04495	1.19867		2	2	2	2
P28652;Q5SVJ0;Q68EG2;Q5SVI0;Q5SVJ1;Q5SVI2;Q5SVI1	|P28652|KCC2B_MOUSE Calcium/calmodulin-dependent protein kinase type II subunit beta OS=Mus musculus GN=Camk2b PE=1 SV=2;|Q5SVJ0|Q5SVJ0_MOUSE Calcium/calmodulin-dependent protein kinase II, beta, isoform CRA_b OS=Mus musculus GN=Camk2b PE=4 SV=1;|Q68EG2|Q68EG2_MOUSE Calcium/calmodulin-dependent protein kinase type II subunit beta OS=Mus musculus GN=Camk2b PE=2 SV=1;|Q5SVI0|Q5SVI0_MOUSE Calcium/ca…	0.121423	0.237746	0.556016		--	--	1.15753	1.07619	1.08502	1.08502	0.814285	1.3088		--	1	1	1
P28652;Q5SVJ0;Q68EG2;Q5SVI0;Q5SVJ1;Q5SVI9;Q5SVI2;Q5SVI1;Q5SVI3	|P28652|KCC2B_MOUSE Calcium/calmodulin-dependent protein kinase type II subunit beta OS=Mus musculus GN=Camk2b PE=1 SV=2;|Q5SVJ0|Q5SVJ0_MOUSE Calcium/calmodulin-dependent protein kinase II;beta;isoform CRA_b OS=Mus musculus GN=Camk2b PE=4 SV=1;|Q68EG2|Q68EG2_MOUSE Calcium/calmodulin-dependent protein kinase type II subunit beta OS=Mus musculus GN=Camk2b PE=2 SV=1;|Q5SVI0|Q5SVI0_MOUSE Calcium/calm…	0.151061	0.0451587	0.299214		1.0271	0.988208	1.25656	1.3119	0.97237	0.97237	1.17471	1.17986		4	2	5	3
P28652;Q6PHZ2;Q6PHZ2-2;Q6PHZ2-4;Q6PHZ2-5;Q923T9;Q923T9-2;Q923T9-3;Q8CCM0;Q5SVJ0;Q68EG2;Q5SVI0;Q5SVJ1;Q5SVI9;Q5SVI2;E9PXV3;Q5SVI1;E9Q1T1;E9Q1W0;E9Q1V9;Q5SVI3	|P28652|KCC2B_MOUSE Calcium/calmodulin-dependent protein kinase type II subunit beta OS=Mus musculus GN=Camk2b PE=1 SV=2;|Q6PHZ2|KCC2D_MOUSE Calcium/calmodulin-dependent protein kinase type II subunit delta OS=Mus musculus GN=Camk2d PE=1 SV=1;|Q6PHZ2-2|KCC2D_MOUSE Isoform 2 of Calcium/calmodulin-dependent protein kinase type II subunit delta OS=Mus musculus GN=Camk2d;|Q6PHZ2-4|KCC2D_MOUSE Isoform…	0.177754	0.0296157	0.259423		1.22088	1.43927	1.07478	1.07224	1.13456	1.13456	0.900805	1.07186		1	1	2	2
P28652;Q923T9;Q923T9-2;Q923T9-3;Q5SVJ0;Q68EG2;Q5SVI0;Q5SVJ1;Q5SVI9;Q5SVI2;Q5SVI1;Q5SVI3	|P28652|KCC2B_MOUSE Calcium/calmodulin-dependent protein kinase type II subunit beta OS=Mus musculus GN=Camk2b PE=1 SV=2;|Q923T9|KCC2G_MOUSE Calcium/calmodulin-dependent protein kinase type II subunit gamma OS=Mus musculus GN=Camk2g PE=1 SV=1;|Q923T9-2|KCC2G_MOUSE Isoform 2 of Calcium/calmodulin-dependent protein kinase type II subunit gamma OS=Mus musculus GN=Camk2g;|Q923T9-3|KCC2G_MOUSE Isoform…	0.0916064	0.200084	0.517937		1.21069	1.24764	0.972277	1.01024	0.949522	0.949522	0.991434	1.19313		3	3	2	2
P28653	|P28653|PGS1_MOUSE Biglycan OS=Mus musculus GN=Bgn PE=2 SV=1	-0.0457855	0.41724	0.703656		0.948674	1.14151	0.747065	0.927143	0.953241	0.953241	1.17834	0.900886		10	10	5	7
P28653;P28654	|P28653|PGS1_MOUSE Biglycan OS=Mus musculus GN=Bgn PE=2 SV=1;|P28654|PGS2_MOUSE Decorin OS=Mus musculus GN=Dcn PE=2 SV=1	0.104955	0.193088	0.51155		1.00769	1.14072	0.812378	1.00857	1.11318	1.11318	1.30425	1.10372		1	1	1	1
P28654	|P28654|PGS2_MOUSE Decorin OS=Mus musculus GN=Dcn PE=2 SV=1	-0.000363642	0.900939	0.959693		0.947616	1.0056	0.830316	0.932857	1.1246	1.1246	1.06982	0.962566		12	14	11	12
P28656;J3QP68;E9PW66	|P28656|NP1L1_MOUSE Nucleosome assembly protein 1-like 1 OS=Mus musculus GN=Nap1l1 PE=1 SV=2;|J3QP68|J3QP68_MOUSE Uncharacterized protein OS=Mus musculus GN=Gm4204 PE=3 SV=1;|E9PW66|E9PW66_MOUSE Nucleosome assembly protein 1-like 1 OS=Mus musculus GN=Nap1l1 PE=2 SV=1	-0.0861378	0.200034	0.517937		0.961361	0.806899	0.759295	1.10476	0.971307	0.971307	1.16076	0.800639		2	3	1	2
P28656;Q78ZA7;J3QP68;E9PW66	|P28656|NP1L1_MOUSE Nucleosome assembly protein 1-like 1 OS=Mus musculus GN=Nap1l1 PE=1 SV=2;|Q78ZA7|NP1L4_MOUSE Nucleosome assembly protein 1-like 4 OS=Mus musculus GN=Nap1l4 PE=1 SV=1;|J3QP68|J3QP68_MOUSE Uncharacterized protein OS=Mus musculus GN=Gm4204 PE=3 SV=1;|E9PW66|E9PW66_MOUSE Nucleosome assembly protein 1-like 1 OS=Mus musculus GN=Nap1l1 PE=2 SV=1	-0.00397747	0.864755	0.944817		1.00779	1.06692	0.873655	1.02643	0.917906	0.917906	1.1315	1.03587		2	2	2	2
P28665	|P28665|MUG1_MOUSE Murinoglobulin-1 OS=Mus musculus GN=Mug1 PE=1 SV=3	0.266473	0.1997	0.517937		0.809689	1.07134	1.38063	1.39857	1.68332	1.68332	0.858183	0.737864		17	22	7	15
P28665;P28666	|P28665|MUG1_MOUSE Murinoglobulin-1 OS=Mus musculus GN=Mug1 PE=1 SV=3;|P28666|MUG2_MOUSE Murinoglobulin-2 OS=Mus musculus GN=Mug2 PE=2 SV=2	0.273971	0.100875	0.395223		0.918397	1.08432	1.56213	1.5819	1.42597	1.42597	0.910408	0.76396		12	17	10	12
P28738;Q61768	|P28738|KIF5C_MOUSE Kinesin heavy chain isoform 5C OS=Mus musculus GN=Kif5c PE=1 SV=3;|Q61768|KINH_MOUSE Kinesin-1 heavy chain OS=Mus musculus GN=Kif5b PE=1 SV=3	0.00673291	0.984379	0.994478		0.88812	0.912736	1.18982	1.10952	--	--	0.973775	0.954089		1	1	--	1
P29341;Q62029;Q6PHQ9;Q91YZ8;Q9D4E6;A2A5N3;D3Z5M2;A3KFU8;A3KFU5	|P29341|PABP1_MOUSE Polyadenylate-binding protein 1 OS=Mus musculus GN=Pabpc1 PE=1 SV=2;|Q62029|Q62029_MOUSE Poly A binding protein;cytoplasmic 2 OS=Mus musculus GN=Pabpc2 PE=2 SV=1;|Q6PHQ9|Q6PHQ9_MOUSE MCG5546;isoform CRA_c OS=Mus musculus GN=Pabpc4 PE=2 SV=1;|Q91YZ8|Q91YZ8_MOUSE Poly(A) binding protein;cytoplasmic 4 OS=Mus musculus GN=Pabpc4 PE=2 SV=1;|Q9D4E6|Q9D4E6_MOUSE Protein Pabpc6 OS=Mus …	-0.106316	0.244398	0.561412		0.995386	1.01297	1.26614	0.728571	0.785335	0.785335	--	--		1	1	1	--
P29341;Q62029;Q6PHQ9;Q91YZ8;D3Z5M2;A3KFU8;A3KFU5	|P29341|PABP1_MOUSE Polyadenylate-binding protein 1 OS=Mus musculus GN=Pabpc1 PE=1 SV=2;|Q62029|Q62029_MOUSE Poly A binding protein;cytoplasmic 2 OS=Mus musculus GN=Pabpc2 PE=2 SV=1;|Q6PHQ9|Q6PHQ9_MOUSE MCG5546;isoform CRA_c OS=Mus musculus GN=Pabpc4 PE=2 SV=1;|Q91YZ8|Q91YZ8_MOUSE Poly(A) binding protein;cytoplasmic 4 OS=Mus musculus GN=Pabpc4 PE=2 SV=1;|D3Z5M2|D3Z5M2_MOUSE Protein Gm10110 OS=Mus…	-0.00226969	0.810121	0.923711		0.77624	0.787736	1.26345	1.03833	--	--	1.12927	0.995532		1	1	--	1
P29341;Q62029;Q6PHQ9;Q91YZ8;A2A5N3;D3Z5M2;A3KFU8;A3KFU5	|P29341|PABP1_MOUSE Polyadenylate-binding protein 1 OS=Mus musculus GN=Pabpc1 PE=1 SV=2;|Q62029|Q62029_MOUSE Poly A binding protein;cytoplasmic 2 OS=Mus musculus GN=Pabpc2 PE=2 SV=1;|Q6PHQ9|Q6PHQ9_MOUSE MCG5546;isoform CRA_c OS=Mus musculus GN=Pabpc4 PE=2 SV=1;|Q91YZ8|Q91YZ8_MOUSE Poly(A) binding protein;cytoplasmic 4 OS=Mus musculus GN=Pabpc4 PE=2 SV=1;|A2A5N3|A2A5N3_MOUSE Embryonic poly(A)-bind…	0.00969125	0.894132	0.956951		0.928489	0.996462	1.00196	1.12762	--	--	0.990615	0.995298		1	1	--	1
P29341;Q62029;Q9D4E6	|P29341|PABP1_MOUSE Polyadenylate-binding protein 1 OS=Mus musculus GN=Pabpc1 PE=1 SV=2;|Q62029|Q62029_MOUSE Poly A binding protein;cytoplasmic 2 OS=Mus musculus GN=Pabpc2 PE=2 SV=1;|Q9D4E6|Q9D4E6_MOUSE Protein Pabpc6 OS=Mus musculus GN=Pabpc6 PE=2 SV=1	-0.151244	0.0803724	0.361095		0.865052	0.824292	0.65362	0.880952	1.14559	1.14559	0.960339	0.728353		1	1	1	1
P29341;Q6PHQ9;Q91YZ8;D3Z5M2;A3KFU8;A3KFU5	|P29341|PABP1_MOUSE Polyadenylate-binding protein 1 OS=Mus musculus GN=Pabpc1 PE=1 SV=2;|Q6PHQ9|Q6PHQ9_MOUSE MCG5546;isoform CRA_c OS=Mus musculus GN=Pabpc4 PE=2 SV=1;|Q91YZ8|Q91YZ8_MOUSE Poly(A) binding protein;cytoplasmic 4 OS=Mus musculus GN=Pabpc4 PE=2 SV=1;|D3Z5M2|D3Z5M2_MOUSE Protein Gm10110 OS=Mus musculus GN=Gm10110 PE=4 SV=1;|A3KFU8|A3KFU8_MOUSE Protein Pabpc4 OS=Mus musculus GN=Pabpc4 P…	0.179713	0.198021	0.516004		1.00538	1.17866	1.13454	1.03143	0.952179	0.952179	0.933264	1.87364		2	2	2	1
P29416	|P29416|HEXA_MOUSE Beta-hexosaminidase subunit alpha OS=Mus musculus GN=Hexa PE=2 SV=2	0.216114	0.0367434	0.277584		0.998847	1.4941	1.0998	1.19429	--	--	1.17402	1.00854		1	3	--	2
P29595	|P29595|NEDD8_MOUSE NEDD8 OS=Mus musculus GN=Nedd8 PE=1 SV=2	0.0594598	0.436065	0.716182		0.931949	0.935731	0.988748	0.994762	1.05561	1.05561	1.36171	1.01248		1	1	1	1
P29621;Q5I2A0;P07759;Q03734;Q91WP6;G3X8T9;E9Q499;F2Z405	|P29621|SPA3C_MOUSE Serine protease inhibitor A3C OS=Mus musculus GN=Serpina3c PE=2 SV=1;|Q5I2A0|SPA3G_MOUSE Serine protease inhibitor A3G OS=Mus musculus GN=Serpina3g PE=2 SV=2;|P07759|SPA3K_MOUSE Serine protease inhibitor A3K OS=Mus musculus GN=Serpina3k PE=1 SV=2;|Q03734|SPA3M_MOUSE Serine protease inhibitor A3M OS=Mus musculus GN=Serpina3m PE=1 SV=2;|Q91WP6|SPA3N_MOUSE Serine protease inhibit…	0.852531	0.00857181	0.178811		0.740773	1.3579	1.90044	2.76262	2.03613	2.03613	--	--		1	1	1	--
P29699	|P29699|FETUA_MOUSE Alpha-2-HS-glycoprotein OS=Mus musculus GN=Ahsg PE=1 SV=1	-0.0503472	0.316324	0.624422		0.905421	0.92217	1.20279	0.956267	0.950053	0.950053	0.974488	0.86439		7	8	3	6
P29699;Q62504;Q62504-2;Q62504-3;A2ADB1;A2ADB0	|P29699|FETUA_MOUSE Alpha-2-HS-glycoprotein OS=Mus musculus GN=Ahsg PE=1 SV=1;|Q62504|MINT_MOUSE Msx2-interacting protein OS=Mus musculus GN=Spen PE=1 SV=2;|Q62504-2|MINT_MOUSE Isoform 2 of Msx2-interacting protein OS=Mus musculus GN=Spen;|Q62504-3|MINT_MOUSE Isoform 3 of Msx2-interacting protein OS=Mus musculus GN=Spen;|A2ADB1|A2ADB1_MOUSE Msx2-interacting protein OS=Mus musculus GN=Spen PE=2 SV…	0.0681615	0.592798	0.81383		0.911188	1.25825	1.15949	0.948381	1.22033	1.22033	0.765116	0.903942		1	1	1	1
P29758	|P29758|OAT_MOUSE Ornithine aminotransferase;mitochondrial OS=Mus musculus GN=Oat PE=1 SV=1	0.294597	0.000212667	0.0410358		1.14418	1.26651	1.13014	1.28667	1.1331	1.1331	1.45956	1.25908		13	13	4	5
P29788	|P29788|VTNC_MOUSE Vitronectin OS=Mus musculus GN=Vtn PE=1 SV=2	0.0972454	0.326986	0.634379		0.978662	1.25472	1.21673	1.09667	1.16738	1.16738	0.889397	0.786908		4	5	2	2
P30412	|P30412|PPIC_MOUSE Peptidyl-prolyl cis-trans isomerase C OS=Mus musculus GN=Ppic PE=1 SV=1	0.0709911	0.427835	0.711951		1.12168	1.00649	0.908023	1.00571	0.908077	0.908077	1.25972	1.28572		3	4	1	1
P30416	|P30416|FKBP4_MOUSE Peptidyl-prolyl cis-trans isomerase FKBP4 OS=Mus musculus GN=Fkbp4 PE=1 SV=5	0.136299	0.113789	0.412357		0.978085	1.03538	0.982387	1.21714	0.962806	0.962806	1.25877	1.39528		3	1	1	1
P30416;F6S2D5;D6RDE2;F7CAT1	|P30416|FKBP4_MOUSE Peptidyl-prolyl cis-trans isomerase FKBP4 OS=Mus musculus GN=Fkbp4 PE=1 SV=5;|F6S2D5|F6S2D5_MOUSE Peptidyl-prolyl cis-trans isomerase (Fragment) OS=Mus musculus GN=Fkbp4 PE=4 SV=1;|D6RDE2|D6RDE2_MOUSE Peptidyl-prolyl cis-trans isomerase OS=Mus musculus GN=Fkbp4 PE=2 SV=1;|F7CAT1|F7CAT1_MOUSE Peptidyl-prolyl cis-trans isomerase (Fragment) OS=Mus musculus GN=Fkbp4 PE=4 SV=1	0.00617619	0.924288	0.96865		1.15023	0.780955	0.849315	1.03857	1.10521	1.10521	0.900881	1.10395		2	4	1	3
P30681	|P30681|HMGB2_MOUSE High mobility group protein B2 OS=Mus musculus GN=Hmgb2 PE=1 SV=3	-0.205385	0.0428717	0.294568		--	--	0.900196	0.878095	0.758767	0.758767	1.18265	0.725363		--	1	1	1
P31001	|P31001|DESM_MOUSE Desmin OS=Mus musculus GN=Des PE=1 SV=3	-0.00303299	0.892095	0.956007		0.962322	1.02142	0.984589	1.01024	1.09352	1.09352	0.932579	0.885012		37	40	27	30
P31001;P20152	|P31001|DESM_MOUSE Desmin OS=Mus musculus GN=Des PE=1 SV=3;|P20152|VIME_MOUSE Vimentin OS=Mus musculus GN=Vim PE=1 SV=3	0.118305	0.204353	0.52055		1.0421	1.27889	0.911937	1.07119	1.28126	1.28126	0.918731	0.898301		2	2	1	1
P31001;Q6IFZ6;Q9DCV7;P11679;P15331;P15331-2;P15331-3;P20152;G3X981;G5E846	|P31001|DESM_MOUSE Desmin OS=Mus musculus GN=Des PE=1 SV=3;|Q6IFZ6|K2C1B_MOUSE Keratin;type II cytoskeletal 1b OS=Mus musculus GN=Krt77 PE=1 SV=1;|Q9DCV7|K2C7_MOUSE Keratin;type II cytoskeletal 7 OS=Mus musculus GN=Krt7 PE=1 SV=1;|P11679|K2C8_MOUSE Keratin;type II cytoskeletal 8 OS=Mus musculus GN=Krt8 PE=1 SV=4;|P15331|PERI_MOUSE Peripherin OS=Mus musculus GN=Prph PE=1 SV=2;|P15331-2|PERI_MOUSE …	0.011323	0.979231	0.992798		1.07555	1.20519	0.88136	0.943333	1.08316	1.08316	0.958359	0.832934		1	1	1	1
P31230;Q3UZG4	|P31230|AIMP1_MOUSE Aminoacyl tRNA synthase complex-interacting multifunctional protein 1 OS=Mus musculus GN=Aimp1 PE=1 SV=2;|Q3UZG4|Q3UZG4_MOUSE Aminoacyl tRNA synthase complex-interacting multifunctional protein 1 OS=Mus musculus GN=Aimp1 PE=2 SV=1	0.000670933	0.920565	0.968575		0.998558	1.08255	0.983366	1.19429	0.887354	0.887354	0.997873	0.972384		6	11	3	7
P31254;Q02053	|P31254|UBA1Y_MOUSE Ubiquitin-like modifier-activating enzyme 1 Y OS=Mus musculus GN=Uba1y PE=2 SV=2;|Q02053|UBA1_MOUSE Ubiquitin-like modifier-activating enzyme 1 OS=Mus musculus GN=Uba1 PE=1 SV=1	0.000329877	0.974699	0.99078		1.02076	0.935731	0.962818	0.985635	1.00177	1.00177	1.11125	0.98209		10	8	7	8
P31254;Q02053;Q8C7R4;D3Z061	|P31254|UBA1Y_MOUSE Ubiquitin-like modifier-activating enzyme 1 Y OS=Mus musculus GN=Uba1y PE=2 SV=2;|Q02053|UBA1_MOUSE Ubiquitin-like modifier-activating enzyme 1 OS=Mus musculus GN=Uba1 PE=1 SV=1;|Q8C7R4|UBA6_MOUSE Ubiquitin-like modifier-activating enzyme 6 OS=Mus musculus GN=Uba6 PE=1 SV=1;|D3Z061|D3Z061_MOUSE Ubiquitin-like modifier-activating enzyme 6 OS=Mus musculus GN=Uba6 PE=2 SV=1	-0.075721	0.169918	0.484837		0.928489	0.945755	0.880626	0.967619	--	--	1.04769	0.923023		1	1	--	1
P31428	|P31428|DPEP1_MOUSE Dipeptidase 1 OS=Mus musculus GN=Dpep1 PE=1 SV=2	0.0940159	0.665831	0.847391		0.95271	1.50354	1.10665	1.11952	--	--	1.0329	0.688693		5	1	--	1
P31532	|P31532|SAA4_MOUSE Serum amyloid A-4 protein OS=Mus musculus GN=Saa4 PE=1 SV=2	0.520437	0.249767	0.565449		0.775663	2.97936	2.50881	1.53333	1.178	1.178	0.720071	0.601876		2	3	2	1
P31725	|P31725|S10A9_MOUSE Protein S100-A9 OS=Mus musculus GN=S100a9 PE=1 SV=3	0.635271	0.850821	0.941463		0.878893	1.40173	4.48814	1.73321	--	--	0.539822	0.27758		3	2	--	3
P31786;Q4VWZ5;D3Z563;F6WUQ1	|P31786|ACBP_MOUSE Acyl-CoA-binding protein OS=Mus musculus GN=Dbi PE=1 SV=2;|Q4VWZ5|Q4VWZ5_MOUSE Acyl-CoA-binding protein OS=Mus musculus GN=Dbi PE=2 SV=1;|D3Z563|D3Z563_MOUSE Acyl-CoA-binding protein OS=Mus musculus GN=Dbi PE=2 SV=1;|F6WUQ1|F6WUQ1_MOUSE Acyl-CoA-binding protein (Fragment) OS=Mus musculus GN=Dbi PE=4 SV=1	0.0273347	0.530653	0.775222		1.01615	0.966097	1.03816	1.02857	0.970244	0.970244	1.10591	1.05764		3	3	1	2
P31786;Q4VWZ5;F6WUQ1;M0QWU8	|P31786|ACBP_MOUSE Acyl-CoA-binding protein OS=Mus musculus GN=Dbi PE=1 SV=2;|Q4VWZ5|Q4VWZ5_MOUSE Acyl-CoA-binding protein OS=Mus musculus GN=Dbi PE=2 SV=1;|F6WUQ1|F6WUQ1_MOUSE Acyl-CoA-binding protein (Fragment) OS=Mus musculus GN=Dbi PE=4 SV=1;|M0QWU8|M0QWU8_MOUSE Acyl-CoA-binding protein OS=Mus musculus GN=Dbi PE=4 SV=1	-0.210314	0.0351793	0.273138		0.824683	0.815252	0.898309	1.04102	0.62593	0.62593	1.1568	0.926866		1	2	1	1
P31786;Q8BI84;Q8BI84-3;A2A5F7;Q4VWZ5;F6WUQ1;M0QWU8;J3KMH5	|P31786|ACBP_MOUSE Acyl-CoA-binding protein OS=Mus musculus GN=Dbi PE=1 SV=2;|Q8BI84|MIA3_MOUSE Melanoma inhibitory activity protein 3 OS=Mus musculus GN=Mia3 PE=1 SV=2;|Q8BI84-3|MIA3_MOUSE Isoform 3 of Melanoma inhibitory activity protein 3 OS=Mus musculus GN=Mia3;|A2A5F7|A2A5F7_MOUSE Potassium voltage-gated channel;subfamily H (Eag-related);member 4 OS=Mus musculus GN=Kcnh4 PE=2 SV=1;|Q4VWZ5|Q4…	0.143076	0.0924956	0.378733		1.24106	0.981132	0.954664	0.861905	1.26036	1.26036	1.14371	1.13087		1	1	1	1
P31938	|P31938|MP2K1_MOUSE Dual specificity mitogen-activated protein kinase kinase 1 OS=Mus musculus GN=Map2k1 PE=1 SV=2	0.0101609	0.86497	0.944817		0.930796	0.924528	1.10078	1.03587	0.980871	0.980871	1.02659	1.07623		7	7	4	7
P31938;Q63932;Q91YS7	|P31938|MP2K1_MOUSE Dual specificity mitogen-activated protein kinase kinase 1 OS=Mus musculus GN=Map2k1 PE=1 SV=2;|Q63932|MP2K2_MOUSE Dual specificity mitogen-activated protein kinase kinase 2 OS=Mus musculus GN=Map2k2 PE=1 SV=2;|Q91YS7|Q91YS7_MOUSE Dual-specificity mitogen-activated protein kinase kinase 2 OS=Mus musculus GN=Map2k2 PE=2 SV=1	0.0359411	0.743332	0.891575		0.861592	1.06987	0.950098	1.01238	1.05101	1.05101	1.33931	0.866531		2	3	1	2
P31938;Q63932;Q91YS7;M0QWN2	|P31938|MP2K1_MOUSE Dual specificity mitogen-activated protein kinase kinase 1 OS=Mus musculus GN=Map2k1 PE=1 SV=2;|Q63932|MP2K2_MOUSE Dual specificity mitogen-activated protein kinase kinase 2 OS=Mus musculus GN=Map2k2 PE=1 SV=2;|Q91YS7|Q91YS7_MOUSE Dual-specificity mitogen-activated protein kinase kinase 2 OS=Mus musculus GN=Map2k2 PE=2 SV=1;|M0QWN2|M0QWN2_MOUSE Dual-specificity mitogen-activat…	0.0452402	0.787234	0.91125		0.810842	0.84375	1.10568	1.13683	0.917641	0.917641	1.39202	1.13045		1	1	1	1
P32020;P32020-2	|P32020|NLTP_MOUSE Non-specific lipid-transfer protein OS=Mus musculus GN=Scp2 PE=1 SV=3;|P32020-2|NLTP_MOUSE Isoform SCP2 of Non-specific lipid-transfer protein OS=Mus musculus GN=Scp2	0.00807291	0.876353	0.948164		0.972895	1.01238	0.950098	1.10857	1.02444	1.02444	0.949407	1.00265		4	5	4	3
P32067;D6RI87;A2AR07	|P32067|LA_MOUSE Lupus La protein homolog OS=Mus musculus GN=Ssb PE=2 SV=1;|D6RI87|D6RI87_MOUSE Lupus La protein homolog OS=Mus musculus GN=Ssb PE=2 SV=1;|A2AR07|A2AR07_MOUSE Lupus La protein homolog (Fragment) OS=Mus musculus GN=Ssb PE=2 SV=1	0.0753678	0.562507	0.79271		0.908881	0.98467	0.828033	1.01286	1.14984	1.14984	1.4973	0.897616		2	2	1	2
P32233	|P32233|DRG1_MOUSE Developmentally-regulated GTP-binding protein 1 OS=Mus musculus GN=Drg1 PE=1 SV=1	-0.0419069	0.411243	0.700686		0.878316	0.882665	1.02691	1.2181	0.894793	0.894793	0.96993	1.00546		2	3	2	3
P32261	|P32261|ANT3_MOUSE Antithrombin-III OS=Mus musculus GN=Serpinc1 PE=1 SV=1	0.0675241	0.515077	0.768515		0.988466	0.948113	1.21184	0.869524	1.24973	1.24973	0.839172	1.02675		7	13	5	10
P32848	|P32848|PRVA_MOUSE Parvalbumin alpha OS=Mus musculus GN=Pvalb PE=1 SV=3	0.476579	0.0974444	0.387735		1.06557	0.938679	1.71102	2.54889	0.929862	0.929862	2.177	0.830636		32	33	15	18
P32921;P32921-2	|P32921|SYWC_MOUSE Tryptophan--tRNA ligase;cytoplasmic OS=Mus musculus GN=Wars PE=1 SV=2;|P32921-2|SYWC_MOUSE Isoform 2 of Tryptophan--tRNA ligase;cytoplasmic OS=Mus musculus GN=Wars	0.0995896	0.0339403	0.270136		1.04729	1.12028	1.03131	1.03167	1.12792	1.12792	1.09218	0.993173		11	10	6	10
P33173;Q60575;Q60575-2;Q60575-3;O35071;G3UW47;Q3V3Y9;A2AH75;Q6TA13;E9QAN4;E9Q9B0;E9Q9G6	|P33173|KIF1A_MOUSE Kinesin-like protein KIF1A OS=Mus musculus GN=Kif1a PE=1 SV=2;|Q60575|KIF1B_MOUSE Kinesin-like protein KIF1B OS=Mus musculus GN=Kif1b PE=1 SV=2;|Q60575-2|KIF1B_MOUSE Isoform 2 of Kinesin-like protein KIF1B OS=Mus musculus GN=Kif1b;|Q60575-3|KIF1B_MOUSE Isoform 3 of Kinesin-like protein KIF1B OS=Mus musculus GN=Kif1b;|O35071|KIF1C_MOUSE Kinesin-like protein KIF1C OS=Mus musculu…	-0.082507	0.144839	0.45321		1.01672	1.03243	0.913894	0.966667	0.839532	0.839532	1.10504	0.841505		2	1	1	1
P33175;P28738;Q61768	|P33175|KIF5A_MOUSE Kinesin heavy chain isoform 5A OS=Mus musculus GN=Kif5a PE=1 SV=3;|P28738|KIF5C_MOUSE Kinesin heavy chain isoform 5C OS=Mus musculus GN=Kif5c PE=1 SV=3;|Q61768|KINH_MOUSE Kinesin-1 heavy chain OS=Mus musculus GN=Kif5b PE=1 SV=3	0.0877997	0.372586	0.670129		0.913495	1.10142	0.859344	1.08214	--	--	1.24963	1.17046		1	2	--	1
P33175;P28738;Q61768;E9QAK5	|P33175|KIF5A_MOUSE Kinesin heavy chain isoform 5A OS=Mus musculus GN=Kif5a PE=1 SV=3;|P28738|KIF5C_MOUSE Kinesin heavy chain isoform 5C OS=Mus musculus GN=Kif5c PE=1 SV=3;|Q61768|KINH_MOUSE Kinesin-1 heavy chain OS=Mus musculus GN=Kif5b PE=1 SV=3;|E9QAK5|E9QAK5_MOUSE Kinesin-1 heavy chain (Fragment) OS=Mus musculus GN=Kif5b PE=2 SV=1	0.244752	0.153966	0.463599		--	--	1.06262	1.05048	1.58617	1.58617	0.838193	0.985707		--	3	2	3
P33622;E9QP56	|P33622|APOC3_MOUSE Apolipoprotein C-III OS=Mus musculus GN=Apoc3 PE=2 SV=2;|E9QP56|E9QP56_MOUSE Apolipoprotein C-III OS=Mus musculus GN=Apoc3 PE=2 SV=1	0.175319	0.17272	0.488618		0.963091	1.24351	1.31605	1.00214	1.39957	1.39957	0.773969	0.935798		2	2	1	1
P34022;H7BX22	|P34022|RANG_MOUSE Ran-specific GTPase-activating protein OS=Mus musculus GN=Ranbp1 PE=1 SV=2;|H7BX22|H7BX22_MOUSE Ran-specific GTPase-activating protein OS=Mus musculus GN=Ranbp1 PE=2 SV=1	-0.111102	0.0792665	0.35883		1.04152	0.931604	1.04305	1.03381	0.788523	0.788523	0.945908	0.834102		2	2	2	2
P34884	|P34884|MIF_MOUSE Macrophage migration inhibitory factor OS=Mus musculus GN=Mif PE=1 SV=2	0.146506	0.0807026	0.361095		1.1733	1.23998	1.22224	0.864167	1.09192	1.09192	0.912048	1.25951		4	2	1	1
P34914	|P34914|HYES_MOUSE Bifunctional epoxide hydrolase 2 OS=Mus musculus GN=Ephx2 PE=1 SV=2	-0.207588	0.0503499	0.305102		0.854095	0.857311	0.781311	0.894048	0.827311	0.827311	1.35256	0.533929		2	4	2	2
P34914;P34914-2	|P34914|HYES_MOUSE Bifunctional epoxide hydrolase 2 OS=Mus musculus GN=Ephx2 PE=1 SV=2;|P34914-2|HYES_MOUSE Isoform 2 of Bifunctional epoxide hydrolase 2 OS=Mus musculus GN=Ephx2	-0.171263	0.0116416	0.19892		0.825548	0.92217	0.75636	0.920952	0.823592	0.823592	1.0771	0.955202		8	11	4	7
P34928	|P34928|APOC1_MOUSE Apolipoprotein C-I OS=Mus musculus GN=Apoc1 PE=2 SV=1	0.234094	0.0924788	0.378733		0.926182	1.07783	1.59662	1.09595	1.45484	1.45484	0.850689	0.952393		1	2	2	1
P35123	|P35123|UBP4_MOUSE Ubiquitin carboxyl-terminal hydrolase 4 OS=Mus musculus GN=Usp4 PE=1 SV=3	0.108059	0.0299212	0.259423		1.03691	1.1816	1.03474	1.09857	1.09086	1.09086	0.975976	1.1127		8	12	4	10
P35235;P35235-2	|P35235|PTN11_MOUSE Tyrosine-protein phosphatase non-receptor type 11 OS=Mus musculus GN=Ptpn11 PE=1 SV=2;|P35235-2|PTN11_MOUSE Isoform 2 of Tyrosine-protein phosphatase non-receptor type 11 OS=Mus musculus GN=Ptpn11	0.154467	0.0467027	0.300389		0.966551	1.03066	1.13894	1.14381	1.31137	1.31137	1.06711	0.934265		7	12	5	9
P35279;P35279-2;D3YV69	|P35279|RAB6A_MOUSE Ras-related protein Rab-6A OS=Mus musculus GN=Rab6a PE=1 SV=4;|P35279-2|RAB6A_MOUSE Isoform 2 of Ras-related protein Rab-6A OS=Mus musculus GN=Rab6a;|D3YV69|D3YV69_MOUSE Ras-related protein Rab-6A OS=Mus musculus GN=Rab6a PE=2 SV=1	0.149876	0.0190646	0.227547		0.978662	1.06486	1.04305	1.29262	1.14453	1.14453	1.01527	1.19228		2	2	1	1
P35279;P35279-2;P61294;D3YV69	|P35279|RAB6A_MOUSE Ras-related protein Rab-6A OS=Mus musculus GN=Rab6a PE=1 SV=4;|P35279-2|RAB6A_MOUSE Isoform 2 of Ras-related protein Rab-6A OS=Mus musculus GN=Rab6a;|P61294|RAB6B_MOUSE Ras-related protein Rab-6B OS=Mus musculus GN=Rab6b PE=1 SV=1;|D3YV69|D3YV69_MOUSE Ras-related protein Rab-6A OS=Mus musculus GN=Rab6a PE=2 SV=1	0.00688045	0.866146	0.945127		1.19377	1.10672	0.906067	0.668571	--	--	1.01345	1.1401		2	1	--	1
P35282	|P35282|RAB21_MOUSE Ras-related protein Rab-21 OS=Mus musculus GN=Rab21 PE=1 SV=4	0.135942	0.194721	0.513526		1.0519	1.43514	1.10372	1.08048	0.853348	0.853348	1.28763	1.12492		5	5	6	2
P35283;A2CG35	|P35283|RAB12_MOUSE Ras-related protein Rab-12 OS=Mus musculus GN=Rab12 PE=1 SV=3;|A2CG35|A2CG35_MOUSE Ras-related protein Rab-12 OS=Mus musculus GN=Rab12 PE=2 SV=1	0.131988	0.186446	0.50378		1.08478	1.35731	1.29941	1.26952	0.930925	0.930925	1.01936	0.87419		2	5	1	2
P35293	|P35293|RAB18_MOUSE Ras-related protein Rab-18 OS=Mus musculus GN=Rab18 PE=2 SV=2	-0.0720358	0.291702	0.600471		1.07555	0.945755	1.07608	1.02238	0.715197	0.715197	1.03088	1.02933		7	10	3	7
P35293;P35282	|P35293|RAB18_MOUSE Ras-related protein Rab-18 OS=Mus musculus GN=Rab18 PE=2 SV=2;|P35282|RAB21_MOUSE Ras-related protein Rab-21 OS=Mus musculus GN=Rab21 PE=1 SV=4	-0.00571466	0.892022	0.956007		--	--	0.997065	0.934286	1.0186	1.0186	0.963025	1.04471		--	1	1	1
P35385	|P35385|HSPB7_MOUSE Heat shock protein beta-7 OS=Mus musculus GN=Hspb7 PE=1 SV=3	-0.155543	0.0685348	0.33945		0.876586	0.963443	0.948386	0.924524	0.830499	0.830499	1.19772	0.610699		7	10	6	5
P35441;Q80YQ1	|P35441|TSP1_MOUSE Thrombospondin-1 OS=Mus musculus GN=Thbs1 PE=1 SV=1;|Q80YQ1|Q80YQ1_MOUSE Thrombospondin 1 OS=Mus musculus GN=Thbs1 PE=2 SV=1	0.0766956	0.895229	0.957001		1.32526	1.56368	1.36888	0.758095	0.744952	0.744952	0.884031	1.04694		2	1	1	1
P35441;Q9Z1T2;Q80YQ1	|P35441|TSP1_MOUSE Thrombospondin-1 OS=Mus musculus GN=Thbs1 PE=1 SV=1;|Q9Z1T2|TSP4_MOUSE Thrombospondin-4 OS=Mus musculus GN=Thbs4 PE=1 SV=1;|Q80YQ1|Q80YQ1_MOUSE Thrombospondin 1 OS=Mus musculus GN=Thbs1 PE=2 SV=1	0.0438088	0.976002	0.991053		--	--	0.716243	0.746667	1.06111	1.06111	1.33708	1.26279		--	1	1	1
P35486	|P35486|ODPA_MOUSE Pyruvate dehydrogenase E1 component subunit alpha;somatic form;mitochondrial OS=Mus musculus GN=Pdha1 PE=1 SV=1	0.0668024	0.230311	0.547904		0.987216	1.17846	0.993232	1.1119	1.09192	1.09192	0.91034	1.01414		24	24	10	18
P35487;P35486	|P35487|ODPAT_MOUSE Pyruvate dehydrogenase E1 component subunit alpha;testis-specific form;mitochondrial OS=Mus musculus GN=Pdha2 PE=2 SV=1;|P35486|ODPA_MOUSE Pyruvate dehydrogenase E1 component subunit alpha;somatic form;mitochondrial OS=Mus musculus GN=Pdha1 PE=1 SV=1	0.126196	0.0421982	0.2927		1.15456	1.0566	1.00489	1.04762	1.1424	1.1424	--	--		1	1	1	--
P35550	|P35550|FBRL_MOUSE rRNA 2'-O-methyltransferase fibrillarin OS=Mus musculus GN=Fbl PE=1 SV=2	-0.0628876	0.246424	0.562295		0.991926	1.04245	0.870108	0.949048	0.945271	0.945271	--	--		3	2	2	--
P35564	|P35564|CALX_MOUSE Calnexin OS=Mus musculus GN=Canx PE=1 SV=1	0.0106675	0.895625	0.957001		1.04037	0.978774	0.932485	1.05524	0.92136	0.92136	1.14845	1.06133		5	11	9	10
P35569;Q543V3	|P35569|IRS1_MOUSE Insulin receptor substrate 1 OS=Mus musculus GN=Irs1 PE=1 SV=1;|Q543V3|Q543V3_MOUSE Insulin receptor substrate 1 OS=Mus musculus GN=Irs1 PE=2 SV=1	0.06162	0.922955	0.968575		0.675894	0.75	--	--	1.53348	1.53348	0.905353	0.863625		1	--	1	1
P35585	|P35585|AP1M1_MOUSE AP-1 complex subunit mu-1 OS=Mus musculus GN=Ap1m1 PE=1 SV=3	0.115062	0.713179	0.87366		0.997693	1.15684	1.02348	0.357143	0.729012	0.729012	2.65488	1.01611		1	1	1	1
P35700;B1AXW6;B1AXW5	|P35700|PRDX1_MOUSE Peroxiredoxin-1 OS=Mus musculus GN=Prdx1 PE=1 SV=1;|B1AXW6|B1AXW6_MOUSE Peroxiredoxin-1 (Fragment) OS=Mus musculus GN=Prdx1 PE=2 SV=1;|B1AXW5|B1AXW5_MOUSE Peroxiredoxin-1 (Fragment) OS=Mus musculus GN=Prdx1 PE=2 SV=1	0.0996415	0.126062	0.426479		1.05421	1.15271	1.03048	1.04786	1.19777	1.19777	0.876177	1.01509		3	4	2	4
P35700;B1AXW6;B1AXW5;B1AXW4	|P35700|PRDX1_MOUSE Peroxiredoxin-1 OS=Mus musculus GN=Prdx1 PE=1 SV=1;|B1AXW6|B1AXW6_MOUSE Peroxiredoxin-1 (Fragment) OS=Mus musculus GN=Prdx1 PE=2 SV=1;|B1AXW5|B1AXW5_MOUSE Peroxiredoxin-1 (Fragment) OS=Mus musculus GN=Prdx1 PE=2 SV=1;|B1AXW4|B1AXW4_MOUSE Peroxiredoxin-1 (Fragment) OS=Mus musculus GN=Prdx1 PE=2 SV=1	-0.0362479	0.439854	0.717999		0.992166	0.83009	0.976517	0.907619	0.962097	0.962097	1.03659	1.13433		8	10	6	6
P35700;O08807;B1AXW6;B1AXW5;B1AZS9	|P35700|PRDX1_MOUSE Peroxiredoxin-1 OS=Mus musculus GN=Prdx1 PE=1 SV=1;|O08807|PRDX4_MOUSE Peroxiredoxin-4 OS=Mus musculus GN=Prdx4 PE=1 SV=1;|B1AXW6|B1AXW6_MOUSE Peroxiredoxin-1 (Fragment) OS=Mus musculus GN=Prdx1 PE=2 SV=1;|B1AXW5|B1AXW5_MOUSE Peroxiredoxin-1 (Fragment) OS=Mus musculus GN=Prdx1 PE=2 SV=1;|B1AZS9|B1AZS9_MOUSE Peroxiredoxin-4 (Fragment) OS=Mus musculus GN=Prdx4 PE=2 SV=1	0.135911	0.15603	0.466177		1.17301	1	0.96771	0.932381	1.06589	1.06589	1.56181	1.02361		1	1	1	1
P35922;P35922-2;P35922-3;P35922-7;P35922-8;P35922-9;Q61584;Q61584-2;Q61584-3;Q61584-4;Q61584-5;Q61584-6;Q61584-7;Q9WVR4;Q6P5B5;Q6AXB7;E9QAT0;E9QAS8;E9QNF5;D3Z6U8;E9QAS9	|P35922|FMR1_MOUSE Fragile X mental retardation protein 1 homolog OS=Mus musculus GN=Fmr1 PE=1 SV=1;|P35922-2|FMR1_MOUSE Isoform ISO2 of Fragile X mental retardation protein 1 homolog OS=Mus musculus GN=Fmr1;|P35922-3|FMR1_MOUSE Isoform ISO3 of Fragile X mental retardation protein 1 homolog OS=Mus musculus GN=Fmr1;|P35922-7|FMR1_MOUSE Isoform ISO7 of Fragile X mental retardation protein 1 homolog…	0.061153	0.386973	0.68062		1.0669	1.15802	1.00685	1.06095	--	--	1.08579	0.881289		1	1	--	1
P35979	|P35979|RL12_MOUSE 60S ribosomal protein L12 OS=Mus musculus GN=Rpl12 PE=1 SV=2	-0.0768382	0.325261	0.633159		1.04844	1.16627	0.984589	0.899286	0.652497	0.652497	0.842412	1.33907		1	2	1	2
P35979;D3YX33	|P35979|RL12_MOUSE 60S ribosomal protein L12 OS=Mus musculus GN=Rpl12 PE=1 SV=2;|D3YX33|D3YX33_MOUSE MCG49189 OS=Mus musculus GN=Rpl12-ps1 PE=3 SV=1	-0.199229	0.0256986	0.243873		0.897347	0.956368	0.962818	0.993333	0.655685	0.655685	1.0311	0.815789		3	3	1	1
P35979;D3YX33;F8VQK7	|P35979|RL12_MOUSE 60S ribosomal protein L12 OS=Mus musculus GN=Rpl12 PE=1 SV=2;|D3YX33|D3YX33_MOUSE MCG49189 OS=Mus musculus GN=Rpl12-ps1 PE=3 SV=1;|F8VQK7|F8VQK7_MOUSE Protein Gm16519 OS=Mus musculus GN=Gm16519 PE=3 SV=2	-0.0228062	0.667382	0.847681		1.1015	1.03302	0.857143	1.10571	--	--	0.940171	0.868351		1	1	--	1
P35979;F8VQK7	|P35979|RL12_MOUSE 60S ribosomal protein L12 OS=Mus musculus GN=Rpl12 PE=1 SV=2;|F8VQK7|F8VQK7_MOUSE Protein Gm16519 OS=Mus musculus GN=Gm16519 PE=3 SV=2	-0.135334	0.133757	0.434384		0.821223	0.701946	0.824364	0.925	1.09511	1.09511	--	--		2	2	2	--
P35980;G3UZJ6	|P35980|RL18_MOUSE 60S ribosomal protein L18 OS=Mus musculus GN=Rpl18 PE=2 SV=3;|G3UZJ6|G3UZJ6_MOUSE 60S ribosomal protein L18 (Fragment) OS=Mus musculus GN=Rpl18 PE=2 SV=1	-0.114571	0.0210367	0.230923		1.00384	0.983294	0.823386	0.915238	0.933758	0.933758	0.901738	0.894236		2	2	1	2
P35980;G3UZK4	|P35980|RL18_MOUSE 60S ribosomal protein L18 OS=Mus musculus GN=Rpl18 PE=2 SV=3;|G3UZK4|G3UZK4_MOUSE 60S ribosomal protein L18 OS=Mus musculus GN=Rpl18 PE=4 SV=1	0.0831279	0.205061	0.521029		0.965398	1.04245	1.03351	0.974762	1.23273	1.23273	0.936691	1.05622		1	4	3	2
P35980;G3UZK4;G3UYV6;G3UZJ6;G3UX28	|P35980|RL18_MOUSE 60S ribosomal protein L18 OS=Mus musculus GN=Rpl18 PE=2 SV=3;|G3UZK4|G3UZK4_MOUSE 60S ribosomal protein L18 OS=Mus musculus GN=Rpl18 PE=4 SV=1;|G3UYV6|G3UYV6_MOUSE 60S ribosomal protein L18 (Fragment) OS=Mus musculus GN=Rpl18 PE=4 SV=1;|G3UZJ6|G3UZJ6_MOUSE 60S ribosomal protein L18 (Fragment) OS=Mus musculus GN=Rpl18 PE=2 SV=1;|G3UX28|G3UX28_MOUSE 60S ribosomal protein L18 (Fra…	0.218523	0.17736	0.491983		0.984429	1.35142	0.848826	1.00286	1.63549	1.63549	0.948454	0.901363		1	2	1	2
[truncated: 3,478 more rows]
