# Supplementary material for: mTORC2 and AMPK differentially regulate muscle triglyceride content via Perilipin 3
Source: Mol Metab. 2016 Jun 22;5(8):646–55. doi: 10.1016/j.molmet.2016.06.007 (PMC5021677; doi:10.1016/j.molmet.2016.06.007)
Supplement: Supplementary file 2 [file mmc2.xlsx]

## Sheet: Pathway Heat Map
	mTORC2-regulated muscle metabolites (Ric WT vs Ric mKO)
	Heat map of statistically significant biochemicals profiled in this study.
											Mean Pairs Ratio		Paired t-Test			%Filled Values
	Pathway Sort Order	Super Pathway	Sub Pathway	Biochemical Name	Platform	Comp ID	KEGG	HMDB	PubChem		KO WT		KO / WT			WT	KO		Super Pathway	Sub Pathway	Chemical ID	CAS	RI	Mass
												X	p-value	q-value	X			X
	1	Amino Acid	Glycine, Serine and Threonine Metabolism	glycine	LC/MS pos	58	C00037	HMDB00123	750		0.97		0.416	0.4241		100	100		Amino Acid	Glycine, Serine and Threonine Metabolism	340	56-40-6	700	263.147
	2			N-acetylglycine	LC/MS neg	27710		HMDB00532	10972		1.42		0.0236	0.1463		100	100		Amino Acid	Glycine, Serine and Threonine Metabolism	100001006	543-24-8	731	116.035
	4			sarcosine (N-Methylglycine)	GC/MS	1516	C00213	HMDB00271	1088		1.25		0.3786	0.404		100	100		Amino Acid	Glycine, Serine and Threonine Metabolism	1023	107-97-1	1182.9	116
	6			betaine	LC/MS pos	3141	C00719	HMDB00043	247		1.22		0.0071	0.0877		100	100		Amino Acid	Glycine, Serine and Threonine Metabolism	799	107-43-7	734	118.086
	7			betaine aldehyde	LC/MS pos	15499	C00576	HMDB01252	249		0.75		0.0491	0.1763		100	100		Amino Acid	Glycine, Serine and Threonine Metabolism	1219	7758-31-8	646.2	120.102
	9			serine	LC/MS pos	1648	C00065	HMDB00187	5951		1.02		0.6722	0.5158		100	100		Amino Acid	Glycine, Serine and Threonine Metabolism	503	56-45-1	676.7	106.05
	10			N-acetylserine	LC/MS pos	37076		HMDB02931	65249		1.04		0.8802	0.5805		100	100		Amino Acid	Glycine, Serine and Threonine Metabolism	100001851	97-14-3	1021	148.06
	14			threonine	LC/MS pos	1284	C00188	HMDB00167	6288		1.04		0.4896	0.4554		100	100		Amino Acid	Glycine, Serine and Threonine Metabolism	564	72-19-5	701.5	120.066
	15			N-acetylthreonine	LC/MS pos	33939			152204		1.07		0.3513	0.3935		100	100		Amino Acid	Glycine, Serine and Threonine Metabolism	100001274	17093-74-2	1480	162.076
	25		Alanine and Aspartate Metabolism	alanine	LC/MS pos	1126	C00041	HMDB00161	5950		0.9		0.0021	0.0575		100	100		Amino Acid	Alanine and Aspartate Metabolism	811	56-41-7	696	90.055
	26			N-acetylalanine	LC/MS neg	1585	C02847	HMDB00766	88064		1.3		0.0116	0.1045		100	100		Amino Acid	Alanine and Aspartate Metabolism	1110	97-69-8	861.2	130.051
	28			aspartate	LC/MS pos	443	C00049	HMDB00191	5960		0.84		0.0389	0.1726		100	100		Amino Acid	Alanine and Aspartate Metabolism	234	56-84-8	668	134.045
	30			asparagine	LC/MS polar	512	C00152	HMDB00168	6267		1.09		0.3216	0.3845		100	100		Amino Acid	Alanine and Aspartate Metabolism	917	70-47-3	2951.1	131.046
	32			N-acetylaspartate (NAA)	LC/MS pos	22185	C01042	HMDB00812	65065		1.18		0.1622	0.3033		100	100		Amino Acid	Alanine and Aspartate Metabolism	100000787	997-55-7;997-55-7	1222.4	176.055
	39		Glutamate Metabolism	glutamate	LC/MS pos	57	C00025	HMDB00148	611		1.23		0.0084	0.0961		100	100		Amino Acid	Glutamate Metabolism	561	56-86-0	710	148.06
	40			glutamine	LC/MS pos	53	C00064	HMDB00641	5961		1.13		0.0544	0.1818		100	100		Amino Acid	Glutamate Metabolism	563	56-85-9	680	147.076
	41			N-acetylglutamate	LC/MS pos	15720	C00624	HMDB01138	70914		1.06		0.9275	0.5901		100	100		Amino Acid	Glutamate Metabolism	100000282	5817-08-03	1492	190.071
	42			N-acetylglutamine	LC/MS pos	33943	C02716	HMDB06029	182230		1.07		0.8861	0.5816		100	100		Amino Acid	Glutamate Metabolism	100001253	2490-97-3	1193	189.087
	43			N-acetyl-aspartyl-glutamate (NAAG)	LC/MS pos	35665	C12270	HMDB01067	5255		1.01		0.8036	0.5559		100	100		Amino Acid	Glutamate Metabolism	100001612	3106-85-2	1575.4	305.098
	44			gamma-aminobutyrate (GABA)	LC/MS pos	1416	C00334	HMDB00112	119		1.22		0.7093	0.5262		100	88		Amino Acid	Glutamate Metabolism	141	56-12-2	699	104.071
	49			glutamate, gamma-methyl ester	LC/MS pos	33487			68662		1.26		0.3312	0.3881		100	100		Amino Acid	Glutamate Metabolism	100001103	1499-55-4	1068.8	162.076
	50			pyroglutamine*	LC/MS pos	46225			134508		0.99		0.4996	0.4562		75	50		Amino Acid	Glutamate Metabolism	100001540	2353-44-8	750	129.066
	54		Histidine Metabolism	histidine	LC/MS neg	59	C00135	HMDB00177	6274		1.04		0.6915	0.5225		100	100		Amino Acid	Histidine Metabolism	355	5934-29-2	755.9	154.062
	57			3-methylhistidine	LC/MS neg	15677	C01152	HMDB00479	64969		0.94		0.3456	0.3935		100	100		Amino Acid	Histidine Metabolism	100000042	368-16-1	906.3	168.078
	61			trans-urocanate	LC/MS pos	607	C00785	HMDB00301	736715		0.72		0.0654	0.1966		100	100		Amino Acid	Histidine Metabolism	537	104-98-3	1125.4	139.05
	62			cis-urocanate	LC/MS pos	40410			1549103		1.62		0.6819	0.5192		100	100		Amino Acid	Histidine Metabolism	100003425	7699-35-6	1421	139.05
	64			imidazole propionate	LC/MS pos	40730		HMDB02271	70630		0.99		0.7123	0.5262		100	100		Amino Acid	Histidine Metabolism	100003434	1074-59-5	1020	141.066
	66			histamine	LC/MS pos	1574	C00388	HMDB00870	774		1.18		0.1862	0.3159		100	100		Amino Acid	Histidine Metabolism	354	51-45-6	579	112.087
	67			1-methylhistamine	LC/MS pos	43831	C05127	HMDB00898	3614		1.01		0.9282	0.5901		100	100		Amino Acid	Histidine Metabolism	100001204	501-75-7	585.5	126.103
	71			1-methylimidazoleacetate	LC/MS pos	32350	C05828	HMDB02820	75810		1.15		0.5401	0.4709		100	100		Amino Acid	Histidine Metabolism	100001208	2625-49-2	833	141.066
	74		Lysine Metabolism	lysine	LC/MS pos	1301	C00047	HMDB00182	5962		0.73		0.0004	0.0239		100	100		Amino Acid	Lysine Metabolism	407	56-87-1	613.8	147.113
	75			N2-acetyllysine	LC/MS pos	36751	C12989	HMDB00446	92907		0.38		0.0004	0.0239		100	100		Amino Acid	Lysine Metabolism	100001721	1946-82-3	836	189.123
	76			N6-acetyllysine	LC/MS pos	36752	C02727	HMDB00206	92832		1.03		0.6864	0.5213		100	100		Amino Acid	Lysine Metabolism	100001734	692-04-6	1140	189.123
	78			N6,N6,N6-trimethyllysine	LC/MS pos	1498	C03793	HMDB01325	440120		0.77		0.0126	0.1106		100	100		Amino Acid	Lysine Metabolism	189	23284-33-5	690	189.16
	81			2-aminoadipate	LC/MS pos	6146	C00956	HMDB00510	469		1.23		0.565	0.4782		100	100		Amino Acid	Lysine Metabolism	381	542-32-5;1118-90-7	793.3	162.076
	84			glutarate (pentanedioate)	LC/MS polar	396	C00489	HMDB00661	743		0.93		0.1989	0.3235		100	100		Amino Acid	Lysine Metabolism	339	110-94-1	2900	131.035
	85			glutarylcarnitine (C5)	LC/MS pos	44664		HMDB13130	71464488		2.31		0.5316	0.4669		63	63		Amino Acid	Lysine Metabolism	100001593	102636-82-8	1583.3	276.144
	92			pipecolate	LC/MS pos	1444	C00408	HMDB00070	849		0.92		0.0376	0.1724		100	100		Amino Acid	Lysine Metabolism	1025	4043-87-2	1120	130.086
	100		Phenylalanine and Tyrosine Metabolism	phenylalanine	LC/MS pos	64	C00079	HMDB00159	6140		1.12		0.1516	0.296		100	100		Amino Acid	Phenylalanine and Tyrosine Metabolism	460	63-91-2	2050	166.086
	101			N-acetylphenylalanine	LC/MS neg	33950	C03519	HMDB00512	74839		0.94		0.3516	0.3935		100	100		Amino Acid	Phenylalanine and Tyrosine Metabolism	100001256	2018-61-3	2597	206.082
	104			phenylpyruvate	LC/MS neg	566	C00166	HMDB00205	997		1.51		0.3918	0.4089		75	100		Amino Acid	Phenylalanine and Tyrosine Metabolism	241	156-06-9	2517.6	163.04
	105			phenyllactate (PLA)	LC/MS neg	22130	C05607	HMDB00779	3848		0.96		0.393	0.4089		100	100		Amino Acid	Phenylalanine and Tyrosine Metabolism	100000774	828-01-3	2208	165.056
	111			phenylacetylglycine	LC/MS pos	33945	C05598	HMDB00821	68144		1.12		0.7581	0.5399		100	100		Amino Acid	Phenylalanine and Tyrosine Metabolism	100001275	500-98-1	3090	194.081
	113			tyrosine	LC/MS pos	1299	C00082	HMDB00158	6057		1.07		0.089	0.2264		100	100		Amino Acid	Phenylalanine and Tyrosine Metabolism	815	60-18-4	1516.3	182.081
	114			N-acetyltyrosine	LC/MS neg	32390		HMDB00866	68310		0.95		0.4356	0.4337		100	100		Amino Acid	Phenylalanine and Tyrosine Metabolism	100001104	537-55-3	1680	222.077
	122			4-hydroxyphenylpyruvate	LC/MS neg	1669	C01179	HMDB00707	979		1.33		0.0875	0.2249		88	100		Amino Acid	Phenylalanine and Tyrosine Metabolism	1141	156-39-8	1690.1	179.035
	123			3-(4-hydroxyphenyl)lactate	LC/MS neg	32197	C03672	HMDB00755	9378		1.11		0.342	0.3935		100	100		Amino Acid	Phenylalanine and Tyrosine Metabolism	240	6482-98-0	1379	181.051
	128			phenol sulfate	LC/MS neg	32553	C02180	HMDB60015	74426		1.24		0.3325	0.3881		100	100		Amino Acid	Phenylalanine and Tyrosine Metabolism	100001510	937-34-8	2156	172.991
	130			p-cresol sulfate	LC/MS neg	36103	C01468	HMDB11635	4615423		1.18		0.8743	0.5787		100	100		Amino Acid	Phenylalanine and Tyrosine Metabolism	100001315	3233-57-7	2890	187.007
	166			phenylpropionylglycine	LC/MS neg	35434		HMDB00860	152323		1		0.998	0.6088		25	13		Amino Acid	Phenylalanine and Tyrosine Metabolism	100001591	56613-60-6	2945.3	206.082
	169			3-(3-hydroxyphenyl)propionate sulfate	LC/MS neg	45415			187488		1.11		0.5595	0.4782		100	100		Amino Acid	Phenylalanine and Tyrosine Metabolism	100005391	86321-32-6	1294	245.013
	173			3-(3-hydroxyphenyl)propionate	LC/MS neg	35635	C11457	HMDB00375	91		1.59		0.7526	0.5373		63	88		Amino Acid	Phenylalanine and Tyrosine Metabolism	100001624	621-54-5	1980	165.056
	174			3-(4-hydroxyphenyl)propionate	LC/MS neg	39587	C01744	HMDB02199	10394		2.07		0.175	0.3138		88	88		Amino Acid	Phenylalanine and Tyrosine Metabolism	100002914	501-97-3	1670	165.056
	188			p-cresol-glucuronide*	LC/MS neg	48841		HMDB11686	154035		1.66		0.7524	0.5373		75	88		Amino Acid	Phenylalanine and Tyrosine Metabolism	100006191	17680-99-8	2420	283.082
	190			N-formylphenylalanine	LC/MS neg	48433			759256		1.08		0.3902	0.4089		100	100		Amino Acid	Phenylalanine and Tyrosine Metabolism	100006056	13200-85-6	2336	192.067
	195		Tryptophan Metabolism	tryptophan	LC/MS neg	54	C00078	HMDB00929	6305		1.08		0.3688	0.4028		100	100		Amino Acid	Tryptophan Metabolism	565	73-22-3	2291	203.083
	196			N-acetyltryptophan	LC/MS neg	33959	C03137	HMDB13713	700653		1.04		0.4442	0.4364		100	75		Amino Acid	Tryptophan Metabolism	100001254	1218-34-4	2630	245.093
	199			indolelactate	LC/MS pos	18349	C02043	HMDB00671	92904		1.07		0.5006	0.4562		100	100		Amino Acid	Tryptophan Metabolism	100000463	832-97-3	3514	206.081
	202			indolepropionate	LC/MS pos	32405		HMDB02302	3744		0.98		0.6535	0.5101		25	38		Amino Acid	Tryptophan Metabolism	100001083	830-96-6	4147.9	190.086
	204			3-indoxyl sulfate	LC/MS neg	27672		HMDB00682	10258		1.91		0.2287	0.3422		100	100		Amino Acid	Tryptophan Metabolism	100000467	2642-37-7	2222.2	212.002
	205			kynurenine	LC/MS pos	15140	C00328	HMDB00684	161166		1.11		0.0453	0.1763		100	100		Amino Acid	Tryptophan Metabolism	100000265	2922-83-0	1902.1	209.092
	206			kynurenate	LC/MS neg	1417	C01717	HMDB00715	3845		1.24		0.7462	0.5359		100	100		Amino Acid	Tryptophan Metabolism	98	492-27-3	2224	188.035
	212			xanthurenate	LC/MS pos	15679	C02470	HMDB00881	5699		0.7		0.0304	0.1671		88	50		Amino Acid	Tryptophan Metabolism	100000015	59-007	2655.6	206.045
	213			picolinate	LC/MS pos	1512	C10164	HMDB02243	1018		1.06		0.7922	0.5549		100	100		Amino Acid	Tryptophan Metabolism	1022	98-98-6	1117	124.039
	236			C-glycosyltryptophan	LC/MS pos	48782			10981970		1.2		0.118	0.2642		100	100		Amino Acid	Tryptophan Metabolism	100006379	180509-18-6	1907	367.15
	239		Leucine, Isoleucine and Valine Metabolism	leucine	LC/MS pos	60	C00123	HMDB00687	6106		1.12		0.261	0.3598		100	100		Amino Acid	Leucine, Isoleucine and Valine Metabolism	397	61-90-5	1680.2	132.102
	240			N-acetylleucine	LC/MS neg	1587	C02710	HMDB11756	70912		0.85		0.1157	0.2642		100	100		Amino Acid	Leucine, Isoleucine and Valine Metabolism	1082	1188-21-2	2400	172.098
	242			4-methyl-2-oxopentanoate	LC/MS neg	22116	C00233	HMDB00695	70		0.92		0.2834	0.3696		100	100		Amino Acid	Leucine, Isoleucine and Valine Metabolism	100000551	816-66-0	2170	129.056
	246			isovalerylglycine	LC/MS neg	35107		HMDB00678	546304		1.03		0.958	0.5966		100	100		Amino Acid	Leucine, Isoleucine and Valine Metabolism	100001452	16284-60-9	1950	158.082
	247			isovalerylcarnitine	LC/MS pos	34407		HMDB00688	6426851		0.86		0.1931	0.3211		100	100		Amino Acid	Leucine, Isoleucine and Valine Metabolism	100001393	31023-24-2	2504.9	246.17
	250			beta-hydroxyisovalerate	LC/MS polar	12129		HMDB00754	69362		1.14		0.3581	0.3985		100	100		Amino Acid	Leucine, Isoleucine and Valine Metabolism	1442	625-08-1	1149.8	117.056
	251			beta-hydroxyisovaleroylcarnitine	LC/MS pos	35433					1.12		0.5064	0.4582		100	100		Amino Acid	Leucine, Isoleucine and Valine Metabolism	100001594	99159-87-2	1701	262.165
	252			alpha-hydroxyisovaleroyl carnitine*	LC/MS pos	46263					1.24		0.3739	0.404		88	100		Amino Acid	Leucine, Isoleucine and Valine Metabolism	100005836		1863	262.165
	258			alpha-hydroxyisovalerate	LC/MS neg	33937		HMDB00407	99823		1.48		0.0502	0.1763		100	100		Amino Acid	Leucine, Isoleucine and Valine Metabolism	100001300	600-37-3	1126	117.056
	268			isoleucine	LC/MS pos	1125	C00407	HMDB00172	6306		1.09		0.4978	0.4562		100	100		Amino Acid	Leucine, Isoleucine and Valine Metabolism	376	73-32-5	1599	132.102
	270			N-acetylisoleucine	LC/MS neg	33967			2802421		0.92		0.3039	0.3769		88	100		Amino Acid	Leucine, Isoleucine and Valine Metabolism	100001276	3077-46-1	2325	172.098
	272			2-methylbutyrylcarnitine (C5)	LC/MS pos	45095		HMDB00378	6426901		0.79		0.0818	0.2193		100	100		Amino Acid	Leucine, Isoleucine and Valine Metabolism	100001509	31023-25-3	2465	246.17
	273			2-methylbutyrylglycine	LC/MS pos	31928		HMDB00339	193872		---		---	---		0	0		Amino Acid	Leucine, Isoleucine and Valine Metabolism	100001155	52320-67-9	2582.2	160.097
	274			tiglylcarnitine	LC/MS pos	35428		HMDB02366	22833596		0.9		0.0978	0.2425		100	100		Amino Acid	Leucine, Isoleucine and Valine Metabolism	100001597	64191-86-2	2354	244.154
	275			tigloylglycine	LC/MS pos	1598		HMDB00959	6441567		---		---	---		0	0		Amino Acid	Leucine, Isoleucine and Valine Metabolism	1161	35842-45-6	2518	158.081
	277			2-hydroxy-3-methylvalerate	LC/MS neg	36746		HMDB00317	164623		0.98		0.5409	0.4709		38	13		Amino Acid	Leucine, Isoleucine and Valine Metabolism	100001541	488-15-3	1800	131.071
	278			3-hydroxy-2-ethylpropionate	LC/MS neg	32397		HMDB00396	188979		1.46		0.2109	0.3358		75	63		Amino Acid	Leucine, Isoleucine and Valine Metabolism	100001170	4374-62-3	975	117.056
	279			ethylmalonate	LC/MS polar	15765		HMDB00622	11756		1.23		0.1271	0.2727		100	100		Amino Acid	Leucine, Isoleucine and Valine Metabolism	2054	601-75-2	2785	131.035
	280			valine	LC/MS pos	1649	C00183	HMDB00883	6287		1.01		0.982	0.6065		100	100		Amino Acid	Leucine, Isoleucine and Valine Metabolism	566	72-18-4	1042.1	118.086
	281			N-acetylvaline	LC/MS neg	1591		HMDB11757	66789		1		0.6704	0.5157		88	88		Amino Acid	Leucine, Isoleucine and Valine Metabolism	1084	96-81-1	1704	158.082
	284			isobutyrylcarnitine	LC/MS pos	33441		HMDB00736	168379		0.87		0.1706	0.3081		100	100		Amino Acid	Leucine, Isoleucine and Valine Metabolism	100001055	25518-49-4	1955.1	232.154
	285			isobutyrylglycine	LC/MS neg	35437		HMDB00730	10855600		1.67		0.2984	0.3769		25	38		Amino Acid	Leucine, Isoleucine and Valine Metabolism	100001590	15926-18-8	1420	144.067
	286			3-hydroxyisobutyrate	LC/MS polar	1549	C06001	HMDB00336	87		0.96		0.5011	0.4562		100	100		Amino Acid	Leucine, Isoleucine and Valine Metabolism	111	2068-83-9	1619.1	103.04
	287			alpha-hydroxyisocaproate	LC/MS neg	22132	C03264	HMDB00746	83697		0.88		0.1684	0.3081		38	25		Amino Acid	Leucine, Isoleucine and Valine Metabolism	100000706	10303-64-7	1840	131.071
	295		Methionine, Cysteine, SAM and Taurine Metabolism	methionine	LC/MS pos	1302	C00073	HMDB00696	6137		1.13		0.2917	0.376		100	100		Amino Acid	Methionine, Cysteine, SAM and Taurine Metabolism	415	63-68-3	1250	150.058
	296			N-acetylmethionine	LC/MS pos	1589	C02712	HMDB11745	448580		1.17		0.4854	0.4554		100	100		Amino Acid	Methionine, Cysteine, SAM and Taurine Metabolism	1083	65-82-7	2587	192.069
	297			N-formylmethionine	LC/MS neg	2829	C03145	HMDB01015	439750		1.17		0.0858	0.2248		100	100		Amino Acid	Methionine, Cysteine, SAM and Taurine Metabolism	194	4289-98-9	1543.8	176.039
	299			methionine sulfone	LC/MS pos	44878			69961		1.08		0.7469	0.5359		75	75		Amino Acid	Methionine, Cysteine, SAM and Taurine Metabolism	100004635	820-10-0	758.6	182.048
	300			methionine sulfoxide	LC/MS pos	18374	C02989	HMDB02005	158980		0.86		0.0256	0.1522		100	100		Amino Acid	Methionine, Cysteine, SAM and Taurine Metabolism	100000039	3226-65-1	741.1	166.053
	301			N-acetylmethionine sulfoxide	LC/MS neg	45428			193368		1.08		0.9089	0.5855		100	100		Amino Acid	Methionine, Cysteine, SAM and Taurine Metabolism	100005463		942	206.049
	302			S-adenosylmethionine (SAM)	LC/MS pos	15915	C00019	HMDB01185	34755		0.9		0.1354	0.2812		100	100		Amino Acid	Methionine, Cysteine, SAM and Taurine Metabolism	1263	24346-00-7;86867-01-8;86867-0108	670	399.145
	303			S-adenosylhomocysteine (SAH)	LC/MS neg	42382	C00021	HMDB00939	439155		0.95		0.1292	0.2727		100	100		Amino Acid	Methionine, Cysteine, SAM and Taurine Metabolism	197	979-92-0	1832.4	383.114
	310			2-aminobutyrate	GC/MS	1577	C02261	HMDB00650	439691		1.18		0.3015	0.3769		100	100		Amino Acid	Methionine, Cysteine, SAM and Taurine Metabolism	1128	1492-24-6	1215.7	130
	321			hypotaurine	LC/MS pos	590	C00519	HMDB00965	107812		1.54		0.0029	0.0615		100	100		Amino Acid	Methionine, Cysteine, SAM and Taurine Metabolism	358	300-84-5	690	110.027
	322			taurine	LC/MS pos	2125	C00245	HMDB00251	1123		1.03		0.0089	0.0982		100	100		Amino Acid	Methionine, Cysteine, SAM and Taurine Metabolism	512	107-35-7	692	126.022
	323			N-acetyltaurine	LC/MS neg	48187			159864		1.07		0.8106	0.5559		100	100		Amino Acid	Methionine, Cysteine, SAM and Taurine Metabolism	100005466		800	166.018
	328			taurocyamine	LC/MS pos	35117	C01959	HMDB03584	68340		0.97		0.5431	0.4713		100	100		Amino Acid	Methionine, Cysteine, SAM and Taurine Metabolism	100001418	543-18-0	760	168.044
	329			2-hydroxybutyrate/2-hydroxyisobutyrate	LC/MS polar	52281					1.07		0.3782	0.404		100	100		Amino Acid	Methionine, Cysteine, SAM and Taurine Metabolism	100008928		1258	103.04
	330		Urea cycle; Arginine and Proline Metabolism	arginine	LC/MS pos	1638	C00062	HMDB00517	232		0.76		0.0006	0.0252		100	100		Amino Acid	Urea cycle; Arginine and Proline Metabolism	231	1119-34-2	700	175.119
	331			urea	LC/MS pos	1670	C00086	HMDB00294	1176		0.99		0.6309	0.5054		100	100		Amino Acid	Urea cycle; Arginine and Proline Metabolism	533	57-13-6	739	121.072
	332			ornithine	LC/MS pos	1493	C00077	HMDB03374	6262		0.99		0.6992	0.5251		100	100		Amino Acid	Urea cycle; Arginine and Proline Metabolism	444	3184-13-2	614	133.097
	333			proline	LC/MS pos	1898	C00148	HMDB00162	145742		1.03		0.9469	0.5936		100	100		Amino Acid	Urea cycle; Arginine and Proline Metabolism	480	147-85-3	805	116.071
	334			citrulline	LC/MS pos	2132	C00327	HMDB00904	9750		1.03		0.6428	0.5098		100	100		Amino Acid	Urea cycle; Arginine and Proline Metabolism	391	372-75-8	730.3	176.103
	335			argininosuccinate	LC/MS neg	15497	C03406	HMDB00052	16950;828		0.9		0.0828	0.2202		38	25		Amino Acid	Urea cycle; Arginine and Proline Metabolism	232	156637-58-0	638.1	289.115
	337			homocitrulline	LC/MS pos	22138	C02427	HMDB00679	65072		1.03		0.9383	0.5932		100	100		Amino Acid	Urea cycle; Arginine and Proline Metabolism	100000963	1190-49-4	821.7	190.119
	341			dimethylarginine (SDMA + ADMA)	LC/MS pos	36808	C03626	HMDB01539	123831		0.88		0.1868	0.3159		88	50		Amino Acid	Urea cycle; Arginine and Proline Metabolism	100001810	102783-24-4	810	203.15
	342			N-acetylarginine	LC/MS pos	33953	C02562	HMDB04620	67427		0.63		0.0005	0.0239		100	100		Amino Acid	Urea cycle; Arginine and Proline Metabolism	100001266	155-84-0	1116	217.13
	345			N-delta-acetylornithine	LC/MS pos	43249			9920500		0.93		0.2379	0.3524		100	100		Amino Acid	Urea cycle; Arginine and Proline Metabolism	100004523		887	175.108
	349			N-methylproline	LC/MS pos	37431			557		0.83		0.0406	0.1726		100	100		Amino Acid	Urea cycle; Arginine and Proline Metabolism	100001956	475-11-6	831	130.086
	351			trans-4-hydroxyproline	LC/MS pos	32306	C01157	HMDB00725	5810		0.93		0.301	0.3769		100	100		Amino Acid	Urea cycle; Arginine and Proline Metabolism	1001	51-35-4	685	132.066
	353			pro-hydroxy-pro	LC/MS pos	35127		HMDB06695	11673055		1.17		0.2634	0.3598		100	100		Amino Acid	Urea cycle; Arginine and Proline Metabolism	100001167	18684-24-7	950	229.118
	358		Creatine Metabolism	creatine	LC/MS pos	27718	C00300	HMDB00064	586		1.05		0.0135	0.115		100	100		Amino Acid	Creatine Metabolism	1221	57-00-1	771	132.077
	359			creatinine	LC/MS pos	513	C00791	HMDB00562	588		1.11		0.0004	0.0239		100	100		Amino Acid	Creatine Metabolism	275	60-27-5	730.8	114.066
	361			creatine phosphate	LC/MS polar	33951	C02305	HMDB01511	587		1.48		0.0815	0.2193		100	100		Amino Acid	Creatine Metabolism	100000112	922-32-7	3831	210.029
	364			guanidinoacetate	LC/MS polar	43802	C00581	HMDB00128	763		1.23		0.6474	0.5098		88	100		Amino Acid	Creatine Metabolism	344	352-97-6	2884	116.047
	367		Polyamine Metabolism	acisoga	LC/MS pos	43258			129397		1.91		0.5055	0.4582		75	88		Amino Acid	Polyamine Metabolism	100004541	106692-36-8	2290	185.128
	368			putrescine	LC/MS pos	1408	C00134	HMDB01414	1045		1.21		0.8044	0.5559		100	100		Amino Acid	Polyamine Metabolism	49	110-60-1	564	89.1073
	369			spermine	LC/MS pos	603	C00750	HMDB01256	1103		4.05		0.2271	0.3422		63	100		Amino Acid	Polyamine Metabolism	507	71-44-3	500.4	203.223
	370			spermidine	LC/MS pos	485	C00315	HMDB01257	1102		1.4		0.0487	0.1763		100	100		Amino Acid	Polyamine Metabolism	50	124-20-9	533.5	146.165
	371			5-methylthioadenosine (MTA)	LC/MS pos	1419	C00170	HMDB01173	439176		1.03		0.7956	0.5559		100	100		Amino Acid	Polyamine Metabolism	212	2457-80-9	2444.9	298.097
	374			N-acetylputrescine	LC/MS pos	37496	C02714	HMDB02064	122356		0.97		0.5115	0.4601		100	100		Amino Acid	Polyamine Metabolism	192	18233-70-0	840	131.118
	375			4-acetamidobutanoate	LC/MS pos	1558	C02946	HMDB03681	18189		1.26		0.9	0.5825		88	100		Amino Acid	Polyamine Metabolism	1113	3025-96-5	1721.3	146.081
	380		Guanidino and Acetamido Metabolism	4-guanidinobutanoate	LC/MS pos	15681	C01035	HMDB03464	500		0.8		0.0221	0.1427		100	100		Amino Acid	Guanidino and Acetamido Metabolism	100000096	463-003;463-00-3	1150	146.092
	382		Glutathione Metabolism	glutathione, reduced (GSH)	LC/MS pos	2127	C00051	HMDB00125	124886		1.63		0.3086	0.378		100	100		Amino Acid	Glutathione Metabolism	496	70-18-8	1270	308.091
	383			glutathione, oxidized (GSSG)	LC/MS pos	38783	C00127	HMDB03337	65359		1.29		0.0205	0.1403		100	100		Amino Acid	Glutathione Metabolism	448	103239-24-3	1512	307.083
	385			cysteine-glutathione disulfide	LC/MS pos	46734		HMDB00656	4247235		1.84		0.007	0.0877		100	100		Amino Acid	Glutathione Metabolism	100001437	13081-14-6	824	427.095
	386			S-methylglutathione	LC/MS pos	33944	C11347		3605667		1.04		0.9173	0.5871		63	63		Amino Acid	Glutathione Metabolism	100001259	2922-56-7	1600	322.107
	387			S-lactoylglutathione	LC/MS neg	15731	C03451	HMDB01066	440018		2.47		0.0207	0.1403		75	100		Amino Acid	Glutathione Metabolism	1343	54398-03-7	1248	378.098
	390			5-oxoproline	LC/MS neg	1494	C01879	HMDB00267	7405		1.17		0.1034	0.2504		100	100		Amino Acid	Glutathione Metabolism	1021	98-79-3	738.5	128.035
	391			ophthalmate	LC/MS pos	34592		HMDB05765	7018721		1.21		0.0816	0.2193		100	100		Amino Acid	Glutathione Metabolism	100001311	495-27-2	1462	290.135
	394			4-hydroxy-nonenal-glutathione	LC/MS neg	48504					1.06		0.5257	0.4657		100	100		Amino Acid	Glutathione Metabolism	100006240	99927-70-5	3387.5	462.192
	398	Peptide	Gamma-glutamyl Amino Acid	gamma-glutamylalanine	LC/MS pos	37063		HMDB29142	440103		1.04		0.7823	0.552		100	100		Peptide	Gamma-glutamyl Amino Acid	100001843	5875-41-2	1116	219.098
	400			gamma-glutamylglutamate	LC/MS pos	36738	C05282	HMDB11737	92865		1.66		0.0094	0.0994		100	100		Peptide	Gamma-glutamyl Amino Acid	331	1116-22-9	1045	277.103
	401			gamma-glutamylglutamine	LC/MS pos	2730	C05283	HMDB11738	150914		1.1		0.6124	0.4968		100	88		Peptide	Gamma-glutamyl Amino Acid	1140	10148-81-9	817.9	276.119
	404			gamma-glutamylisoleucine*	LC/MS neg	34457		HMDB11170	14253342		0.98		0.5288	0.4657		63	50		Peptide	Gamma-glutamyl Amino Acid	100001485		1585	259.13
	405			gamma-glutamylleucine	LC/MS neg	18369		HMDB11171	151023		0.87		0.0503	0.1763		100	100		Peptide	Gamma-glutamyl Amino Acid	1268	2566-39-4	1636.5	259.13
	408			gamma-glutamylphenylalanine	LC/MS pos	33422		HMDB00594	111299		1.38		0.0473	0.1763		100	100		Peptide	Gamma-glutamyl Amino Acid	100000491	7432-24-8	2865	295.129
	409			gamma-glutamylthreonine*	LC/MS pos	33364		HMDB29159			1.06		0.8339	0.5655		100	100		Peptide	Gamma-glutamyl Amino Acid	100001314	5652-48-2	996.6	249.108
	411			gamma-glutamyltyrosine	LC/MS neg	2734		HMDB11741	94340		1.91		0.5876	0.4873		63	63		Peptide	Gamma-glutamyl Amino Acid	1102	7432-23-7	1240	309.109
	414		Dipeptide Derivative	carnosine	LC/MS neg	1768	C00386	HMDB00033	439224		0.85		0.0055	0.0781		100	100		Peptide	Dipeptide Derivative	249	305-84-0	804	225.099
	415			N-acetylcarnosine	LC/MS pos	43488		HMDB12881	9903482		0.7		0.011	0.1026		100	100		Peptide	Dipeptide Derivative	100004046	56353-15-2	1166	269.124
	417			anserine	LC/MS pos	15747	C01262	HMDB00194	112072		0.89		0.0358	0.1694		100	100		Peptide	Dipeptide Derivative	100000044	10030-52-1	651.8	241.13
	428		Dipeptide	alanylleucine	LC/MS pos	37093		HMDB28691	259583		1.42		0.1203	0.2642		100	100		Peptide	Dipeptide	100001890	1638-60-4	2165	203.139
	527			glutamine-leucine	LC/MS pos	42994					1.56		0.0876	0.2249		100	100		Peptide	Dipeptide	100003160		2195	260.16
	539			glycylisoleucine	LC/MS pos	36659		HMDB28844	88079		1.01		0.7392	0.5359		100	100		Peptide	Dipeptide	100001790	19461-38-2	2080	189.123
	540			glycylleucine	LC/MS pos	34398	C02155	HMDB00759	92843		1.2		0.1708	0.3081		100	100		Peptide	Dipeptide	100001258	869-19-2	2190.9	189.123
	550			glycylvaline	LC/MS pos	18357		HMDB28854	97417		1.27		0.1521	0.296		100	100		Peptide	Dipeptide	100000487	1963-21-9	1561.6	175.108
	574			isoleucylglycine	LC/MS pos	40008			342532		1.38		0.0631	0.1916		100	100		Peptide	Dipeptide	100003169	868-28-0	1740	189.123
	592			leucylglycine	LC/MS pos	40045			79070		1.62		0.0358	0.1694		100	100		Peptide	Dipeptide	100003185	686-50-0	1805	189.123
	611			lysylleucine	LC/MS pos	40020			4682588		1.29		0.1613	0.3033		100	100		Peptide	Dipeptide	100003196	7369-79-1	1561	260.197
	640			phenylalanylalanine	LC/MS pos	41374			6993123;5488196		1.15		0.3872	0.4088		100	100		Peptide	Dipeptide	100003589	3918-87-4	2120	237.123
	644			phenylalanylglycine	LC/MS pos	41370			98207		1.23		0.3733	0.404		100	100		Peptide	Dipeptide	100003588	721-90-4	2155	223.108
	661			prolylglycine	LC/MS pos	40703			7408076;6426709		1.1		0.4727	0.4481		100	100		Peptide	Dipeptide	100003674	2578-57-6	875	173.092
	701			threonylphenylalanine	LC/MS pos	31530			4099799;4099798		1.29		0.4891	0.4554		75	88		Peptide	Dipeptide	100001125	16875-27-7	2452	267.134
	710			tryptophylglycine	LC/MS neg	43028			263471		1.06		0.8049	0.5559		100	100		Peptide	Dipeptide	100003609	7360-09-0	2481	260.104
	739			valylglutamine	LC/MS pos	42079			5253209		2.31		0.1284	0.2727		100	100		Peptide	Dipeptide	100003640	42854-54-6	1100	246.145
	740			valylglycine	LC/MS pos	40475			136487		1.52		0.0309	0.1671		100	100		Peptide	Dipeptide	100003641	686-43-1	1372	175.108
	743			valylleucine	LC/MS pos	39994			352039		1.67		0.1616	0.3033		100	100		Peptide	Dipeptide	100003210	22906-55-4	2562	231.17
	800	Carbohydrate	Glycolysis, Gluconeogenesis, and Pyruvate Metabolism	1,5-anhydroglucitol (1,5-AG)	LC/MS neg	20675	C07326	HMDB02712	64960		1.06		0.279	0.3659		100	100		Carbohydrate	Glycolysis, Gluconeogenesis, and Pyruvate Metabolism	100000580	154-58-5	802	163.061
	803			glucose	LC/MS polar	20488	C00031	HMDB00122	79025		0.96		0.33	0.3881		100	100		Carbohydrate	Glycolysis, Gluconeogenesis, and Pyruvate Metabolism	572	50-99-7	2342	179.056
	804			glucose 6-phosphate	LC/MS polar	31260	C00668	HMDB01401	5958		1.5		0.6799	0.5191		100	100		Carbohydrate	Glycolysis, Gluconeogenesis, and Pyruvate Metabolism	291	103192-55-8	4537	259.022
	807			fructose-6-phosphate	GC/MS	12021	C05345	HMDB00124	69507		0.74		0.0775	0.2173		63	88		Carbohydrate	Glycolysis, Gluconeogenesis, and Pyruvate Metabolism	1232	103213-47-4	1994.9	315.1
	810			Isobar: fructose 1,6-diphosphate, glucose 1,6-diphosphate, myo-inositol 1,4 or 1,3-diphosphate	LC/MS neg	46896					20.43		0.312	0.3806		100	100		Carbohydrate	Glycolysis, Gluconeogenesis, and Pyruvate Metabolism	100002180		551	338.989
	812			dihydroxyacetone phosphate (DHAP)	LC/MS neg	15522	C00111	HMDB01473	668		2.07		0.3947	0.4089		100	100		Carbohydrate	Glycolysis, Gluconeogenesis, and Pyruvate Metabolism	309	102783-56-2	603	168.991
	816			2-phosphoglycerate	LC/MS polar	35629	C00631	HMDB03391	59		1.3		0.2266	0.3422		100	100		Carbohydrate	Glycolysis, Gluconeogenesis, and Pyruvate Metabolism	100000093	70195-25-4	4346	184.986
	817			3-phosphoglycerate	LC/MS neg	1414	C00597	HMDB00807	724		1.26		0.2776	0.3657		100	100		Carbohydrate	Glycolysis, Gluconeogenesis, and Pyruvate Metabolism	132	80731-10-8	583	184.986
	818			phosphoenolpyruvate (PEP)	LC/MS neg	597	C00074	HMDB00263	1005		1.21		0.2622	0.3598		100	100		Carbohydrate	Glycolysis, Gluconeogenesis, and Pyruvate Metabolism	463	10526-80-4	587.3	166.975
	819			pyruvate	LC/MS polar	22250	C00022	HMDB00243	1060		1.57		0.2546	0.3598		100	100		Carbohydrate	Glycolysis, Gluconeogenesis, and Pyruvate Metabolism	823	127-17-3	2650	175.025
	820			lactate	LC/MS neg	527	C00186	HMDB00190	612		1.07		0.1563	0.3021		100	100		Carbohydrate	Glycolysis, Gluconeogenesis, and Pyruvate Metabolism	482	79-33-4	681.6	89.0244
	823			glycerate	LC/MS polar	1572	C00258	HMDB00139	752		1.16		0.0913	0.2303		100	100		Carbohydrate	Glycolysis, Gluconeogenesis, and Pyruvate Metabolism	1052	600-19-1	2070.4	105.019
	826		Pentose Phosphate Pathway	6-phosphogluconate	LC/MS neg	15442	C00345	HMDB01316	91493		1.31		0.1147	0.2642		100	100		Carbohydrate	Pentose Phosphate Pathway	100000341	921-62-0;53411-70-4	583.9	275.017
	828			ribose 5-phosphate	GC/MS	561	C00117	HMDB01548			1.47		0.47	0.4481		88	100		Carbohydrate	Pentose Phosphate Pathway	19	18265-46-8;108321-05-7	1928.4	315.1
	829			ribose 1-phosphate	LC/MS polar	1763	C00620	HMDB01489	439236		1.39		0.1708	0.3081		100	100		Carbohydrate	Pentose Phosphate Pathway	219	50-99-7;58459-37-3	4025	229.012
	831			sedoheptulose-7-phosphate	LC/MS polar	35649	C05382	HMDB01068	616		1.56		0.8534	0.5722		100	100		Carbohydrate	Pentose Phosphate Pathway	100001628	2646-35-7	4364	289.033
	833			ribulose/xylulose 5-phosphate	GC/MS	37288	C00199				1.33		0.3694	0.4028		100	100		Carbohydrate	Pentose Phosphate Pathway	100002179		1935	357.2
	835			arabonate/xylonate	LC/MS polar	48255					1.14		0.0331	0.1673		100	100		Carbohydrate	Pentose Phosphate Pathway	100006115		2664.6	165.04
	838		Pentose Metabolism	ribose	GC/MS	12080	C00121	HMDB00283	5779		1.34		0.2494	0.357		100	100		Carbohydrate	Pentose Metabolism	914	50-69-1	1639.2	204
	839			ribitol	LC/MS polar	15772	C00474	HMDB00508	6912		0.93		0.2626	0.3598		100	100		Carbohydrate	Pentose Metabolism	100000406	488-81-3	1789.6	151.061
	840			ribonate	LC/MS polar	27731	C01685	HMDB00867	5460677		1.23		0.2524	0.3596		100	100		Carbohydrate	Pentose Metabolism	100001007	5336-08-03	2425	165.04
	861			arabitol/xylitol	LC/MS polar	48885					1.12		0.6565	0.5103		88	63		Carbohydrate	Pentose Metabolism	100006430		1932.4	151.061
	862			ribulose/xylulose	LC/MS polar	48340					1.27		0.7894	0.5543		100	88		Carbohydrate	Pentose Metabolism	100006122		1400	149.046
	866		Glycogen Metabolism	maltotetraose	LC/MS neg	15910	C02052	HMDB01296	446495		0.74		0.0473	0.1763		100	100		Carbohydrate	Glycogen Metabolism	100000275	34612-38-9	910	665.215
	868			maltotriose	LC/MS neg	44688	C01835	HMDB01262	439586		0.62		0.0142	0.1175		100	100		Carbohydrate	Glycogen Metabolism	100000276	1109-28-0	812	503.162
	871			maltose	LC/MS polar	15586	C00208	HMDB00163	10991489		0.54		0.0014	0.0523		100	100		Carbohydrate	Glycogen Metabolism	913	6363-53-7	3329.4	387.114
	893		Disaccharides and Oligosaccharides	sucrose	LC/MS neg	1519	C00089	HMDB00258	5988		0.72		0.0535	0.1809		100	100		Carbohydrate	Disaccharides and Oligosaccharides	935	57-50-1	865	341.109
	907		Fructose, Mannose and Galactose Metabolism	fructose	LC/MS polar	577	C00095	HMDB00660	5984		0.86		0.2253	0.3422		100	100		Carbohydrate	Fructose, Mannose and Galactose Metabolism	878	57-48-7	2022.2	179.056
	910			sorbitol	GC/MS	15053	C00794	HMDB00247	5780		0.68		0.0253	0.1522		88	88		Carbohydrate	Fructose, Mannose and Galactose Metabolism	506	6706-59-8	1843	319.1
	913			mannose	LC/MS polar	48153	C00159	HMDB00169	18950		0.83		0.1447	0.291		75	100		Carbohydrate	Fructose, Mannose and Galactose Metabolism	803	3458-28-4	2200	225.062
	914			mannose-6-phosphate	LC/MS polar	1469	C00275	HMDB01078	439198		1.32		0.6524	0.5101		100	100		Carbohydrate	Fructose, Mannose and Galactose Metabolism	294	70442-25-0;104872-94-8	4510	259.022
	917			mannitol	GC/MS	15335	C00392	HMDB00765	6251		0.93		0.3601	0.3985		100	100		Carbohydrate	Fructose, Mannose and Galactose Metabolism	100000277	69-65-8	1839	319.1
	923			galactitol (dulcitol)	LC/MS polar	1117	C01697	HMDB00107	11850		0.76		0.0028	0.0615		100	100		Carbohydrate	Fructose, Mannose and Galactose Metabolism	1003	608-66-2	2309.7	181.072
	924			galactose 1-phosphate	LC/MS polar	15706	C00446	HMDB00645	123912		2.66		0.0185	0.1342		63	100		Carbohydrate	Fructose, Mannose and Galactose Metabolism	100000300	19046-60-7	4552	259.022
	931			galactonate	LC/MS polar	27719	C00880	HMDB00565	128869		1.14		0.3476	0.3935		100	100		Carbohydrate	Fructose, Mannose and Galactose Metabolism	100001026	299-28-5	3085	195.051
	935		Nucleotide Sugar	UDP-glucose	LC/MS polar	32344	C00029	HMDB00286	8629		0.7		0.0332	0.1673		88	100		Carbohydrate	Nucleotide Sugar	1096	117756-22-6	3950	565.048
	939			UDP-galactose	LC/MS polar	15860	C00052	HMDB00302	18068		0.91		0.2727	0.363		50	63		Carbohydrate	Nucleotide Sugar	100000298	2956-16-3;91183-98-1;137868-52-1	4000	565.048
	940			UDP-glucuronate	LC/MS neg	2763	C00167	HMDB00935	17473		---		---	---		0	0		Carbohydrate	Nucleotide Sugar	1097	28053-08-9;63700-19-6	588	579.027
	947			cytidine 5'-monophospho-N-acetylneuraminic acid	LC/MS polar	36831	C00128	HMDB01176	448209		1.13		0.1864	0.3159		100	100		Carbohydrate	Nucleotide Sugar	1223	3063-71-6	3900	613.14
	953		Aminosugar Metabolism	glucosamine-6-phosphate	LC/MS polar	580	C00352	HMDB01254	439217		1.59		0.7723	0.5474		100	100		Carbohydrate	Aminosugar Metabolism	290	3616-42-0	4521.5	258.038
	957			glucuronate	LC/MS polar	15443	C00191	HMDB00127	444791		1.22		0.1464	0.2925		100	100		Carbohydrate	Aminosugar Metabolism	100000257	207300-70-7	3233.3	193.035
	968			N-acetylneuraminate	LC/MS polar	32377	C00270	HMDB00230	439197		0.87		0.0372	0.1724		100	100		Carbohydrate	Aminosugar Metabolism	1162	131-48-6	3072.6	308.099
	980			erythronate*	LC/MS polar	42420		HMDB00613	2781043		1.22		0.1903	0.3182		100	100		Carbohydrate	Aminosugar Metabolism	100001320	88759-55-1	2186	135.03
	983		Advanced Glycation End-product	N6-carboxymethyllysine	LC/MS pos	36713					0.52		0.0045	0.0672		100	63		Carbohydrate	Advanced Glycation End-product	100001768	5746-04-03	639	205.118
	987	Energy	TCA Cycle	citrate	LC/MS neg	1564	C00158	HMDB00094	311		1		0.6693	0.5157		100	100		Energy	TCA Cycle	1124	77-92-9	582	191.02
	992			alpha-ketoglutarate	LC/MS polar	528	C00026	HMDB00208	51		1.14		0.1317	0.2762		100	100		Energy	TCA Cycle	93	305-72-6;328-50-7;22202-68-2	2700	145.014
	994			succinylcarnitine	LC/MS pos	37058					1.24		0.0695	0.203		100	100		Energy	TCA Cycle	100001948		1419	262.129
	995			succinate	LC/MS neg	1437	C00042	HMDB00254	1110		1.1		0.205	0.3316		100	88		Energy	TCA Cycle	252	110-15-6	603	117.019
	996			fumarate	LC/MS polar	1643	C00122	HMDB00134	444972		1.22		0.0628	0.1916		100	100		Energy	TCA Cycle	330	100-17-8	3084	115.004
	997			malate	LC/MS neg	1303	C00149	HMDB00156	525		1.2		0.0348	0.1694		100	100		Energy	TCA Cycle	409	6915-15-7	615.6	133.014
	1007			2-methylcitrate/homocitrate	LC/MS neg	52282					1		0.6495	0.5101		100	75		Energy	TCA Cycle	100008929		575	205.035
	1008		Oxidative Phosphorylation	acetylphosphate	LC/MS polar	15488	C00227	HMDB01494	186		1.21		0.3956	0.4089		100	100		Energy	Oxidative Phosphorylation	1211	94249-01-1	4013.9	138.98
	1010			phosphate	LC/MS neg	42109	C00009	HMDB01429	1061		1.07		0.0402	0.1726		100	100		Energy	Oxidative Phosphorylation	461	7664-38-2	608	96.9696
	1012	Lipid	Medium Chain Fatty Acid	caproate (6:0)	LC/MS neg	32489	C01585	HMDB00535	8892		1.08		0.9781	0.6054		100	100		Lipid	Medium Chain Fatty Acid	926	142-62-1	2713.7	115.076
	1013			heptanoate (7:0)	LC/MS neg	1644	C17714	HMDB00666	8094		1.32		0.1062	0.2542		63	100		Lipid	Medium Chain Fatty Acid	925	111-14-8	3670	129.092
	1014			caprylate (8:0)	LC/MS neg	32492	C06423	HMDB00482	379		1.26		0.9965	0.6088		75	100		Lipid	Medium Chain Fatty Acid	932	124-07-2	4362	143.108
	1025		Long Chain Fatty Acid	palmitate (16:0)	LC/MS neg	1336	C00249	HMDB00220	985		1.04		0.7468	0.5359		100	100		Lipid	Long Chain Fatty Acid	424	57-10-3	5618	255.233
	1026			palmitoleate (16:1n7)	LC/MS neg	33447	C08362	HMDB03229	445638		1.05		0.8735	0.5787		100	100		Lipid	Long Chain Fatty Acid	452	373-49-9	5475	253.217
	1028			margarate (17:0)	LC/MS neg	1121		HMDB02259	10465		0.92		0.2635	0.3598		100	100		Lipid	Long Chain Fatty Acid	891	506-12-7	5731	269.249
	1029			10-heptadecenoate (17:1n7)	LC/MS neg	33971		HMDB60038	5312435		0.96		0.4321	0.4317		100	100		Lipid	Long Chain Fatty Acid	100001278	29743-97-3	5555	267.233
	1030			stearate (18:0)	LC/MS neg	1358	C01530	HMDB00827	5281		1		0.8648	0.5772		100	100		Lipid	Long Chain Fatty Acid	439	57-11-4	5872	283.264
	1032			oleate (18:1n9)	GC/MS	1359	C00712	HMDB00207	445639		1.09		0.6695	0.5157		100	100		Lipid	Long Chain Fatty Acid	442	112-80-1	1984.4	339.2
	1034			cis-vaccenate (18:1n7)	GC/MS	33970	C08367	HMDB03231	5282761		1.17		0.6316	0.5054		100	100		Lipid	Long Chain Fatty Acid	100001228	506-17-2	1987	339.3
	1039			10-nonadecenoate (19:1n9)	LC/MS neg	33972		HMDB13622	5312513		1.04		0.9168	0.5871		100	100		Lipid	Long Chain Fatty Acid	100001277	73033-09-7	5780	295.264
	1044			eicosenoate (20:1)	LC/MS neg	33587		HMDB02231	5282768		1.17		0.605	0.4928		100	100		Lipid	Long Chain Fatty Acid	100001335		5950	309.28
	1048			erucate (22:1n9)	LC/MS neg	1552	C08316	HMDB02068	5281116		1.28		0.1383	0.2821		100	100		Lipid	Long Chain Fatty Acid	1087	112-86-7	6355.6	337.311
	1058		Polyunsaturated Fatty Acid (n3 and n6)	stearidonate (18:4n3)	LC/MS neg	33969	C16300	HMDB06547	5312508		1.23		0.7243	0.5324		75	88		Lipid	Polyunsaturated Fatty Acid (n3 and n6)	100001229	111174-40-4	5395	275.202
	1059			eicosapentaenoate (EPA; 20:5n3)	LC/MS neg	18467	C06428	HMDB01999	446284		1.08		0.3147	0.3806		100	100		Lipid	Polyunsaturated Fatty Acid (n3 and n6)	2050	10-2005-9;10417-94-4	5450	301.217
	1060			docosapentaenoate (n3 DPA; 22:5n3)	LC/MS neg	32504	C16513	HMDB01976	6441454		1.2		0.1777	0.3149		100	100		Lipid	Polyunsaturated Fatty Acid (n3 and n6)	100001181	2234-74-4	5571	329.249
	1061			docosahexaenoate (DHA; 22:6n3)	LC/MS neg	44675	C06429	HMDB02183	445580		1.25		0.1188	0.2642		100	100		Lipid	Polyunsaturated Fatty Acid (n3 and n6)	100000665	6217-54-5	5525	327.233
	1065			linoleate (18:2n6)	LC/MS neg	1105	C01595	HMDB00673	5280450		1.14		0.5099	0.46		100	100		Lipid	Polyunsaturated Fatty Acid (n3 and n6)	180	60-33-3	5535	279.233
	1067			linolenate [alpha or gamma; (18:3n3 or 6)]	LC/MS neg	34035	C06426	HMDB03073	5280934		1.01		0.7459	0.5359		100	100		Lipid	Polyunsaturated Fatty Acid (n3 and n6)	100001337		5450	277.217
	1069			dihomo-linolenate (20:3n3 or n6)	LC/MS neg	35718	C03242	HMDB02925	5280581		1.2		0.1777	0.3149		100	100		Lipid	Polyunsaturated Fatty Acid (n3 and n6)	100001739	17046-59-2	5596	305.249
	1070			arachidonate (20:4n6)	LC/MS neg	1110	C00219	HMDB01043	444899		1.23		0.0225	0.1427		100	100		Lipid	Polyunsaturated Fatty Acid (n3 and n6)	229	506-32-1	5535	303.233
	1071			adrenate (22:4n6)	LC/MS neg	32980	C16527	HMDB02226	5497181		1.15		0.3479	0.3935		100	100		Lipid	Polyunsaturated Fatty Acid (n3 and n6)	100001193	2091-25-0	5678	331.264
	1072			docosapentaenoate (n6 DPA; 22:5n6)	LC/MS neg	37478	C16513	HMDB01976	6441454		1.23		0.4671	0.4481		100	100		Lipid	Polyunsaturated Fatty Acid (n3 and n6)	100001580	25182-74-5	5624.5	329.249
	1073			docosadienoate (22:2n6)	LC/MS neg	32415	C16533	HMDB61714	5282807		1.1		0.2132	0.3358		100	100		Lipid	Polyunsaturated Fatty Acid (n3 and n6)	100001182	7370-49-2	6034	335.296
	1074			dihomo-linoleate (20:2n6)	LC/MS neg	17805	C16525	HMDB05060	6439848		1.09		0.5225	0.4657		100	100		Lipid	Polyunsaturated Fatty Acid (n3 and n6)	1231	2091-39-6	5730	307.264
	1076			mead acid (20:3n9)	LC/MS neg	35174		HMDB10378	5312531		1.83		0.4919	0.4554		100	100		Lipid	Polyunsaturated Fatty Acid (n3 and n6)	100001472	20590-32-3	5650	305.249
	1130		Fatty Acid, Branched	17-methylstearate	LC/MS neg	38296			3083779		1.23		0.3068	0.3774		88	100		Lipid	Fatty Acid, Branched	100002356	2724-59-6	5993	297.28
	1141		Fatty Acid, Dicarboxylate	2-hydroxyglutarate	LC/MS neg	37253	C02630	HMDB00606	43		1.11		0.1383	0.2821		100	100		Lipid	Fatty Acid, Dicarboxylate	100002070	40951-21-1	600	147.03
	1144			2-hydroxyadipate	LC/MS polar	31934	C02360	HMDB00321	193530		1.05		0.9734	0.6037		100	100		Lipid	Fatty Acid, Dicarboxylate	100001153	18294-85-4	3000	161.046
	1147			maleate	LC/MS polar	20676	C01384	HMDB00176	444266		1.05		0.7342	0.5344		100	100		Lipid	Fatty Acid, Dicarboxylate	100000707	110-16-7	2510	115.004
	1148			pimelate (heptanedioate)	LC/MS polar	15704	C02656	HMDB00857	385		0.94		0.2428	0.3548		100	100		Lipid	Fatty Acid, Dicarboxylate	100000101	111-16-0	2745	159.066
	1150			suberate (octanedioate)	LC/MS polar	15730	C08278	HMDB00893	10457		1.29		0.0082	0.0961		100	100		Lipid	Fatty Acid, Dicarboxylate	100000016	505-48-6	2577.6	173.082
	1153			azelate (nonanedioate)	LC/MS neg	18362	C08261	HMDB00784	2266		1.19		0.0623	0.1916		100	100		Lipid	Fatty Acid, Dicarboxylate	2029	123-99-9	1276	187.098
	1157			dodecanedioate	LC/MS neg	32388	C02678	HMDB00623	12736		0.99		0.4207	0.4274		100	88		Lipid	Fatty Acid, Dicarboxylate	100001102	693-23-2	2990	229.145
	1192		Fatty Acid, Amide	erucamide	LC/MS pos	35177			5365371		1.07		0.5283	0.4657		100	100		Lipid	Fatty Acid, Amide	100001444	112-84-5	6335	338.342
	1194		Fatty Acid, Amino	2-aminoheptanoate	LC/MS pos	43761			227939		0.98		0.5972	0.4915		100	100		Lipid	Fatty Acid, Amino	100004542	1115-90-8	2530	146.118
	1199			2-aminooctanoate	LC/MS pos	43343		HMDB00991	69522		1.14		0.1587	0.3033		88	100		Lipid	Fatty Acid, Amino	100004227	644-90-6	3355	160.133
	1207		Fatty Acid Synthesis	malonylcarnitine	LC/MS pos	37059		HMDB02095	22833583		1.16		0.1203	0.2642		100	100		Lipid	Fatty Acid Synthesis	100001526	853728-01-5	965	248.113
	1208			malonate	LC/MS polar	15872	C00383	HMDB00691	867		1.02		0.9107	0.5855		100	100		Lipid	Fatty Acid Synthesis	818	141-82-2;26522-22-85-0	3447	103.004
	1209			2-methylmalonyl carnitine	LC/MS pos	35482		HMDB13133	53481628		1.38		0.0224	0.1427		100	100		Lipid	Fatty Acid Synthesis	100001596	149181-64-6	1552.7	262.129
	1210		Fatty Acid Metabolism	acetyl CoA	LC/MS neg	43840	C00024	HMDB01206	444493		1.55		0.0176	0.1342		100	100		Lipid	Fatty Acid Metabolism	1830	102029-73-2	1691	403.556
	1221		Fatty Acid Metabolism (also BCAA Metabolism)	butyrylcarnitine	LC/MS pos	32412	C02862	HMDB02013	439829		0.85		0.1808	0.3159		100	88		Lipid	Fatty Acid Metabolism (also BCAA Metabolism)	100001054	25576-40-3	1977	232.154
	1222			butyrylglycine	LC/MS neg	31850		HMDB00808	88412		---		---	---		0	0		Lipid	Fatty Acid Metabolism (also BCAA Metabolism)	100001151	20208-73-5	1470	144.067
	1224			propionylcarnitine	LC/MS pos	32452	C03017	HMDB00824	107738		1.09		0.3975	0.4094		100	100		Lipid	Fatty Acid Metabolism (also BCAA Metabolism)	100001162	17298-37-2	1590	218.139
	1225			propionylglycine	LC/MS pos	31932		HMDB00783	98681		1		---	---		13	0		Lipid	Fatty Acid Metabolism (also BCAA Metabolism)	100001150	21709-90-0	1551	132.066
	1227			methylmalonate (MMA)	LC/MS polar	1496	C02170	HMDB00202	487		1.23		0.2121	0.3358		100	100		Lipid	Fatty Acid Metabolism (also BCAA Metabolism)	418	516-05-2	3078.4	117.019
	1230		Fatty Acid Metabolism(Acyl Glycine)	hexanoylglycine	LC/MS neg	35436		HMDB00701	99463		0.86		0.1982	0.3235		100	100		Lipid	Fatty Acid Metabolism(Acyl Glycine)	100001527	24003-67-6	2900	172.098
	1238		Fatty Acid Metabolism(Acyl Carnitine)	acetylcarnitine	LC/MS pos	32198	C02571	HMDB00201	1		1.01		0.8133	0.5559		100	100		Lipid	Fatty Acid Metabolism(Acyl Carnitine)	100000802	5080-50-2	1166.9	204.123
	1239			hydroxybutyrylcarnitine*	LC/MS pos	43264		HMDB13127	53481617		1.38		0.0495	0.1763		100	100		Lipid	Fatty Acid Metabolism(Acyl Carnitine)	100003926		1477	248.149
	1240			valerylcarnitine	LC/MS pos	34406		HMDB13128	6426903		1.08		0.3506	0.3935		0	25		Lipid	Fatty Acid Metabolism(Acyl Carnitine)	100001394		2555	246.17
	1241			hexanoylcarnitine	LC/MS pos	32328		HMDB00705	6426853		0.85		0.0861	0.2248		100	100		Lipid	Fatty Acid Metabolism(Acyl Carnitine)	100000781	6920-35-0	3194	260.186
	1242			octanoylcarnitine	LC/MS pos	33936	C02838	HMDB00791	123701		0.91		0.115	0.2642		38	13		Lipid	Fatty Acid Metabolism(Acyl Carnitine)	100001247	3671-77-0	4090	288.217
	1247			laurylcarnitine	LC/MS pos	34534		HMDB02250	10427569		---		---	---		0	0		Lipid	Fatty Acid Metabolism(Acyl Carnitine)	100001392	25518-54-1	5070	344.28
	1248			myristoylcarnitine	LC/MS pos	33952		HMDB05066	53477791		0.81		0.1017	0.2482		100	88		Lipid	Fatty Acid Metabolism(Acyl Carnitine)	100001270	18822-89-4	5142.1	372.311
	1249			2-tetradecenoyl carnitine	LC/MS pos	35472					1.12		0.8929	0.5816		13	25		Lipid	Fatty Acid Metabolism(Acyl Carnitine)	100001598	137132-46-8	5125	370.295
	1250			palmitoylcarnitine	LC/MS pos	44681	C02990	HMDB00222	461		0.84		0.1405	0.2845		100	100		Lipid	Fatty Acid Metabolism(Acyl Carnitine)	100000776	6865-14-1	5204	400.342
	1251			stearoylcarnitine	LC/MS pos	34409		HMDB00848	6426855		0.92		0.3054	0.3773		100	100		Lipid	Fatty Acid Metabolism(Acyl Carnitine)	100001391	18822-91-8	5256	428.373
	1252			linoleoylcarnitine*	LC/MS pos	46223		HMDB06469	6450015		0.52		0.0043	0.0672		100	100		Lipid	Fatty Acid Metabolism(Acyl Carnitine)	100003151	36816-10-1	5190	424.342
	1253			oleoylcarnitine	LC/MS pos	35160		HMDB05065	6441392;53477789		0.6		0.01	0.0994		100	100		Lipid	Fatty Acid Metabolism(Acyl Carnitine)	100001501	38677-66-6	5215	426.358
	1255			myristoleoylcarnitine*	LC/MS pos	48182					1.48		0.429	0.4314		25	25		Lipid	Fatty Acid Metabolism(Acyl Carnitine)	100006051	889848-55-9	5120	370.295
	1256		Carnitine Metabolism	deoxycarnitine	LC/MS pos	36747	C01181	HMDB01161	134		0.8		0.0495	0.1763		100	100		Lipid	Carnitine Metabolism	100001662	6249-56-5	742.4	146.118
	1257			carnitine	LC/MS pos	15500	C00318	HMDB00062	10917		1.09		0.4687	0.4481		100	100		Lipid	Carnitine Metabolism	100000007	461-05-2	688.9	162.112
	1262		Ketone Bodies	3-hydroxybutyrate (BHBA)	LC/MS polar	542	C01089	HMDB00357	441		1.01		0.8134	0.5559		100	100		Lipid	Ketone Bodies	254	625-72-9	1443.3	103.04
	1265		Fatty Acid, Monohydroxy	alpha-hydroxycaproate	LC/MS neg	37073		HMDB01624	99824		0.96		0.4635	0.4481		88	88		Lipid	Fatty Acid, Monohydroxy	100001723	6064-63-7	1920	131.071
	1267			2-hydroxydecanoate	LC/MS neg	42489			21488		1.07		0.9564	0.5966		88	100		Lipid	Fatty Acid, Monohydroxy	100004089	5393-81-7	4840	187.134
	1269			2-hydroxypalmitate	LC/MS neg	35675		HMDB31057	92836		1.01		0.7843	0.552		100	100		Lipid	Fatty Acid, Monohydroxy	100001579	764-67-0	5511.2	271.228
	1270			2-hydroxystearate	LC/MS neg	17945	C03045		69417		1.13		0.9413	0.5932		100	100		Lipid	Fatty Acid, Monohydroxy	1239	629-22-1	5695	299.259
	1273			3-hydroxyoctanoate	LC/MS neg	22001		HMDB01954	26613		0.96		0.3922	0.4089		100	100		Lipid	Fatty Acid, Monohydroxy	100000773	88930-08-9	3446	159.103
	1276			3-hydroxylaurate	LC/MS neg	32457		HMDB00387	94216		1.07		0.4485	0.4377		100	100		Lipid	Fatty Acid, Monohydroxy	100001112	53941-38-1	5175	215.165
	1279			3-hydroxypalmitate	LC/MS neg	27503		HMDB10734	301590		1.05		0.864	0.5772		100	100		Lipid	Fatty Acid, Monohydroxy	100000983	928-17-6	5476	271.228
	1286			8-hydroxyoctanoate	LC/MS neg	21239		HMDB00711	69820		1.26		0.2455	0.3548		100	100		Lipid	Fatty Acid, Monohydroxy	100000956	764-89-6	2300.4	159.103
	1293			13-HODE + 9-HODE	LC/MS neg	37752			43013		1.07		0.8925	0.5816		100	100		Lipid	Fatty Acid, Monohydroxy	100002196		5275	295.228
	1308		Fatty Acid, Oxidized	4-hydroxy-2-nonenal	LC/MS neg	38309		HMDB04362	1693		0.99		0.5384	0.4709		100	100		Lipid	Fatty Acid, Oxidized	143	75899-68-2;128946-65-6	4745	155.108
	1385		Endocannabinoid	oleoyl ethanolamide	LC/MS neg	38102		HMDB02088	5283454		1.55		0.9867	0.6069		100	100		Lipid	Endocannabinoid	1137	11-58-0;111-58-0	6200	324.291
	1388			palmitoyl ethanolamide	LC/MS neg	38165	C16512	HMDB02100	4671		1.12		0.4847	0.4554		100	100		Lipid	Endocannabinoid	1489	544-31-0	6100	298.275
	1389			stearoyl ethanolamide	LC/MS pos	38625		HMDB13078	27902		1.04		0.4375	0.4339		100	100		Lipid	Endocannabinoid	100002254	111-57-9	5956.9	328.321
	1395			N-oleoyltaurine	LC/MS neg	39732			6437033		1.07		0.851	0.5719		100	100		Lipid	Endocannabinoid	100003119	52514-04-2	5610	388.253
	1396			N-stearoyltaurine	LC/MS neg	39730			168274		0.91		0.2669	0.3605		100	100		Lipid	Endocannabinoid	100003240	63155-80-6	5782	390.268
	1397			N-palmitoyltaurine	LC/MS neg	39835					0.94		0.3679	0.4028		100	100		Lipid	Endocannabinoid	100003239	83982-06-3	5560	362.237
	1400		Inositol Metabolism	myo-inositol	LC/MS polar	1124	C00137	HMDB00211	892		1.09		0.3346	0.3891		100	100		Lipid	Inositol Metabolism	363	87-89-8	3506.3	225.062
	1401			chiro-inositol	LC/MS polar	37112	C19891	HMDB34220			1.06		0.6378	0.5084		100	100		Lipid	Inositol Metabolism	100001859	643-12-9	3191.2	225.062
	1403			scyllo-inositol	GC/MS	32379	C06153	HMDB06088	892		1.25		0.7107	0.5262		88	88		Lipid	Inositol Metabolism	100001215	488-59-5	1893.8	318.2
	1408			inositol 1-phosphate (I1P)	GC/MS	1481	C04006	HMDB00213	440194		1.07		0.7023	0.5251		100	100		Lipid	Inositol Metabolism	370	573-35-3;106032-59-1	2057.8	318.1
	1427		Phospholipid Metabolism	choline	LC/MS pos	15506	C00114	HMDB00097	305		1.53		0.0017	0.0575		100	100		Lipid	Phospholipid Metabolism	1256	67-48-1	675	104.107
	1428			choline phosphate	LC/MS pos	34396	C00588	HMDB01565	1014		1.01		0.9426	0.5932		100	100		Lipid	Phospholipid Metabolism	267	72556-74-2	692.5	184.073
	1429			cytidine 5'-diphosphocholine	LC/MS polar	34418	C00307	HMDB01413	13804		1.26		0.5675	0.4782		100	100		Lipid	Phospholipid Metabolism	1220	33818-15-4	4200	533.106
	1430			glycerophosphorylcholine (GPC)	LC/MS pos	15990	C00670	HMDB00086	71920		1.03		0.5824	0.4857		100	100		Lipid	Phospholipid Metabolism	100000269	28319-77-9	709.9	258.11
	1433			ethanolamine	GC/MS	1497	C00189	HMDB00149	700		1.32		0.0164	0.132		100	100		Lipid	Phospholipid Metabolism	420	141-43-5	1304	174.1
	1434			phosphoethanolamine	LC/MS neg	1600	C00346	HMDB00224	1015		1.09		0.2985	0.3769		100	100		Lipid	Phospholipid Metabolism	1026	1071-23-4	638	140.012
	1435			cytidine-5'-diphosphoethanolamine	LC/MS polar	34410	C00570	HMDB01564	123727		1.17		0.7652	0.5437		100	100		Lipid	Phospholipid Metabolism	100001407	72842-05-8	4210	445.053
	1436			glycerophosphoethanolamine	LC/MS polar	37455	C01233	HMDB00114	123874		0.98		0.6314	0.5054		100	100		Lipid	Phospholipid Metabolism	100001620	33049-08-0	3075	214.049
	1438			glycerophosphoinositol*	LC/MS polar	47155					1.38		0.0446	0.1763		100	100		Lipid	Phospholipid Metabolism	100001621	16824-65-0	3850	333.059
	1439			1-palmitoyl-2-oleoyl-GPC (16:0/18:1)*	LC/MS polar	52461			6436017		0.96		0.2253	0.3422		100	100		Lipid	Phospholipid Metabolism	1539	26853-31-6;26853-31-6	853	804.576
	1440			1-stearoyl-2-arachidonoyl-GPC (18:0/20:4)	LC/MS polar	42450			16219824		0.98		0.6275	0.5054		100	100		Lipid	Phospholipid Metabolism	100001869	35418-59-8	850	854.591
	1441			1-palmitoyl-2-linoleoyl-GPC (16:0/18:2)*	LC/MS polar	52460			5287971		1.21		0.0045	0.0672		100	100		Lipid	Phospholipid Metabolism	1537	40811-94-7	870	802.56
	1443			1,2-dipalmitoyl-GPC (16:0/16:0)	LC/MS polar	19130		HMDB00564	452110		0.93		0.0449	0.1763		100	100		Lipid	Phospholipid Metabolism	100000657	63-89-8	830	778.56
	1444			1-stearoyl-2-oleoyl-GPC (18:0/18:1)	LC/MS polar	52438					1.18		0.0521	0.1802		100	100		Lipid	Phospholipid Metabolism	100008904	56421-10-4	850	832.607
	1446			1-palmitoyl-2-arachidonoyl-GPC (16:0/20:4)	LC/MS polar	52459			10747814		0.93		0.069	0.203		100	100		Lipid	Phospholipid Metabolism	100008914	35418-58-7	870	826.56
	1447			1-stearoyl-2-linoleoyl-GPC (18:0/18:2)*	LC/MS polar	52452					1.14		0.0285	0.1611		100	100		Lipid	Phospholipid Metabolism	100008980		850	830.592
	1450			1-palmitoyl-2-palmitoleoyl-GPC (16:0/16:1)*	LC/MS polar	52470					0.93		0.2194	0.3422		100	100		Lipid	Phospholipid Metabolism	100008984		872	776.545
	1453			1-stearoyl-2-arachidonoyl-GPI (18:0/20:4)	LC/MS polar	52449					1		0.8182	0.5574		100	100		Lipid	Phospholipid Metabolism	100000616		870	885.549
	1454			1-palmitoyl-2-linoleoyl-GPI (16:0/18:2)	LC/MS polar	52450					0.98		0.6225	0.5036		100	100		Lipid	Phospholipid Metabolism	1528		910	833.518
	1455			1-oleoyl-2-linoleoyl-GPI (18:1/18:2)*	LC/MS polar	52451					1.09		0.1516	0.296		63	88		Lipid	Phospholipid Metabolism	100008979		902	859.534
	1458			1-palmitoyl-2-oleoyl-GPG (16:0/18:1)	LC/MS polar	52448			5283509		0.98		0.4247	0.4286		100	100		Lipid	Phospholipid Metabolism	100000641		745	747.519
	1462			1-palmitoyl-2-oleoyl-GPE (16:0/18:1)	LC/MS polar	19263		HMDB05320	5283496		1.42		0.042	0.1735		88	100		Lipid	Phospholipid Metabolism	1526	26662-94-2	765	716.524
	1464			1-stearoyl-2-arachidonoyl-GPE (18:0/20:4)	LC/MS polar	52447			5289133		1.14		0.0793	0.2185		100	100		Lipid	Phospholipid Metabolism	100008977		756	766.539
	1466			1-stearoyl-2-oleoyl-GPE (18:0/18:1)	LC/MS polar	42448					1.69		0.0025	0.0615		88	100		Lipid	Phospholipid Metabolism	100001856		750	744.555
	1467			1-palmitoyl-2-arachidonoyl-GPE (16:0/20:4)*	LC/MS polar	52464		HMDB05323	9546800		1.14		0.0662	0.1972		100	100		Lipid	Phospholipid Metabolism	100008990		758	738.508
	1469			1-palmitoyl-2-linoleoyl-GPE (16:0/18:2)	LC/MS polar	42449		HMDB05322	9546747		1.42		0.0004	0.0239		100	100		Lipid	Phospholipid Metabolism	100001870		762	714.508
	1470			1-palmitoyl-2-linoleoyl-GPG (16:0/18:2)	LC/MS polar	52628					1.03		0.5686	0.4782		100	100		Lipid	Phospholipid Metabolism	1543		717	745.503
	1472			1-stearoyl-2-linoleoyl-GPE (18:0/18:2)*	LC/MS polar	52446			9546749		1.41		0.0001	0.0239		100	100		Lipid	Phospholipid Metabolism	100008976		750	742.539
	1486			1-palmitoyl-2-stearoyl-GPC (16:0/18:0)	LC/MS polar	52616					0.94		0.0926	0.2317		63	38		Lipid	Phospholipid Metabolism	100008921	59403-51-9	870	806.592
	1490			1-palmitoyl-2-oleoyl-GPI (16:0/18:1)*	LC/MS polar	52669					1.06		0.2095	0.3358		100	100		Lipid	Phospholipid Metabolism	100009066		893	835.534
	1494			1-stearoyl-2-oleoyl-GPG (18:0/18:1)	LC/MS polar	52623					1.16		0.8132	0.5559		100	88		Lipid	Phospholipid Metabolism	100001866		717	775.549
	1544		Phosphatidylserine (PS)	1-stearoyl-2-arachidonoyl-GPS (18:0/20:4)	LC/MS polar	48502					1.15		0.196	0.3223		100	100		Lipid	Phosphatidylserine (PS)	100001872		888	810.529
	1545			1-stearoyl-2-oleoyl-GPS (18:0/18:1)	LC/MS polar	48494			9547087		1.15		0.0105	0.101		100	100		Lipid	Phosphatidylserine (PS)	100000639		901	788.545
	1551		Lysolipid	1-palmitoyl-GPC (16:0)	LC/MS pos	33955		HMDB10382	86554		0.9		0.1487	0.2952		100	100		Lipid	Lysolipid	100001263	17364-16-8	5670	496.34
	1552			2-palmitoyl-GPC (16:0)*	LC/MS pos	35253		HMDB61702	15061532		0.92		0.2584	0.3598		100	100		Lipid	Lysolipid	100001562		5610	496.34
	1553			1-palmitoleoyl-GPC (16:1)*	LC/MS pos	33230		HMDB10383	24779461		0.91		0.2669	0.3605		100	100		Lipid	Lysolipid	100001511		5525	494.324
	1554			2-palmitoleoyl-GPC (16:1)*	LC/MS pos	35819					0.94		0.4073	0.4181		100	100		Lipid	Lysolipid	100001561		5490	494.324
	1557			1-stearoyl-GPC (18:0)	LC/MS pos	33961		HMDB10384	497299		1.25		0.9472	0.5936		100	100		Lipid	Lysolipid	100001271	19420-57-6	5847	524.371
	1558			2-stearoyl-GPC (18:0)*	LC/MS pos	35255			10208382		1.08		0.7203	0.5308		100	100		Lipid	Lysolipid	100001555		5777	524.371
	1559			1-oleoyl-GPC (18:1)	LC/MS pos	48258		HMDB02815	16081932		0.89		0.163	0.3033		100	100		Lipid	Lysolipid	100001272	19420-56-5	5700	522.355
	1562			1-linoleoyl-GPC (18:2)	LC/MS pos	34419	C04100	HMDB10386	11988421		0.94		0.4238	0.4286		100	100		Lipid	Lysolipid	100001395		5575.9	520.34
	1564			1-linolenoyl-GPC (18:3)*	LC/MS pos	45951					0.91		0.2843	0.3696		100	100		Lipid	Lysolipid	100005350		5506	518.324
	1574			1-arachidonoyl-GPC (20:4)*	LC/MS neg	34061	C05208	HMDB10395			1.13		0.2228	0.3422		100	100		Lipid	Lysolipid	100001551		6074	618.341
	1586			1-(1-enyl-stearoyl)-GPE (P-18:0)*	LC/MS neg	39271					1.08		0.6685	0.5157		100	100		Lipid	Lysolipid	100003001		6500	464.315
	1587			1-(1-enyl-oleoyl)-GPE (P-18:1)*	LC/MS neg	44621					1.15		0.2353	0.3502		100	100		Lipid	Lysolipid	100005372		6250	462.299
	1590			1-palmitoyl-GPE (16:0)	LC/MS neg	35631		HMDB11503	9547069		0.97		0.4868	0.4554		100	100		Lipid	Lysolipid	100001567		6057.2	452.278
	1593			1-stearoyl-GPE (18:0)	LC/MS neg	42398		HMDB11130	9547068		1.14		0.3594	0.3985		100	100		Lipid	Lysolipid	100001461	69747-55-3	6514	480.31
	1594			2-stearoyl-GPE (18:0)*	LC/MS neg	41220					1.47		0.4727	0.4481		88	88		Lipid	Lysolipid	100003901		6350	480.31
	1595			1-oleoyl-GPE (18:1)	LC/MS neg	35628		HMDB11506	9547071		1.03		0.5644	0.4782		100	100		Lipid	Lysolipid	100001569	89576-29-4	6125.1	478.294
	1599			1-linoleoyl-GPE (18:2)*	LC/MS neg	32635		HMDB11507	52925130		1.04		0.9001	0.5825		100	100		Lipid	Lysolipid	100001570		5900	476.278
	1603			1-arachidonoyl-GPE (20:4)*	LC/MS neg	35186		HMDB11517	42607465		0.93		0.2947	0.3769		100	100		Lipid	Lysolipid	100001571		5874	500.278
	1610			1-docosahexaenoyl-GPE (22:6)*	LC/MS polar	44633					0.93		0.0781	0.2173		100	100		Lipid	Lysolipid	100002060		905	524.278
	1613			1-palmitoyl-GPI (16:0)*	LC/MS neg	35305		HMDB61695			1.49		0.0436	0.1763		63	88		Lipid	Lysolipid	100001655		5564	571.289
	1616			1-stearoyl-GPI (18:0)	LC/MS neg	19324		HMDB61696			1.28		0.1112	0.2606		100	100		Lipid	Lysolipid	100000656	796963-93-4	5794.3	599.32
	1618			1-oleoyl-GPI (18:1)*	LC/MS neg	36602					1.24		0.3512	0.3935		100	88		Lipid	Lysolipid	100001777		5599	597.305
	1624			1-arachidonoyl-GPI (20:4)*	LC/MS neg	34214		HMDB61690			1.16		0.3205	0.3845		100	100		Lipid	Lysolipid	100001654		5482	619.289
	1626			1-stearoyl-GPS (18:0)*	LC/MS neg	45966			9547101		1.11		0.747	0.5359		100	100		Lipid	Lysolipid	100004327		5800	524.299
	1627			1-oleoyl-GPS (18:1)	LC/MS neg	19260			9547099		0.97		0.4751	0.449		75	38		Lipid	Lysolipid	100000630		5607	522.284
	1639			1-palmitoyl-GPS (16:0)*	LC/MS neg	46130			9547100		0.97		0.4692	0.4481		63	50		Lipid	Lysolipid	100005805		5572	496.268
	1642			1-oleoyl-GPG (18:1)*	LC/MS neg	45968					1.1		0.9896	0.6073		100	100		Lipid	Lysolipid	100005716		5610	509.288
	1656		Plasmalogen	1-(1-enyl-palmitoyl)-2-arachidonoyl-GPE (P-16:0/20:4)*	LC/MS polar	52673					1.03		0.8948	0.5816		100	100		Lipid	Plasmalogen	100009002		754	722.513
	1662		Lysoplasmalogen	1-(1-enyl-palmitoyl)-GPC (P-16:0)*	LC/MS neg	52474			10917802		1.22		0.5774	0.4828		88	100		Lipid	Lysoplasmalogen	100002875		6300	554.346
	1663			1-(1-enyl-palmitoyl)-GPE (P-16:0)*	LC/MS neg	39270					1.06		0.3854	0.4083		100	100		Lipid	Lysoplasmalogen	100003000		6285	436.283
	1664		Glycerolipid Metabolism	glycerol	LC/MS neg	15122	C00116	HMDB00131	753		1.05		0.4926	0.4554		100	100		Lipid	Glycerolipid Metabolism	1254	56-81-5	758	91.0401
	1665			glycerol 3-phosphate	LC/MS polar	43847	C00093	HMDB00126	754		1.4		0.3807	0.4048		100	100		Lipid	Glycerolipid Metabolism	100000258	29849-82-9	3938.7	171.006
	1670			glycerophosphoglycerol	LC/MS polar	48857	C03274		439964		1.05		0.8813	0.5805		100	100		Lipid	Glycerolipid Metabolism	100001619		2430	245.043
	1674		Monoacylglycerol	1-pentadecanoylglycerol (15:0)	LC/MS neg	47898			190750		1.07		0.8251	0.5608		50	38		Lipid	Monoacylglycerol	100001431		6200	241.217
	1675			1-palmitoylglycerol (16:0)	LC/MS neg	21127		HMDB31074	14900		1.54		0.4145	0.4241		100	100		Lipid	Monoacylglycerol	100000827	542-44-9	6400	255.233
	1676			2-palmitoylglycerol (16:0)	LC/MS neg	33419		HMDB11533	123409		1.56		0.3158	0.3806		100	100		Lipid	Monoacylglycerol	100001048	23470-00-0	6200	255.233
	1678			1-stearoylglycerol (18:0)	GC/MS	21188	D01947	HMDB31075	24699		1.22		0.326	0.3851		100	100		Lipid	Monoacylglycerol	100000932	123-94-4;31566-31-1	2186.6	399.4
	1680			1-oleoylglycerol (18:1)	LC/MS neg	21184		HMDB11567	5283468		2.33		0.4388	0.4339		100	100		Lipid	Monoacylglycerol	100000924	111-03-5	6300	281.249
	1681			2-oleoylglycerol (18:1)	LC/MS neg	21232			5319879		1.74		0.5496	0.4756		100	100		Lipid	Monoacylglycerol	100000943	3443-84-3	6200	281.249
	1682			1-linoleoylglycerol (18:2)	LC/MS neg	27447			5283469		1.12		0.7828	0.552		100	100		Lipid	Monoacylglycerol	100001040	2277-28-3	6477	279.233
	1683			2-linoleoylglycerol (18:2)	LC/MS neg	32506		HMDB11538	5365676		1.34		0.5977	0.4915		100	100		Lipid	Monoacylglycerol	100000987	3443-82-1	6250	279.233
	1685			1-arachidonylglycerol (20:4)	LC/MS pos	34397	C13857	HMDB11572	5282281		1.36		0.1079	0.255		75	100		Lipid	Monoacylglycerol	100001433	35474-99-8	5663.5	396.311
	1690			1-docosahexaenoylglycerol (22:6)	LC/MS neg	35153		HMDB11587			1.44		0.0356	0.1694		100	100		Lipid	Monoacylglycerol	100001481		6150	309.222
	1693			2-monodocosahexaenoin*	LC/MS neg	48675		HMDB11557			1.41		0.0528	0.1808		100	100		Lipid	Monoacylglycerol	100006352		6000	309.222
	1694			1-palmitoleoylglycerol (16:1)*	LC/MS neg	52431					1.49		0.5576	0.4782		63	63		Lipid	Monoacylglycerol	100008952		6094	253.217
	1695			2-palmitoleoylglycerol (16:1)*	LC/MS neg	52432					1.54		0.808	0.5559		63	50		Lipid	Monoacylglycerol	100008953		6016	253.217
	1699		Diacylglycerol	1,2-dipalmitoylglycerol	GC/MS	35727		HMDB07098	99931		1.29		0.2676	0.3605		75	100		Lipid	Diacylglycerol	850	40290-32-2	2600	313.3
	1706		Sphingolipid Metabolism	sphinganine	LC/MS pos	17769	C00836	HMDB00269	3126		1.2		0.3748	0.404		100	100		Lipid	Sphingolipid Metabolism	313	3102-56-5	5178.3	302.305
	1709			palmitoyl sphingomyelin (d18:1/16:0)	LC/MS polar	37506			9939941		1.11		0.224	0.3422		100	100		Lipid	Sphingolipid Metabolism	100002107	6254-89-3	870	747.566
	1710			stearoyl sphingomyelin (d18:1/18:0)	LC/MS polar	19503	C00550	HMDB01348	6453725		0.95		0.2491	0.357		100	100		Lipid	Sphingolipid Metabolism	1538	85187-10-6;85187-10-6	979	775.597
	1711			sphingomyelin (d18:1/18:1, d18:2/18:0)	LC/MS polar	37529			6443882		1.08		0.7303	0.534		100	100		Lipid	Sphingolipid Metabolism	100002106	108392-10-5	865	773.581
	1715			sphingosine	LC/MS pos	17747	C00319	HMDB00252	5353955		1.24		0.3242	0.3851		100	100		Lipid	Sphingolipid Metabolism	297	123-78-4	5179.9	300.29
	1727			sphingomyelin (d18:1/24:1, d18:2/24:0)*	LC/MS polar	47153					1.15		0.0331	0.1673		100	100		Lipid	Sphingolipid Metabolism	100005986	94359-13-4	850	857.675
	1728			sphingomyelin (d18:2/16:0, d18:1/16:1)*	LC/MS polar	42459					1.37		0.055	0.1818		88	100		Lipid	Sphingolipid Metabolism	100004329		866	745.55
	1732			sphingomyelin (d18:1/20:0, d16:1/22:0)*	LC/MS polar	48490					1.27		0.1953	0.3223		50	88		Lipid	Sphingolipid Metabolism	100006290		913	803.628
	1739			sphingomyelin (d18:1/17:0, d17:1/18:0, d19:1/16:0)	LC/MS polar	52615					1.07		0.7038	0.5251		88	88		Lipid	Sphingolipid Metabolism	100008920	121999-64-2	921	761.581
	1745		Mevalonate Metabolism	3-hydroxy-3-methylglutarate	LC/MS polar	531	C03761	HMDB00355	1662		0.95		0.1827	0.3159		100	100		Lipid	Mevalonate Metabolism	112	503-49-1	2700	161.046
	1753		Sterol	squalene	GC/MS	1518	C00751	HMDB00256	638072		1.35		0.0185	0.1342		100	100		Lipid	Sterol	508	111-02-4	2205	69
	1757			cholesterol	GC/MS	63	C00187	HMDB00067	11025495		1.23		0.2122	0.3358		100	100		Lipid	Sterol	266	57-88-5	2316.9	329.3
	1780			campesterol	GC/MS	33997	C01789	HMDB02869	173183		1.04		0.8511	0.5719		100	100		Lipid	Sterol	100001269	474-62-4	2353	129
	1798			7-hydroxycholesterol (alpha or beta)	LC/MS pos	47890					1		0.6	0.4921		100	100		Lipid	Sterol	100005999		6164	367.336
	1840		Steroid	corticosterone	LC/MS pos	5983	C02140	HMDB01547	5753		1.21		0.919	0.5871		100	100		Lipid	Steroid	272	50-22-6	4851.2	347.222
	1924		Primary Bile Acid Metabolism	taurocholate	LC/MS neg	18497	C05122	HMDB00036	6675		0.91		0.3037	0.3769		100	100		Lipid	Primary Bile Acid Metabolism	1648	145-42-6	5150	514.284
	2509	Nucleotide	Purine Metabolism, (Hypo)Xanthine/Inosine containing	AICA ribonucleotide	LC/MS pos	38325	C04677	HMDB01517	65110		1.48		0.041	0.1726		100	100		Nucleotide	Purine Metabolism, (Hypo)Xanthine/Inosine containing	216	3031-94-5	1120	339.07
	2512			inosine 5'-monophosphate (IMP)	LC/MS neg	2133	C00130	HMDB00175	8582		0.99		0.6801	0.5191		100	100		Nucleotide	Purine Metabolism, (Hypo)Xanthine/Inosine containing	362	4691-65-0	650	347.04
	2513			inosine	LC/MS neg	1123	C00294	HMDB00195	6021		1.14		0.1859	0.3159		100	100		Nucleotide	Purine Metabolism, (Hypo)Xanthine/Inosine containing	361	58-63-9	1602.1	267.073
	2514			hypoxanthine	LC/MS neg	3127	C00262	HMDB00157	790		1.24		0.0099	0.0994		100	100		Nucleotide	Purine Metabolism, (Hypo)Xanthine/Inosine containing	171	68-94-0	1291.2	135.031
	2515			xanthine	LC/MS pos	3147	C00385	HMDB00292	1188		1.25		0.0412	0.1726		100	100		Nucleotide	Purine Metabolism, (Hypo)Xanthine/Inosine containing	1004	69-89-6	1449.7	153.041
	2517			xanthosine	LC/MS pos	15136	C01762	HMDB00299	64959		1.88		0.0466	0.1763		38	88		Nucleotide	Purine Metabolism, (Hypo)Xanthine/Inosine containing	100000299	146-80-5	1827	285.083
	2520			2'-deoxyinosine	LC/MS neg	15076	C05512	HMDB00071	65058		0.86		0.1798	0.3159		100	100		Nucleotide	Purine Metabolism, (Hypo)Xanthine/Inosine containing	100000135	890-38-0	1688	251.079
	2523			allantoin	LC/MS polar	1107	C02350	HMDB00462	204		1.02		0.7319	0.534		100	100		Nucleotide	Purine Metabolism, (Hypo)Xanthine/Inosine containing	1002	97-59-6	1672	157.037
	2524			allantoic acid	LC/MS polar	33434	C00499	HMDB01209	203		1.15		0.1013	0.2482		50	88		Nucleotide	Purine Metabolism, (Hypo)Xanthine/Inosine containing	218	99-16-1	2960	175.047
	2526		Purine Metabolism, Adenine containing	adenosine 5'-triphosphate (ATP)	GC-FID	33449	C00002	HMDB00538	5957		0.96		0.4484	0.4377		100	100		Nucleotide	Purine Metabolism, Adenine containing	210	34369-07-8;51963-61-2
	2527			adenosine 5'-diphosphate (ADP)	LC/MS neg	3108	C00008	HMDB01341	6022		1.11		0.585	0.4865		100	100		Nucleotide	Purine Metabolism, Adenine containing	208	20398-34-9	680	426.022
	2528			adenosine 5'-monophosphate (AMP)	LC/MS pos	32342	C00020	HMDB00045	6083		1.16		0.2736	0.363		100	100		Nucleotide	Purine Metabolism, Adenine containing	209	149022-20-8	1208	348.07
	2529			adenosine 3'-monophosphate (3'-AMP)	LC/MS neg	35142	C01367	HMDB03540	41211		1.36		0.1207	0.2642		100	100		Nucleotide	Purine Metabolism, Adenine containing	100001449	84-21-9	1245	346.056
	2530			adenosine 2'-monophosphate (2'-AMP)	LC/MS neg	36815	C00946	HMDB11617	94136		1.39		0.1067	0.2542		100	100		Nucleotide	Purine Metabolism, Adenine containing	100001694	130-49-4	1497.7	346.056
	2533			adenosine 3',5'-diphosphate	LC/MS neg	15691	C00054	HMDB00061	159296		1.32		0.0021	0.0575		100	100		Nucleotide	Purine Metabolism, Adenine containing	1214	75431-54-8	575	426.022
	2535			adenosine	LC/MS pos	555	C00212	HMDB00050	60961		1.11		0.9732	0.6037		100	100		Nucleotide	Purine Metabolism, Adenine containing	798	58-61-7	1625.3	268.104
	2536			adenine	LC/MS pos	554	C00147	HMDB00034	190		1.01		0.9045	0.5841		100	100		Nucleotide	Purine Metabolism, Adenine containing	880	73-24-5	1002	136.062
	2541			N1-methyladenosine	LC/MS pos	15650	C02494	HMDB03331	27476		1.04		0.4546	0.4422		100	100		Nucleotide	Purine Metabolism, Adenine containing	1242	15763-06-1	1399	282.12
	2554			2'-deoxyadenosine 5'-monophosphate	LC/MS neg	46333	C00360	HMDB00905	12599		1.54		0.136	0.2812		50	50		Nucleotide	Purine Metabolism, Adenine containing	100000485	653-63-4	1315	330.061
	2560			N6-succinyladenosine	LC/MS pos	48130		HMDB00912			1.2		0.8507	0.5719		13	25		Nucleotide	Purine Metabolism, Adenine containing	100001664	4542-23-8	2222	384.115
	2563		Purine Metabolism, Guanine containing	guanosine 5'- monophosphate (5'-GMP)	LC/MS pos	2849	C00144	HMDB01397	6804		1.14		0.0323	0.1673		100	100		Nucleotide	Purine Metabolism, Guanine containing	347	5550-12-09	1300	364.065
	2568			guanosine	LC/MS pos	1573	C00387	HMDB00133	6802		1.32		0.063	0.1916		100	100		Nucleotide	Purine Metabolism, Guanine containing	1099	118-00-3	1680	284.099
	2569			guanine	LC/MS pos	32352	C00242	HMDB00132	764		1.6		0.3668	0.4028		88	88		Nucleotide	Purine Metabolism, Guanine containing	172	73-40-5	1035	152.057
	2571			7-methylguanine	LC/MS neg	35114	C02242	HMDB00897	11361		1.01		0.6387	0.5084		100	100		Nucleotide	Purine Metabolism, Guanine containing	100001456	578-76-7	1729.7	164.058
	2575			N1-methylguanosine	LC/MS pos	31609		HMDB01563	96373		1.22		0.1292	0.2727		100	100		Nucleotide	Purine Metabolism, Guanine containing	100001122	2140-65-0	1869	298.115
	2589		Pyrimidine Metabolism, Orotate containing	orotate	LC/MS polar	1505	C00295	HMDB00226	967		1.08		0.2977	0.3769		100	100		Nucleotide	Pyrimidine Metabolism, Orotate containing	445	50887-69-9	1638.1	155.01
	2591			orotidine	LC/MS polar	35172	C01103	HMDB00788	92751		1.12		0.5683	0.4782		100	100		Nucleotide	Pyrimidine Metabolism, Orotate containing	100001416	314-50-1	2250	287.052
	2596		Pyrimidine Metabolism, Uracil containing	uridine 5'-monophosphate (UMP)	LC/MS polar	2856	C00105	HMDB00288	6030		1.06		0.4311	0.4317		100	100		Nucleotide	Pyrimidine Metabolism, Uracil containing	869	3387-36-8	4150	323.029
	2601			uridine	LC/MS neg	606	C00299	HMDB00296	6029		1.05		0.6898	0.5225		100	100		Nucleotide	Pyrimidine Metabolism, Uracil containing	535	58-96-8	1457.6	243.062
	2602			uracil	LC/MS pos	605	C00106	HMDB00300	1174		1.71		0.0583	0.1887		100	100		Nucleotide	Pyrimidine Metabolism, Uracil containing	825	66-22-8	1152.2	113.035
	2603			pseudouridine	LC/MS neg	33442	C02067	HMDB00767	15047		1.08		0.5282	0.4657		100	100		Nucleotide	Pyrimidine Metabolism, Uracil containing	821	1445-07-4	1100	243.062
	2611			5,6-dihydrouracil	LC/MS pos	1559	C00429	HMDB00076	649		1.18		0.6455	0.5098		100	100		Nucleotide	Pyrimidine Metabolism, Uracil containing	1125	504-07-4	1148	115.05
	2615			2'-deoxyuridine	LC/MS neg	52602	C00526	HMDB00012	13712		1.23		0.3147	0.3806		100	100		Nucleotide	Pyrimidine Metabolism, Uracil containing	536	951-78-0	1586	227.067
	2617			3-ureidopropionate	LC/MS pos	3155	C02642	HMDB00026	111		1.12		0.2442	0.3548		100	100		Nucleotide	Pyrimidine Metabolism, Uracil containing	1053	462-88-4	1090.6	133.061
	2618			beta-alanine	GC/MS	55	C00099	HMDB00056	239		1.35		0.4985	0.4562		100	100		Nucleotide	Pyrimidine Metabolism, Uracil containing	244	56-41-7;107-95-9	1451.8	174
	2619			N-acetyl-beta-alanine	LC/MS pos	37432	C01073		76406		1.15		0.4664	0.4481		100	100		Nucleotide	Pyrimidine Metabolism, Uracil containing	100002102	3025-95-4	1471	132.066
	2624		Pyrimidine Metabolism, Cytidine containing	cytidine 5'-monophosphate (5'-CMP)	LC/MS pos	2372	C00055	HMDB00095	6131		1.17		0.0174	0.1342		100	100		Nucleotide	Pyrimidine Metabolism, Cytidine containing	282	63-37-6	890	324.059
	2625			cytidine 3'-monophosphate (3'-CMP)	LC/MS pos	2959	C05822		66535		1.72		0.2917	0.376		88	100		Nucleotide	Pyrimidine Metabolism, Cytidine containing	105	84-52-6	1203	324.059
	2627			cytidine	LC/MS neg	514	C00475	HMDB00089	6175		1.02		0.8482	0.5719		100	100		Nucleotide	Pyrimidine Metabolism, Cytidine containing	827	65-46-3	1325	242.078
	2631			N4-acetylcytidine	LC/MS pos	35130		HMDB05923	107461		1.11		0.805	0.5559		88	88		Nucleotide	Pyrimidine Metabolism, Cytidine containing	100001413	3768-18-1	2040	286.103
	2637			2'-deoxycytidine	LC/MS neg	15949	C00881	HMDB00014	13711		0.99		0.6461	0.5098		100	100		Nucleotide	Pyrimidine Metabolism, Cytidine containing	100000125	951-77-9	1492.2	226.083
	2639		Pyrimidine Metabolism, Thymine containing	thymidine 5'-monophosphate	LC/MS neg	12023	C00364	HMDB01227	9700		1.09		0.2577	0.3598		100	100		Nucleotide	Pyrimidine Metabolism, Thymine containing	1248	33430-62-5	883	321.049
	2643			thymidine	LC/MS neg	2183	C00214	HMDB00273	5789		1.11		0.2744	0.363		100	100		Nucleotide	Pyrimidine Metabolism, Thymine containing	872	50-89-5	1963.7	241.083
	2645			5,6-dihydrothymine	LC/MS pos	1418	C00906	HMDB00079	93556		1.19		0.1851	0.3159		100	100		Nucleotide	Pyrimidine Metabolism, Thymine containing	158	696-04-8	1654.2	129.066
	2648		Purine and Pyrimidine Metabolism	methylphosphate	LC/MS polar	37070		HMDB61711	13130		1.04		0.6054	0.4928		100	100		Nucleotide	Purine and Pyrimidine Metabolism	100001805	7023-27-0	3760.1	110.985
	2653	Cofactors and Vitamins	Nicotinate and Nicotinamide Metabolism	nicotinamide	LC/MS pos	594	C00153	HMDB01406	936		1.07		0.0582	0.1887		100	100		Cofactors and Vitamins	Nicotinate and Nicotinamide Metabolism	432	98-92-0	1271.1	123.055
	2656			nicotinamide riboside	LC/MS pos	33013	C03150	HMDB00855	439924		1.06		0.706	0.5255		100	100		Cofactors and Vitamins	Nicotinate and Nicotinamide Metabolism	100001310	1341-23-7	930	255.098
	2657			nicotinamide adenine dinucleotide (NAD+)	LC/MS neg	5278	C00003	HMDB00902	5893		1.17		0.4419	0.4356		100	100		Cofactors and Vitamins	Nicotinate and Nicotinamide Metabolism	1310	53-84-9	1434	662.102
	2665			1-methylnicotinamide	LC/MS pos	27665	C02918	HMDB00699	10129985		0.75		0.0621	0.1916		100	100		Cofactors and Vitamins	Nicotinate and Nicotinamide Metabolism	55	1005-24-9	691.3	137.071
	2670			trigonelline (N'-methylnicotinate)	LC/MS pos	32401	C01004	HMDB00875	5570		1.19		0.8906	0.5816		50	88		Cofactors and Vitamins	Nicotinate and Nicotinamide Metabolism	100001092	535-83-1	771.8	138.055
	2672			N1-Methyl-2-pyridone-5-carboxamide	LC/MS pos	40469	C05842	HMDB04193	69698		0.99		0.6545	0.5101		100	100		Cofactors and Vitamins	Nicotinate and Nicotinamide Metabolism	100001468	701-44-0	1688	153.066
	2673			adenosine 5'-diphosphoribose (ADP-ribose)	LC/MS neg	558	C00301	HMDB01178	192		1.04		0.2288	0.3422		88	88		Cofactors and Vitamins	Nicotinate and Nicotinamide Metabolism	215	68414-18-6	920	558.064
	2675		Riboflavin Metabolism	riboflavin (Vitamin B2)	LC/MS pos	1827	C00255	HMDB00244	493570		2.02		0.0043	0.0672		75	75		Cofactors and Vitamins	Riboflavin Metabolism	500	83-88-5	3098.3	377.146
	2676			flavin adenine dinucleotide (FAD)	LC/MS neg	2134	C00016	HMDB01248	643975		1.28		0.0037	0.0672		100	100		Cofactors and Vitamins	Riboflavin Metabolism	327	146-14-5;84366-81-4	2425	784.15
	2677			flavin mononucleotide (FMN)	LC/MS neg	15797	C00061	HMDB01520	710		1.25		0.0201	0.1403		100	100		Cofactors and Vitamins	Riboflavin Metabolism	100000251	130-40-5	2390	455.097
	2678		Pantothenate and CoA Metabolism	pantothenate	LC/MS neg	1508	C00864	HMDB00210	6613		1.19		0.1606	0.3033		100	100		Cofactors and Vitamins	Pantothenate and CoA Metabolism	1024	137-08-6	1498.7	218.103
	2680			phosphopantetheine	LC/MS neg	15504	C01134	HMDB01416	987		1.98		0.0279	0.1611		88	88		Cofactors and Vitamins	Pantothenate and CoA Metabolism	100000328	NA	1596.9	357.089
	2682			coenzyme A	LC/MS neg	46322	C00010	HMDB01423	317		1.93		0.059	0.189		50	75		Cofactors and Vitamins	Pantothenate and CoA Metabolism	270	85-61-0;18439-24-2	1448	382.55
	2687		Ascorbate and Aldarate Metabolism	dehydroascorbate	LC/MS neg	34302	C05422	HMDB01264	835		1.15		0.7002	0.5251		100	100		Cofactors and Vitamins	Ascorbate and Aldarate Metabolism	301	490-83-5	739.6	173.009
	2688			threonate	LC/MS polar	27738	C01620	HMDB00943	151152		1.01		0.8747	0.5787		100	100		Cofactors and Vitamins	Ascorbate and Aldarate Metabolism	100001022	70753-61-6	2384	135.03
	2690			oxalate (ethanedioate)	LC/MS neg	20694	C00209	HMDB02329	971		1.19		0.1227	0.2666		100	100		Cofactors and Vitamins	Ascorbate and Aldarate Metabolism	100000841	144-62-7	603	88.988
	2691			gulonic acid*	LC/MS polar	46957			9794176		1.12		0.269	0.3607		100	100		Cofactors and Vitamins	Ascorbate and Aldarate Metabolism	100001586	20246-53-1	2750	195.051
	2713		Tetrahydrobiopterin Metabolism	biopterin	LC/MS pos	12358	C06313	HMDB00468	445040		1.29		0.0731	0.2114		100	100		Cofactors and Vitamins	Tetrahydrobiopterin Metabolism	1548	22150-76-1	1562.7	238.093
	2717		Pterin Metabolism	pterin	LC/MS pos	43023	C00715	HMDB00802	73000		1.18		0.3256	0.3851		13	63		Cofactors and Vitamins	Pterin Metabolism	100004216	22363-60-4	1545	164.057
	2740		Thiamine Metabolism	thiamin monophosphate	LC/MS neg	15798	C01081	HMDB02666	3382778		1.3		0.0041	0.0672		100	100		Cofactors and Vitamins	Thiamine Metabolism	523	532-40-1	1448	343.064
	2741			thiamin diphosphate	LC/MS neg	35670	C00068	HMDB01372	1132		1.75		0.0061	0.0823		100	100		Cofactors and Vitamins	Thiamine Metabolism	522	154-87-0	1195.1	423.03
	2753		Vitamin B6 Metabolism	pyridoxal phosphate	LC/MS neg	5331	C00018	HMDB01491	1051		1.24		0.0287	0.1611		100	100		Cofactors and Vitamins	Vitamin B6 Metabolism	492	41468-25-1	943	246.017
	2755			pyridoxate	LC/MS neg	31555	C00847	HMDB00017	6723		1.15		0.9915	0.6073		13	25		Cofactors and Vitamins	Vitamin B6 Metabolism	100001121	82-82-6	2185	182.046
	2757	Xenobiotics	Benzoate Metabolism	hippurate	LC/MS neg	15753	C01586	HMDB00714	464		0.75		0.074	0.2119		100	100		Xenobiotics	Benzoate Metabolism	100000014	495-69-2	2106.9	178.051
	2761			2-hydroxyhippurate (salicylurate)	LC/MS neg	18281	C07588	HMDB00840	10253		0.84		0.1646	0.3043		75	50		Xenobiotics	Benzoate Metabolism	1869	487-54-7	2184	194.046
	2769			benzoate	LC/MS neg	15778	C00180	HMDB01870	243		1.32		0.7278	0.5336		38	75		Xenobiotics	Benzoate Metabolism	100000008	65-85-0	1750	121.029
	2786			catechol sulfate	LC/MS neg	35320	C00090	HMDB59724	3083879		1.29		0.5752	0.4824		100	100		Xenobiotics	Benzoate Metabolism	100001605	4918-96-1	1906	188.986
	2797			4-nitrophenol	LC/MS neg	27675	C00870	HMDB01232	980		0.98		0.5628	0.4782		75	63		Xenobiotics	Benzoate Metabolism	100000742	100-02-7	2220	138.02
	2816			methyl-4-hydroxybenzoate sulfate	LC/MS neg	48429					0.97		0.5262	0.4657		100	100		Xenobiotics	Benzoate Metabolism	100006116		2873	230.997
	2932		Food Component/Plant	2,3-dihydroxyisovalerate	LC/MS polar	38276	C04039	HMDB12141	677		1.43		0.9296	0.5901		75	50		Xenobiotics	Food Component/Plant	100002417	1756-18-9	1050	133.051
	2939			2-oxindole-3-acetate	LC/MS neg	40479			3080590		---		---	---		0	0		Xenobiotics	Food Component/Plant	100003109	2971-31-5	2076	190.051
	2949			3-hydroxyindolin-2-one	LC/MS pos	42561	C11130		6097		1.08		0.8141	0.5559		100	100		Xenobiotics	Food Component/Plant	100003823	61-71-2	2645	132.044
	2960			gluconate	LC/MS polar	587	C00257	HMDB00625	10690		1.15		0.2567	0.3598		100	100		Xenobiotics	Food Component/Plant	338	527-07-1	2922	195.051
	3000			cinnamoylglycine	LC/MS neg	38637		HMDB11621	709625		0.74		0.0777	0.2173		100	75		Xenobiotics	Food Component/Plant	100002253	16534-24-0	3127	204.067
	3024			equol glucuronide	LC/MS neg	41948					0.93		0.3483	0.3935		100	100		Xenobiotics	Food Component/Plant	100003895		3215	417.119
	3025			equol sulfate	LC/MS neg	40478					0.87		0.2442	0.3548		100	100		Xenobiotics	Food Component/Plant	100003429		3630	321.044
	3026			ergothioneine	LC/MS pos	37459	C05570	HMDB03045	3032311		10.45		0.0384	0.1726		75	100		Xenobiotics	Food Component/Plant	100002154	58511-63-0	823	230.096
	3031			ferulic acid 4-sulfate	LC/MS neg	47114		HMDB29200	6305574		0.82		0.1198	0.2642		100	100		Xenobiotics	Food Component/Plant	100005389	86321-29-1	1225	273.007
	3050			homostachydrine*	LC/MS pos	33009	C08283	HMDB33433	441447		1		0.941	0.5932		100	100		Xenobiotics	Food Component/Plant	100001550	1195-94-4	1211	158.118
	3080			naringenin	LC/MS neg	44663	C00509	HMDB02670	932		0.92		0.2452	0.3548		100	100		Xenobiotics	Food Component/Plant	100000920	67604-48-2	3437.3	271.061
	3082			N-glycolylneuraminate	LC/MS polar	37123	C03410	HMDB00833	123802		1.02		0.9845	0.6068		100	100		Xenobiotics	Food Component/Plant	100001491	1113-83-3	3327.5	324.094
	3134			stachydrine	LC/MS pos	34384	C10172	HMDB04827	115244		0.96		0.1898	0.3182		100	100		Xenobiotics	Food Component/Plant	100001296	4136-37-2	838.7	144.102
	3156			methyl glucopyranoside (alpha + beta)	LC/MS neg	46144					1.02		0.956	0.5966		100	100		Xenobiotics	Food Component/Plant	100005864		1070	193.072
	3186			daidzein sulfate (2)	LC/MS neg	48728					0.97		0.5559	0.4782		100	100		Xenobiotics	Food Component/Plant	100006363		3330	333.008
	3278		Drug	6-oxopiperidine-2-carboxylic acid	LC/MS pos	43231			3014237		0.93		0.3005	0.3769		100	100		Xenobiotics	Drug	100004499	34622-39-4	1826.6	144.066
	3368			lidocaine	LC/MS pos	35661	D00358	HMDB14426	3676		1.27		0.5207	0.4657		100	100		Xenobiotics	Drug	100001538	137-58-6	2850	235.18
	3389			N-ethylglycinexylidide	LC/MS pos	33080	C16561	HMDB60656	24415		1.1		0.2238	0.3422		100	100		Xenobiotics	Drug	100001539	7728-40-7	2630	207.149
	3425			salicylate	LC/MS neg	1515	C00805	HMDB01895	338		0.96		0.3414	0.3935		100	100		Xenobiotics	Drug	501	69-72-7	2195	137.024
	3514		Chemical	1,2-propanediol	GC/MS	38002	C00583	HMDB01881	1030		1.03		0.8943	0.5816		100	100		Xenobiotics	Chemical	100001176	57-55-6	1041	117
	3521			2-pyrrolidinone	LC/MS pos	31675		HMDB02039	12025		0.96		0.3778	0.404		100	100		Xenobiotics	Chemical	100001081	616-45-5	1651.8	86.06
	3522			sulfate*	LC/MS neg	46960	C00059	HMDB01448	1118		1.01		0.5631	0.4782		100	100		Xenobiotics	Chemical	100002528	14808-79-8	616	96.9601
	3541			2-aminophenol sulfate	LC/MS neg	43266		HMDB61116	181670		1.02		0.6059	0.4928		100	88		Xenobiotics	Chemical	100004322		1677	188.002
	3586			ectoine	LC/MS pos	35651	C06231		126041		0.98		0.5938	0.491		100	100		Xenobiotics	Chemical	100001635	96702-03-3	823	143.082
	3612			phenylcarnitine*	LC/MS pos	43265					1.01		0.7009	0.5251		63	38		Xenobiotics	Chemical	100004555	105450-08-6	2629.9	266.139
	3628			N-methylpipecolate	LC/MS pos	47101			11862129;11286529		1.11		0.8722	0.5787		100	100		Xenobiotics	Chemical	100005383	41447-17-0	1129	144.102
